# Supplementary material for: A brain DNA co‐methylation network analysis of psychosis in Alzheimer's disease
Source: Alzheimers Dement. 2025 Feb 12;21(2):e14501. doi: 10.1002/alz.14501 (PMC11815327; doi:10.1002/alz.14501)
Supplement: Supplementary file 2 — Supporting Information [file ALZ-21-e14501-s002.xlsx]

## Sheet: Table S1
Supplementary Table 1: GWAS summary statistics that were tested in the colocalization analysis. Shown are the trait, the PubMed ID (PMID) for the GWAS, the total number of samples in that GWAS, the number of SNPs and reference. For studies that contained samples with different ancestries we only used the european samples for our analyses.
Trait	PMID	N of samples in GWAS	N of SNPs	Reference
Alzheimer’s disease	35379992	788989	21012400	67
Schizophrenia	35396580	320404	7654315	68
Panic disorder	31712720	10240	10140939	69
Anxiety	26754954	21761	6264946	70
Educational attainment	35361970	3037499	10985947	71
Bipolar disorder	34002096	413466	7603009	72
Major depressive disorder	29700475	480359	13540725	73
Lewy body dementia	33589841	7372	7822527	74
Psychosis in Alzheimer’s disease	34112972	17762	6683127	48
Reaction time	36150907	427037	7382982	75

## Sheet: Table S2
Supplementary Table 2: CpGs located in the darkgreen module. Shown are CpG ID, Chromosome and Genomic position (based on hg19/GRCh37 genomic annotation), Illumina (RefSeq) annotation, GREAT annotation (being the closest transcription start site (TSS) within 1000 kb distance), Module membership (MM), Probe significance (PS) and whether it is a hub CpG.
CpG ID	Chromosome	Genomic position	Illumina annotation	GREAT annotation	MM	PS	Hub CpG?
cg00026183	19	47916940	MEIS3	MEIS3	0.642269	0.144476	Yes
cg00097818	2	176304345		ATP5G3	0.597813	0.189604	Yes
cg00322993	19	617267	POLRMT	POLRMT	0.618175	0.145487	Yes
cg00688820	16	58537630	NDRG4	SETD6	0.638635	0.127974	Yes
cg01192538	6	30587497	MRPS18B	MRPS18B	0.589825	0.130332	Yes
cg01200173	1	81904107		LPHN2	0.574867	0.170408	Yes
cg01323263	7	34891196	NPSR1	DPY19L1	0.606829	0.135383	Yes
cg01408558	15	78067165	LINGO1	LINGO1	0.67377	0.133026	Yes
cg01516286	22	37607532	SSTR3	SSTR3	0.557543	0.177143	Yes
cg01888306	9	140477134	ZMYND19	DPH7	0.620317	0.193982	Yes
cg01970941	11	61368437	LOC101927495	SYT7	0.604918	0.174786	Yes
cg02407493	16	22037961	C16orf52	VWA3A	0.659166	0.192972	Yes
cg03001176	5	1509466	LPCAT1	LPCAT1	0.634239	0.137404	Yes
cg03049196	11	47603710	NDUFS3	KBTBD4	0.647794	0.150875	Yes
cg03664354	5	150029042	SYNPO	MYOZ3	0.60274	0.14717	Yes
cg04677882	7	627513	PRKAR1B	PDGFA	0.661916	0.133363	Yes
cg04953304	19	39200975	ACTN4	CAPN12	0.554468	0.159631	Yes
cg05156714	1	47006028	MKNK1-AS1	KNCN	0.7029	0.253928	Yes
cg05246110	2	23870322	KLHL29	KLHL29	0.6748	0.186573	Yes
cg05421258	16	646395	RAB40C	RAB40C	0.58054	0.135047	Yes
cg05493344	4	896886	GAK	GAK	0.652751	0.142119	Yes
cg05562203	11	73104604	RELT	RELT	0.583754	0.192635	Yes
cg05563450	17	7216781	GPS2	GPS2	0.677911	0.217556	Yes
cg05570654	1	36771781	C1orf113	SH3D21	0.602674	0.132352	Yes
cg05650100	7	157263457		DNAJB6	0.650023	0.12427	Yes
cg05904605	8	120221797	MAL2	MAL2	0.564711	0.152559	Yes
cg06020661	4	6557420	PPP2R2C	MAN2B2	0.649284	0.240457	Yes
cg06470379	12	131623340	GPR133	GPR133	0.678747	0.143129	Yes
cg06524162	10	118204535	PNLIPRP3	PNLIPRP3	0.561912	0.188931	Yes
cg06610795	13	108535628		FAM155A	0.566383	0.158621	Yes
cg06776741	16	28957494		NFATC2IP	0.655263	0.143803	Yes
cg06910119	18	3411743	TGIF1	TGIF1	0.600722	0.172765	Yes
cg06956309	5	132734330	FSTL4	FSTL4	0.585999	0.133363	Yes
cg07913390	12	131494451	GPR133	GPR133	0.711194	0.194992	Yes
cg08216131	21	38156279	HLCS	SIM2	0.560264	0.214525	Yes
cg09469430	1	228286306	ARF1	C1orf35	0.629337	0.137404	Yes
cg10112351	10	15166066	NMT2	RPP38	0.716768	0.168387	Yes
cg10503355	1	2084319	PRKCZ	C1orf86	0.582921	0.184216	Yes
cg11594934	13	47472250	HTR2A	HTR2A	0.613463	0.168724	Yes
cg13058695	5	174422905	FLJ16171	MSX2	0.590216	0.160978	Yes
cg13699156	17	9930033	GAS7	RCVRN	0.639729	0.195329	Yes
cg13991728	2	64438154		PELI1	0.633255	0.160305	Yes
cg15059656	19	17845244	MAP1S	FCHO1	0.622198	0.182532	Yes
cg15329277	17	79216882		C17orf89	0.55303	0.240794	Yes
cg15590787	1	161236074	PCP4L1	NR1I3	0.610784	0.202065	Yes
cg15721541	16	88120859		BANP	0.581008	0.14515	Yes
cg16448439	8	6630755		AGPAT5	0.572861	0.159631	Yes
cg16533510	17	18032476	MYO15A	MYO15A	0.558029	0.139761	Yes
cg18688476	8	145003862	PLEC1	PLEC	0.662697	0.128311	Yes
cg18841122	2	131512651	FAM123C	AMER3	0.603302	0.156263	Yes
cg19509748	17	80209304	CSNK1D	SLC16A3	0.583678	0.151212	Yes
cg20086660	14	77651176	TMEM63C	TMEM63C	0.655534	0.172429	Yes
cg20727623	19	18234911	MAST3	IL12RB1	0.70483	0.132016	Yes
cg22140810	11	1575781	HCCA2;DUSP8	DUSP8	0.638614	0.126627	Yes
cg22505340	15	56703763	TEX9	TEX9	0.603751	0.158958	Yes
cg22902289	19	10563212	PDE4A	PDE4A	0.693664	0.139761	Yes
cg23071690	19	42831908	MEGF8	MEGF8	0.672604	0.166703	Yes
cg23591152	10	91086421	IFIT3	IFIT3	0.703688	0.136394	Yes
cg23947450	22	37606947	SSTR3	SSTR3	0.618911	0.161652	Yes
cg24438277	16	2233930	CASKIN1	CASKIN1	0.714541	0.18691	Yes
cg24840787	2	240319073	HDAC4	HDAC4	0.620835	0.159294	Yes
cg25025893	11	72298299	PDE2A	PDE2A	0.568186	0.245172	Yes
cg25283920	22	43795397		MPPED1	0.569753	0.183879	Yes
cg25626298	8	11706667	CTSB	CTSB	0.562136	0.190951	Yes
cg25933104	1	38596819		POU3F1	0.651288	0.152896	Yes
cg26884180	4	6666711		MRFAP1	0.595829	0.176133	Yes
cg27432596	10	37725488		MTRNR2L7	0.592943	0.230017	Yes
cg27552960	7	900037	UNC84A	GET4	0.601692	0.170408	Yes
cg27642928	22	39604620		PDGFB	0.652963	0.127638	Yes
cg00020450	9	136567064	SARDH	SARDH	0.549988	0.0484955	No
cg00037763	19	57149499		SMIM17	0.499928	0.0437807	No
cg00083018	2	241625575		AQP12B	0.401443	0.0878982	No
cg00095018	12	6536259		CD27	0.600949	0.0131342	No
cg00146676	1	110734136	SLC6A17	KCNC4	0.471651	0.14717	No
cg00167110	15	51911762	DMXL2	DMXL2	0.433973	0.0141445	No
cg00188356	10	126325865	FAM53B	FAM53B	0.553186	0.0710594	No
cg00191006	11	73116258	FAM168A	RELT	0.65477	0.112483	No
cg00205605	11	57827377	OR9Q1	OR6Q1	0.418225	0.0235742	No
cg00209676	16	339492	AXIN1	PDIA2	0.485766	0.00471484	No
cg00294892	7	157868346	PTPRN2	PTPRN2	0.386363	0.127301	No
cg00332070	8	1310764		DLGAP2	0.412315	0.13572	No
cg00416610	19	17838392	MAP1S	MAP1S	0.377907	0.0649975	No
cg00463202	2	234203377	ATG16L1	SAG	0.518602	0.140435	No
cg00477287	13	111979098	C13orf16	TEX29	0.437632	0.0215536	No
cg00523068	17	80541915	FOXK2	FOXK2	0.562889	0.120229	No
cg00549909	2	24274841	FKBP1B	FKBP1B	0.627427	0.105747	No
cg00566868	6	163826969		QKI	0.362192	0.210147	No
cg00643829	21	46874452	COL18A1	COL18A1	0.416858	0.187247	No
cg00676984	19	36269894	ARHGAP33	ARHGAP33	0.571039	0.0649975	No
cg00691965	11	133890536		JAM3	0.470083	0.232374	No
cg00809377	6	152618365	SYNE1	SYNE1	0.430249	0.00639872	No
cg00822396	15	100681334	ADAMTS17	ADAMTS17	0.396303	0.0599459	No
cg00891025	19	4049807	ZBTB7A	ENSG00000205147	0.469622	0.058262	No
cg00904548	3	126748661	PLXNA1	PLXNA1	0.440666	0.0724065	No
cg00913495	7	2557319	LFNG	LFNG	0.496715	0.140772	No
cg00935612	1	1724917	GNB1	NADK	0.369803	0.131342	No
cg00964751	2	2731560		MYT1L	0.441578	0.194992	No
cg00973848	1	206836194		MAPKAPK2	0.54844	0.111136	No
cg00988037	12	131590460	GPR133	GPR133	0.590571	0.00572517	No
cg00998132	6	169399712		THBS2	0.483203	0.0484955	No
cg01027668	6	33165899	RXRB	RXRB	0.402912	0.136057	No
cg01033642	22	46749305	TRMU	TRMU	0.411462	0.00942969	No
cg01043681	12	129348716	GLT1D1	GLT1D1	0.43201	0.121912	No
cg01079768	1	243652762	SDCCAG8;AKT3	SDCCAG8	0.446559	0.0619665	No
cg01092250	12	3412993		PRMT8	0.496145	0.123259	No
cg01101459	5	154272243	GEMIN5	CNOT8	0.383026	0.0868878	No
cg01119374	6	122253935		HSF2	0.48158	0.0777949	No
cg01134957	5	150014820	SYNPO	MYOZ3	0.58885	0.0980014	No
cg01142735	1	156479711		MEF2D	0.420586	0.0336775	No
cg01188562	11	2376275		CD81	0.442819	0.146834	No
cg01205653	10	134022578	STK32C	DPYSL4	0.441033	0.124943	No
cg01206183	7	158136312	PTPRN2	PTPRN2	0.599522	0.0916027	No
cg01281501	16	632152	PIGQ	RAB40C	0.473777	0.102716	No
cg01297896	16	14592319	PARN	PARN	0.54399	0.0841936	No
cg01313994	3	49450528	RHOA;TCTA	TCTA	0.614411	0.0212168	No
cg01352688	6	43154479	CUL9	CUL9	0.443741	0.119892	No
cg01450303	8	27100123	STMN4	STMN4	0.441209	0.0444542	No
cg01455766	9	138610916	KCNT1	KCNT1	0.398065	0.013471	No
cg01479232	12	123449186	ABCB9	OGFOD2	0.393774	0.0279523	No
cg01511166	4	176564252	GPM6A	GPM6A	0.410588	0.0511897	No
cg01528349	12	50551189	CERS5	CERS5	0.382853	0.0407497	No
cg01544854	19	618059	POLRMT	POLRMT	0.516787	0.0538839	No
cg01545079	22	40349608	GRAP2	GRAP2	0.422902	0.0262684	No
cg01553935	11	12279778	MICAL2	MICALCL	0.482121	0.00606194	No
cg01572023	10	123989977	TACC2	BTBD16	0.406865	0.0468117	No
cg01632240	16	28331449	SBK1	SBK1	0.389473	0.121576	No
cg01634386	12	1954321	CACNA2D4	LRTM2	0.471201	0.0683652	No
cg01655979	12	7341062	PEX5	PEX5	0.399159	0.152222	No
cg01702407	1	112291674	FAM212B;LOC101928718	DDX20	0.374455	0.0127974	No
cg01705989	22	50764346	DENND6B	DENND6B	0.586819	0.118208	No
cg01750375	16	945795	LMF1	LMF1	0.416898	0.154243	No
cg01812865	10	65198176	JMJD1C	JMJD1C	0.552188	0.0949704	No
cg01855371	19	41190252	NUMBL	NUMBL	0.378601	0.0606194	No
cg01859312	5	149996051	SYNPO	SYNPO	0.674363	0.0377187	No
cg01862897	11	92762522		MTNR1B	0.405871	0.0181858	No
cg01872024	1	109728545	KIAA1324	SARS	0.405487	0.0579252	No
cg01907500	19	2120959	AP3D1	IZUMO4	0.404295	0.108105	No
cg01921818	8	1311483		DLGAP2	0.516463	0.0946336	No
cg01928136	7	1043861	C7orf50	CYP2W1	0.590137	0.0872246	No
cg01928574	16	52111772		TOX3	0.437738	0.105074	No
cg01939195	5	139060821	CXXC5	CXXC5	0.390097	0.0535472	No
cg01960816	15	78010309	LINGO1	LINGO1	0.572807	0.0899188	No
cg01970383	5	502920	SLC9A3	SLC9A3	0.437573	0.0734168	No
cg01981314	12	11654175		PRB2	0.67439	0.121576	No
cg01996125	20	42242549	IFT52	IFT52	0.5357	0.0474852	No
cg02057796	15	41837400	RPAP1	RPAP1	0.497753	0.0703859	No
cg02068237	12	77425602	E2F7	E2F7	0.501296	0.0454646	No
cg02076629	1	6645165	ZBTB48	ZBTB48	0.491022	0.131342	No
cg02086839	11	534232	HRAS	HRAS	0.560376	0.1044	No
cg02113385	20	3047422		OXT	0.49547	0.0804891	No
cg02145319	22	27428279		CRYBA4	0.518628	0.0734168	No
cg02150912	6	3234309		TUBB2B	0.442251	0.04176	No
cg02204845	15	78108562		LINGO1	0.372492	0.0929498	No
cg02227036	18	77560291		KCNG2	0.352626	0.203412	No
cg02243479	16	611384	C16orf11	PIGQ	0.336027	0.00942969	No
cg02263051	8	2066636	MYOM2	MYOM2	0.433831	0.122923	No
cg02281854	15	63062631	TLN2	TLN2	0.414179	0.02088	No
cg02284433	12	258355	IQSEC3	SLC6A12	0.493626	0.0400762	No
cg02315263	10	135132107		ZNF511	0.606114	0.118208	No
cg02374107	9	81641674		TLE4	0.631334	0.0710594	No
cg02389195	1	38227643	EPHA10	EPHA10	0.470623	0.154916	No
cg02419211	2	2842624		MYT1L	0.489521	0.02088	No
cg02423105	10	11140126	CELF2;CELF2-AS2	CELF2	0.516016	0.145487	No
cg02431562	19	19042904	HOMER3	HOMER3	0.49677	0.0225639	No
cg02440408	1	156863477	PEAR1	PEAR1	0.542872	0.0330039	No
cg02444913	16	11980875	GSPT1	GSPT1	0.520937	0.0387291	No
cg02478380	8	21598308	GFRA2	GFRA2	0.4134	0.168724	No
cg02492280	1	150978905	FAM63A	FAM63A	0.535506	0.01044	No
cg02510618	11	69484433	ORAOV1	ORAOV1	0.538477	0.129658	No
cg02535855	10	23216182	ARMC3	ARMC3	0.529644	0.0912659	No
cg02581587	10	37625532		ANKRD30A	0.451717	0.192298	No
cg02585040	8	22079882	PHYHIP	POLR3D	0.388317	0.0784685	No
cg02654164	1	9050096		SLC2A7	0.389377	0.0878982	No
cg02657048	16	833427		MSLNL	0.577348	0.121912	No
cg02678159	4	2277836	ZFYVE28	MXD4	0.591024	0.0178491	No
cg02694017	6	40132346		MOCS1	0.310624	0.0535472	No
cg02696275	7	116255184	LINC01510	MET	0.654174	0.0808259	No
cg02721602	1	46641061	TSPAN1	TSPAN1	0.497526	0.0400762	No
cg02725520	8	707023		TDRP	0.517881	0.0026942	No
cg02746150	17	53468795		MMD	0.462282	0.174786	No
cg02814054	7	97804237	LMTK2	BHLHA15	0.463922	0.0525368	No
cg02814525	1	159435469		OR10J1	0.465197	0.044791	No
cg02855363	16	556146	RAB11FIP3	CAPN15	0.517127	0.0410865	No
cg02872930	4	8073959	ABLIM2	ABLIM2	0.445772	0.140772	No
cg02879081	11	47440348	PSMC3	PSMC3	0.535897	0.162999	No
cg02900399	15	81605232	STARD5	STARD5	0.466398	0.149865	No
cg02905666	4	2940996	C4orf10;NOP14	MFSD10	0.52432	0.101706	No
cg02907097	10	134797312		TTC40	0.39371	0.142119	No
cg02921154	16	15700175	KIAA0430	KIAA0430	0.380276	0.0151549	No
cg02931191	1	227924055	JMJD4;SNAP47	JMJD4	0.406262	0.0663446	No
cg02965295	8	142628827		PTP4A3	0.428234	0.14616	No
cg03034689	5	149675916	ARSI	ARSI	0.406967	0.0171755	No
cg03056980	6	46105793	ENPP4	ENPP4	0.417062	0.127638	No
cg03108237	1	2705733		MMEL1	0.373162	0.0596091	No
cg03110770	11	118175384	CD3E	CD3E	0.493758	0.0585988	No
cg03119750	20	4207485	ADRA1D	ADRA1D	0.536462	0.174786	No
cg03125796	5	160335	PLEKHG4B	PLEKHG4B	0.563468	0.102716	No
cg03126377	1	2516401		FAM213B	0.445401	0.04176	No
cg03147900	3	160559936	PPM1L	PPM1L	0.532192	0.11585	No
cg03178609	16	66765197	DYNC1LI2	DYNC1LI2	0.374165	0.131679	No
cg03195015	1	2038593	PRKCZ	PRKCZ	0.384851	0.0131342	No
cg03228209	5	154199788	C5orf4	FAXDC2	0.646583	0.0777949	No
cg03233548	15	40581509	PLCB2	PLCB2	0.444378	0.0333407	No
cg03244659	3	128711999	KIAA1257	EFCC1	0.511114	0.0804891	No
cg03350493	16	68431982	SMPD3	SMPD3	0.574461	0.0602826	No
cg03372736	1	6645171	ZBTB48	ZBTB48	0.474548	0.159968	No
cg03378375	17	72740970	RAB37	SLC9A3R1	0.767759	0.071733	No
cg03380960	1	53794760	LRP8	LRP8	0.451849	0.106421	No
cg03439237	19	19414441	SF4	MAU2	0.587619	0.11585	No
cg03460121	12	109032342		SELPLG	0.584619	0.0111136	No
cg03469790	19	16689203	MED26	SLC35E1	0.409878	0.196003	No
cg03514933	4	7132330		SORCS2	0.559196	0.114167	No
cg03534208	10	537033	DIP2C	DIP2C	0.433735	0.11484	No
cg03567117	9	136287053	ADAMTS13	ADAMTS13	0.669411	0.0569149	No
cg03574735	16	89761424	CDK10	CDK10	0.445713	0.158284	No
cg03594395	1	1711530	NADK	NADK	0.580957	0.105074	No
cg03603485	22	38470075	PICK1	SLC16A8	0.462962	0.013471	No
cg03642328	11	73104608	RELT	RELT	0.438313	0.0272787	No
cg03693515	4	108611686	PAPSS1	PAPSS1	0.491865	0.0710594	No
cg03694841	10	28072541		MKX	0.417397	0.00303097	No
cg03764544	3	132167091	DNAJC13	DNAJC13	0.415573	0.016502	No
cg03781829	6	36101528	MAPK13	MAPK13	0.467391	0.157274	No
cg03798743	11	65635949	EFEMP2	EFEMP2	0.380037	0.0175123	No
cg03810199	20	2637503	NOP56;SNORD57	NOP56	0.482422	0.129995	No
cg03872339	13	52776135		NEK3	0.343084	0.0178491	No
cg03897139	20	43733672		KCNS1	0.565204	0.0633136	No
cg03962950	5	179448895	RNF130	RNF130	0.451426	0.023911	No
cg03977237	6	156349624		NOX3	0.376866	0.0464749	No
cg03987837	17	37368562	STAC2	RPL19	0.397618	0.127638	No
cg03998317	1	1473310	TMEM240	TMEM240	0.418339	0.138414	No
cg04053571	11	126871416	KIRREL3;KIRREL3-AS3	KIRREL3	0.542193	0.150538	No
cg04110478	5	74438852	ANKRD31	GCNT4	0.417435	0.209811	No
cg04137837	1	6121295	KCNAB2	KCNAB2	0.419315	0.0794788	No
cg04162497	9	75249019	TMC1	TMC1	0.532682	0.047822	No
cg04173301	11	19885901	NAV2	NAV2	0.461133	0.237763	No
cg04208077	12	76192063		PHLDA1	0.541514	0.170071	No
cg04293067	2	162948592		DPP4	0.489028	0.0215536	No
cg04299274	1	160642377		SLAMF1	0.466006	0.0319936	No
cg04317263	8	143631401		ARC	0.464237	0.0555678	No
cg04323153	10	126325408	FAM53B	FAM53B	0.509347	0.0013471	No
cg04327684	5	108105182	FER	FER	0.443076	0.0333407	No
cg04351156	13	113718405	MCF2L	F7	0.651483	0.0013471	No
cg04370549	3	73776662		PDZRN3	0.370782	0.0754375	No
cg04433909	8	22086413	PHYHIP	POLR3D	0.406217	0.00740904	No
cg04435001	20	43343365	WISP2	WISP2	0.451776	0.0596091	No
cg04497094	6	33391307	SYNGAP1	SYNGAP1	0.366343	0.0427704	No
cg04517196	11	119888751		TRIM29	0.544929	0.0282891	No
cg04543034	11	800865	LRDD	PIDD	0.362743	0.100359	No
cg04561731	7	49709857		VWC2	0.624577	0.00707227	No
cg04579899	8	60204343		TOX	0.492635	0.119892	No
cg04581537	8	1198767		DLGAP2	0.520163	0.0498426	No
cg04598300	1	2333697	RER1	PEX10	0.465509	0.089582	No
cg04609264	20	30413688	MYLK2	MYLK2	0.445217	0.0114503	No
cg04616422	9	79303801	PRUNE2	PRUNE2	0.455599	0.111472	No
cg04617428	7	75251045	HIP1	HIP1	0.380885	0.0986749	No
cg04648494	17	17135379	FLCN	FLCN	0.495965	0.0262684	No
cg04709771	17	48361799	TMEM92-AS1	TMEM92	0.513743	0.137404	No
cg04757492	10	104217491		TMEM180	0.442032	0.0909291	No
cg04761267	20	42788113	JPH2	JPH2	0.707933	0.0387291	No
cg04765513	1	15869795	DNAJC16	DNAJC16	0.510447	0.162999	No
cg04772241	6	42980035	MEA1;PPP2R5D	MEA1	0.548837	0.0292994	No
cg04821859	4	6423371	PPP2R2C	PPP2R2C	0.482474	0.0266052	No
cg04831870	3	164056753		SI	0.535028	0.123259	No
cg04852826	7	158805418	LINC00689	VIPR2	0.571667	0.0185226	No
cg04874343	17	72833123	TMEM104	GRIN2C	0.52189	0.119218	No
cg04876407	8	142607209		PTP4A3	0.412584	0.023911	No
cg04878240	1	193036753	TROVE2	TROVE2	0.455499	0.00740904	No
cg04886672	13	47472138	HTR2A	HTR2A	0.518668	0.107094	No
cg04888925	2	199240201	LOC101927619	PLCL1	0.464083	0.0491691	No
cg04922053	8	21638784	GFRA2	GFRA2	0.396449	0.0255949	No
cg04945557	11	12182235	MICAL2	MICAL2	0.497694	0.128311	No
cg04973632	17	80210370	CSNK1D	SLC16A3	0.429048	0.0158284	No
cg04983608	2	70892049	ADD2	ADD2	0.735953	0.0619665	No
cg04984528	22	23453270	RSPH14;GNAZ	RTDR1	0.418938	0.0488323	No
cg04990850	9	137884872		FCN1	0.412537	0.0697123	No
cg05009662	17	48371840		TMEM92	0.577922	0.120902	No
cg05127217	8	145618658	CPSF1	CPSF1	0.383669	0.0538839	No
cg05160320	17	2282415	SGSM2	MNT	0.381811	0.128648	No
cg05183753	4	1828603	LETM1	LETM1	0.391158	0.0771214	No
cg05210287	9	140948381	CACNA1B	CACNA1B	0.66871	0.0909291	No
cg05249838	10	23425158		MSRB2	0.412286	0.0505162	No
cg05251512	8	11207723	TDH	SLC35G5	0.452888	0.0252581	No
cg05264252	1	18691117	IGSF21	KLHDC7A	0.39926	0.0767846	No
cg05277485	16	89352529	ANKRD11	ZNF778	0.4195	0.0515265	No
cg05298866	16	5077985	NAGPA	NAGPA	0.430165	0.0936233	No
cg05306305	4	16728682	LDB2	LDB2	0.40727	0.0828465	No
cg05338912	1	1246414	PUSL1	PUSL1	0.537383	0.0484955	No
cg05340048	11	69624973	FGF3	FGF3	0.572059	0.0303097	No
cg05341815	7	143056983	FAM131B	FAM131B	0.469557	0.181521	No
cg05364361	7	615735	PRKAR1B	PDGFA	0.492131	0.102379	No
cg05406881	1	54823687	SSBP3	SSBP3	0.461656	0.034351	No
cg05452625	3	184285606	EPHB3	EPHB3	0.452433	0.0767846	No
cg05469396	20	3242658	C20orf194	SLC4A11	0.519509	0.0252581	No
cg05491166	2	11828758		LPIN1	0.493933	0.102043	No
cg05497240	7	100112927		AGFG2	0.509133	0.179501	No
cg05523839	6	30231887	HLA-L	TRIM26	0.420321	0.0909291	No
cg05530612	1	159158497	CADM3	DARC	0.411471	0.0585988	No
cg05536457	10	133743048		PPP2R2D	0.510415	0.108441	No
cg05584919	4	113065795	C4orf32	C4orf32	0.706774	0.0346878	No
cg05627004	11	133803031	IGSF9B	IGSF9B	0.332598	0.0596091	No
cg05692077	19	19600156	GATAD2A	NDUFA13	0.462283	0.0629768	No
cg05705605	12	49939540	KCNH3	KCNH3	0.431198	0.0511897	No
cg05734675	7	1062871	MIR339;C7orf50	GPR146	0.355614	0.079142	No
cg05753282	8	42009223	AP3M2	AP3M2	0.459211	0.146834	No
cg05768047	13	114171501	TMCO3	TMCO3	0.31002	0.0121239	No
cg05776274	7	27225127	HOXA11AS;HOXA11	HOXA11	0.450584	0.0936233	No
cg05785747	3	69488768		FRMD4B	0.572681	0.00606194	No
cg05800094	19	14676461	TECR	NDUFB7	0.436719	0.0754375	No
cg05826823	17	6679254	FBXO39	FBXO39	0.499708	0.110799	No
cg05923186	1	2016915	PRKCZ	PRKCZ	0.532677	0.185226	No
cg05964505	16	50425329		BRD7	0.531638	0.118881	No
cg06029095	19	3979988	EEF2	EEF2	0.459652	0.0191961	No
cg06030059	1	54869371	SSBP3	SSBP3	0.538919	0.0461381	No
cg06061125	1	153905465	DENND4B	GATAD2B	0.663464	0.0814994	No
cg06075233	8	119536526	SAMD12	EXT1	0.518291	0.0491691	No
cg06094085	10	98862320	SLIT1	SLIT1	0.637808	0.0734168	No
cg06094707	3	185002664	MAP3K13	EHHADH	0.581656	0.0771214	No
cg06158994	1	160054270	KCNJ9	KCNJ9	0.427512	0.0616297	No
cg06189670	7	130763799	LINC-PINT	MKLN1	0.427734	0.0484955	No
cg06192619	1	54586807		CDCP2	0.645584	0.0798156	No
cg06198312	15	85529414	PDE8A	PDE8A	0.607139	0.112146	No
cg06220960	17	79076552	BAIAP2	AATK	0.501492	0.152559	No
cg06266566	14	24541377	CPNE6	CPNE6	0.474253	0.0505162	No
cg06285596	20	58586819	CDH26	CDH26	0.421599	0.104737	No
cg06309503	2	134781671		MGAT5	0.330003	0.204085	No
cg06332810	15	77906469	LINGO1	LINGO1	0.552888	0.0538839	No
cg06348187	2	149819732	KIF5C	LYPD6B	0.508304	0.0973278	No
cg06398482	10	6116996		IL2RA	0.55286	0.0303097	No
cg06413043	11	99241720	CNTN5	CNTN5	0.614867	0.0959807	No
cg06420951	13	80077518	NDFIP2	NDFIP2	0.443589	0.0764478	No
cg06425183	17	4447992	MYBBP1A	MYBBP1A	0.47174	0.0606194	No
cg06432843	7	71579314	CALN1	CALN1	0.477091	0.230017	No
cg06458745	17	30429529		RHOT1	0.488754	0.161315	No
cg06489912	2	73151966	EMX1	EMX1	0.386733	0.0481588	No
cg06492205	9	134183612	PPAPDC3	PPAPDC3	0.425787	0.0700491	No
cg06494775	12	112846051	RPL6	RPL6	0.60246	0.0585988	No
cg06505089	12	123970232	RILPL1	SNRNP35	0.512986	0.121239	No
cg06507072	17	2869303	LOC101927911;RAP1GAP2	OR1D5	0.575924	0.109115	No
cg06554342	16	3211341		ZNF213	0.53653	0.0986749	No
cg06563873	1	112017031	C1orf162	C1orf162	0.540949	0.0697123	No
cg06651779	5	175088015	HRH2	HRH2	0.495021	0.132016	No
cg06717814	10	11344250	CUGBP2	USP6NL	0.532849	0.0599459	No
cg06724305	10	3180960	PITRM1	PITRM1	0.555655	0.0757743	No
cg06732545	12	9091927	PHC1	M6PR	0.427666	0.123933	No
cg06821641	15	66386949	MEGF11	MEGF11	0.402106	0.00471484	No
cg06843553	2	207958145	KLF7	KLF7	0.558767	0.0697123	No
cg06843955	14	90958806		CALM1	0.530463	0.209811	No
cg06853836	20	49948205		NFATC2	0.469008	0.121239	No
cg06892796	17	77076358	ENGASE	ENGASE	0.538055	0.0643239	No
cg06907578	15	62090760		VPS13C	0.618794	0.105747	No
cg06948878	1	32739049	LCK	HDAC1	0.378152	0.0175123	No
cg07001793	22	50702460	MAPK11	MAPK12	0.525597	0.0451278	No
cg07050504	1	145437802	TXNIP	TXNIP	0.368579	0.0390658	No
cg07188104	10	79589260	DLG5	DLG5	0.432853	0.0262684	No
cg07212104	15	74703219	SEMA7A	SEMA7A	0.515895	0.092613	No
cg07224469	7	590072	PRKAR1B	PDGFA	0.382826	0.0330039	No
cg07268726	21	47813461	PCNT	DIP2A	0.385055	0.0266052	No
cg07285187	14	91504953	RPS6KA5	RPS6KA5	0.538154	0.130669	No
cg07290257	1	54869007	SSBP3	SSBP3	0.659027	0.0905924	No
cg07327723	3	48658831	TMEM89	TMEM89	0.554939	0.0464749	No
cg07395930	13	45918336	TPT1-AS1	TPT1	0.477176	0.158958	No
cg07473822	5	159610289		FABP6	0.514601	0.1044	No
cg07495664	11	66052906	YIF1A	YIF1A	0.648069	0.0889085	No
cg07509704	17	2281072	SGSM2	MNT	0.409099	0.118545	No
cg07554664	9	111652124	IKBKAP	ACTL7A	0.604014	0.117534	No
cg07576033	5	168273138	SLIT3	PANK3	0.425588	0.12427	No
cg07584200	12	4959649	KCNA6	KCNA6	0.491662	0.183205	No
cg07614051	12	121096453	CABP1	CABP1	0.499408	0.0191961	No
cg07621645	1	9791364	CLSTN1	PIK3CD	0.376089	0.00909291	No
cg07655894	17	36816607		C17orf96	0.497935	0.250223	No
cg07663404	4	6558228	PPP2R2C	MAN2B2	0.672668	0.0889085	No
cg07686528	19	10562415	PDE4A	PDE4A	0.652477	0.111809	No
cg07746249	16	1412102	GNPTG	GNPTG	0.409879	0.0794788	No
cg07748379	14	104194223	ZFYVE21	ZFYVE21	0.500903	0.0538839	No
cg07768610	10	104223518	TMEM180	TMEM180	0.492296	0.0781317	No
cg07778315	19	18080492	KCNN1	KCNN1	0.437657	0.150538	No
cg07788469	14	77245153	VASH1	VASH1	0.504842	0.0579252	No
cg07801265	10	87676015	GRID1	GRID1	0.445246	0.00774581	No
cg07845011	16	81564192	CMIP	CMIP	0.468294	0.0013471	No
cg07847097	2	31161143	GALNT14	CAPN13	0.465826	0.044791	No
cg07865479	17	42389562	RUNDC3A	RUNDC3A	0.5591	0.0441175	No
cg07870479	2	28624649	FOSL2	FOSL2	0.566017	0.110462	No
cg07879062	6	36303015	C6orf222	ETV7	0.460734	0.0889085	No
cg07891268	3	42574531	VIPR1;VIPR1-AS1	VIPR1	0.498768	0.0171755	No
cg07941567	3	186929929		RTP1	0.548817	0.0912659	No
cg08003225	3	49720819	APEH	MST1	0.493578	0.190278	No
cg08056148	7	12331713		TMEM106B	0.480407	0.00572517	No
cg08062233	22	34257627	LARGE	LARGE	0.581786	0.0424336	No
cg08063418	1	167225234	POU2F1	POU2F1	0.644079	0.0420968	No
cg08087047	2	220386069	ASIC4	ASIC4	0.593134	0.0572517	No
cg08117110	15	74702956	SEMA7A	SEMA7A	0.569686	0.0629768	No
cg08133476	5	124685209	LOC101927421	ZNF608	0.492104	0.0596091	No
cg08150312	14	54905808	CNIH1	CNIH1	0.489814	0.04176	No
cg08166487	3	127173371		TPRA1	0.491077	0.0212168	No
cg08212398	1	6206323	CHD5	CHD5	0.617049	0.0572517	No
cg08287288	14	105268669	ZBTB42	ZBTB42	0.442037	0.0545575	No
cg08310058	15	58521790		AQP9	0.428295	0.128985	No
cg08324730	15	74943655	EDC3	CLK3	0.515334	0.120902	No
cg08350797	3	127374626	PODXL2	ABTB1	0.638772	0.0468117	No
cg08365760	2	105990540	FHL2	FHL2	0.519697	0.0804891	No
cg08377894	11	12217666	MICAL2	MICAL2	0.636346	0.0585988	No
cg08414189	1	50887944	DMRTA2	DMRTA2	0.358067	0.076111	No
cg08460198	11	56427359		OR5AR1	0.468873	0.158958	No
cg08495825	19	3808278	ZFR2;MIR1268A	MATK	0.4124	0.0151549	No
cg08507136	11	296432		IFITM5	0.4058	0.0916027	No
cg08513943	4	812499	CPLX1	CPLX1	0.539612	0.0437807	No
cg08528035	16	57789325	KATNB1	KATNB1	0.540667	0.0168387	No
cg08538139	6	79744582	PHIP	PHIP	0.45495	0.17748	No
cg08568564	13	31480304	C13orf33	MEDAG	0.426915	0.0511897	No
cg08578317	15	66371153	MEGF11	MEGF11	0.376841	0.125617	No
cg08580591	7	98688485	SMURF1	SMURF1	0.389591	0.171418	No
cg08616129	7	157868361	PTPRN2	PTPRN2	0.452743	0.0831833	No
cg08643436	19	51223982		CLEC11A	0.64113	0.0303097	No
cg08645542	2	180139789		SESTD1	0.474173	0.0232374	No
cg08665685	6	150004720	LATS1	LATS1	0.47563	0.0912659	No
cg08691204	17	80671320		FN3KRP	0.410396	0.0461381	No
cg08694735	1	37881311		ZC3H12A	0.42203	0.0505162	No
cg08737236	11	719828	EPS8L2	EPS8L2	0.596664	0.0437807	No
cg08753999	16	1785057	MIR3177;MAPK8IP3	MAPK8IP3	0.457681	0.0471484	No
cg08767538	15	74465748	ISLR	ISLR	0.401483	0.102716	No
cg08767650	1	234871477		IRF2BP2	0.411076	0.118208	No
cg08772106	5	175137006		HRH2	0.400264	0.00572517	No
cg08830588	4	176564182	GPM6A	GPM6A	0.570878	0.0777949	No
cg08852773	11	66062097	TMEM151A	TMEM151A	0.444477	0.00774581	No
cg08860879	7	899935	UNC84A	GET4	0.377042	0.10541	No
cg08871897	1	162334694	NOS1AP	C1orf111	0.483786	0.173776	No
cg08890611	6	31502521	BAT1	MCCD1	0.449175	0.0872246	No
cg08900781	10	133947518	JAKMIP3	JAKMIP3	0.481686	0.1044	No
cg08934147	17	47979730		TAC4	0.455003	0.101032	No
cg08956138	8	145814162	KIAA1688	ARHGAP39	0.410657	0.00639872	No
cg08962160	20	61439240	OGFR	OGFR	0.621124	0.0387291	No
cg08989558	19	3979938	EEF2	EEF2	0.403647	0.0841936	No
cg09045979	16	46847274	C16orf87	C16orf87	0.429605	0.0336775	No
cg09116130	22	44689339	KIAA1644	KIAA1644	0.490404	0.0286258	No
cg09117515	12	50931848	DIP2B	DIP2B	0.485352	0.0929498	No
cg09165088	11	94502804	AMOTL1	AMOTL1	0.430575	0.0218903	No
cg09255505	4	1203104	LOC100130872;LOC100130872-SPON2	SPON2	0.444432	0.114503	No
cg09263875	4	852022	GAK	CPLX1	0.367001	0.0764478	No
cg09268449	7	54813722		SEC61G	0.419816	0.0744272	No
cg09270763	19	39189794	ACTN4	CAPN12	0.373184	0.117198	No
cg09347923	6	33981472		GRM4	0.521098	0.150875	No
cg09356124	1	2340190	PEX10	PEX10	0.582557	0.0525368	No
cg09371344	8	6638180		AGPAT5	0.398974	0.0158284	No
cg09373227	2	144503739	ARHGAP15	GTDC1	0.594677	0.0498426	No
cg09392168	3	93896127		DHFRL1	0.450354	0.0902556	No
cg09394608	11	133801225	IGSF9B	IGSF9B	0.516213	0.108441	No
cg09439239	9	113714986	LPAR1	LPAR1	0.476163	0.120565	No
cg09444426	19	38791472		C19orf33	0.382583	0.128648	No
cg09501762	16	2388350	ABCA3	ABCA3	0.450131	0.0282891	No
cg09516448	9	130968072	CIZ1;DNM1	CIZ1	0.386961	0.0639872	No
cg09522251	4	3591216		LRPAP1	0.657061	0.120565	No
cg09552631	11	134669350		B3GAT1	0.488639	0.0828465	No
cg09587474	1	9791041	CLSTN1	PIK3CD	0.523221	0.00505162	No
cg09596251	6	132812653	STX7	STX7	0.387795	0.133363	No
cg09624855	16	50752702	NOD2	NOD2	0.473764	0.0127974	No
cg09635541	9	134717506		RAPGEF1	0.466124	0.235069	No
cg09641390	21	36387391	RUNX1	RUNX1	0.428634	0.0912659	No
cg09673915	2	1683948	PXDN	PXDN	0.609618	0.119218	No
cg09674956	19	18225763	MAST3	IL12RB1	0.496335	0.200381	No
cg09689342	5	141245450	PCDH1	PCDH1	0.566979	0.0346878	No
cg09715669	7	138754532	ZC3HAV1	ZC3HAV1L	0.46611	0.0602826	No
cg09754643	22	37606600	SSTR3	SSTR3	0.400482	0.0013471	No
cg09762269	15	99793877	LRRC28	LRRC28	0.575997	0.0569149	No
cg09770548	11	8888814	ST5	ST5	0.407838	0.0559046	No
cg09784307	14	105293866		ZBTB42	0.452574	0.126964	No
cg09784365	8	132914448		EFR3A	0.516863	0.0131342	No
cg09796739	12	133380627	GOLGA3	GOLGA3	0.670021	0.0559046	No
cg09843295	12	52436085		NR4A1	0.417074	0.0535472	No
cg09879526	11	1006303	AP2A2	MUC6	0.621036	0.0491691	No
cg09900984	11	47736425	AGBL2	AGBL2	0.548527	0.175123	No
cg09905199	12	27950800	KLHDC5	KLHL42	0.542166	0.0175123	No
cg10032829	12	50497037	GPD1	GPD1	0.504611	0.117198	No
cg10041505	15	87667434		AGBL1	0.432275	0.00235742	No
cg10067537	19	5682260	HSD11B1L;C19orf70	RPL36	0.555903	0.0801523	No
cg10109565	18	44181722	LOXHD1	LOXHD1	0.481842	0.0353613	No
cg10146727	2	74228640		TET3	0.430268	0.0697123	No
cg10150467	17	38336206	RAPGEFL1	RAPGEFL1	0.429016	0.0215536	No
cg10173350	13	23655982		SGCG	0.603891	0.0919394	No
cg10205925	11	117444338	DSCAML1	DSCAML1	0.378865	0.12629	No
cg10302472	16	88792792	PIEZO1	CTU2	0.454055	0.0212168	No
cg10325497	1	167442883	CD247	CD247	0.633221	0.0252581	No
cg10333970	12	71030996	PTPRB	PTPRB	0.503619	0.175123	No
cg10334489	5	1295799	TERT	TERT	0.499372	0.0532104	No
cg10336309	3	194343118	TMEM44	LSG1	0.438214	0.149865	No
cg10455603	15	83620321	HOMER2	HOMER2	0.414425	0.0292994	No
cg10458734	20	30413750	MYLK2	MYLK2	0.591688	0.0757743	No
cg10473975	10	78681395	KCNMA1-AS1;KCNMA1	KCNMA1	0.458217	0.0579252	No
cg10539808	2	109742964		SH3RF3	0.663361	0.0683652	No
cg10612481	1	6262620		RPL22	0.383389	0.0680285	No
cg10652833	7	122610788		TAS2R16	0.585311	0.0848672	No
cg10691753	12	6750645	ACRBP	LPAR5	0.452162	0.237426	No
cg10709451	15	91650358	SV2B	SV2B	0.488421	0.202738	No
cg10748688	6	33677751	C6orf125	UQCC2	0.548856	0.11383	No
cg10767223	12	52448859	NR4A1	C12orf44	0.426641	0.0885717	No
cg10770652	19	717533	PALM	PALM	0.466823	0.0431071	No
cg10805684	8	128814944		MYC	0.335637	0.00303097	No
cg10861596	17	40149134	DNAJC7	NKIRAS2	0.451715	0.0986749	No
cg10874992	2	73307493	RAB11FIP5	SFXN5	0.665378	0.00404129	No
cg10950203	10	3108507	PFKP	PFKP	0.503486	0.0872246	No
cg10997613	15	91419421	FURIN	FURIN	0.526365	0.0804891	No
cg11051192	10	104160185	NFKB2	NFKB2	0.396333	0.139425	No
cg11090131	10	50531238	C10orf71	DRGX	0.441326	0.0229007	No
cg11095027	15	83329551	CPEB1-AS1;AP3B2	CPEB1	0.525636	0.106084	No
cg11124794	1	45061026	RNF220	TMEM53	0.463147	0.0535472	No
cg11126134	16	2285775	DNASE1L2	DNASE1L2	0.397613	0.00606194	No
cg11143966	19	16640963	CHERP	CHERP	0.453369	0.0653343	No
cg11158441	12	52371703	ACVR1B	ACVR1B	0.605361	0.0522001	No
cg11174927	8	103932076		AZIN1	0.418551	0.0959807	No
cg11285322	19	54485509	CACNG8;MIR935	CACNG6	0.493494	0.068702	No
cg11317158	2	217428125		RPL37A	0.454762	0.123933	No
cg11329371	1	94093587	BCAR3	FNBP1L	0.645105	0.0976646	No
cg11340707	8	42334218	SLC20A2	SMIM19	0.414036	0.176807	No
cg11354101	16	88949985	CBFA2T3	PABPN1L	0.628554	0.0333407	No
cg11373903	19	41190250	NUMBL	NUMBL	0.508061	0.106758	No
cg11375451	6	84742695	MRAP2	MRAP2	0.409326	0.0744272	No
cg11413952	7	43353871	HECW1	HECW1	0.457679	0.0538839	No
cg11527301	13	49145873		RCBTB2	0.499678	0.148181	No
cg11540771	16	30029918		C16orf92	0.387747	0.0400762	No
cg11635101	3	38762483	SCN10A	SCN5A	0.489138	0.0383923	No
cg11653858	17	25798880	KSR1	KSR1	0.51084	0.0831833	No
cg11734401	6	41419229		FOXP4	0.418639	0.121912	No
cg11763337	1	204219199	PLEKHA6	GOLT1A	0.444105	0.0390658	No
cg11776562	4	113442804		NEUROG2	0.360772	0.100022	No
cg11796602	1	41991379	HIVEP3	EDN2	0.584733	0.11484	No
cg11860760	17	26710637	SARM1	SARM1	0.476568	0.023911	No
cg11894440	2	60688411	BCL11A	BCL11A	0.43306	0.163336	No
cg11907977	19	57149478		SMIM17	0.490227	0.191961	No
cg11910223	19	35992984	DMKN	KRTDAP	0.403634	0.0114503	No
cg11917182	17	2782084	RAP1GAP2	RAP1GAP2	0.577679	0.0266052	No
cg11943988	7	137355692	DGKI	DGKI	0.418718	0.12629	No
cg12011811	19	15083616	SLC1A6	SLC1A6	0.377417	0.071733	No
cg12030499	16	57209874	FAM192A	FAM192A	0.491038	0.141109	No
cg12085977	4	6072234	JAKMIP1	JAKMIP1	0.507756	0.103053	No
cg12121166	11	1297066	TOLLIP	TOLLIP	0.412286	0.107431	No
cg12162353	15	75190867	MPI	MPI	0.443777	0.055231	No
cg12182153	5	2142052		IRX4	0.338171	0.0434439	No
cg12182356	14	102714032	MOK	MOK	0.41802	0.229007	No
cg12187160	8	144160947		ENSG00000261667	0.484423	0.095644	No
cg12200270	21	33035488	SOD1	SOD1	0.380872	0.107768	No
cg12247826	14	93436572	ITPK1	CHGA	0.437158	0.123596	No
cg12251943	3	83977728		NA	0.601717	0.0899188	No
cg12268992	10	107838889		NA	0.42542	0.0178491	No
cg12292648	10	11085864	CUGBP2	CELF2	0.376249	0.0572517	No
cg12371216	7	158136379	PTPRN2	PTPRN2	0.469074	0.108105	No
cg12395625	7	30266237		ZNRF2	0.507293	0.102379	No
cg12405991	9	140974474	CACNA1B	CACNA1B	0.526454	0.0744272	No
cg12438215	17	46136755	NFE2L1	NFE2L1	0.498452	0.0437807	No
cg12471840	12	50931745	DIP2B	DIP2B	0.564649	0.121576	No
cg12495420	17	57741573	CLTC	PTRH2	0.578319	0.0303097	No
cg12538430	1	208218009	PLXNA2	CD34	0.495196	0.138751	No
cg12552099	6	34481794	PACSIN1	PACSIN1	0.434166	0.0976646	No
cg12568707	18	77230484	NFATC1	NFATC1	0.502601	0.0831833	No
cg12621745	4	8074363	ABLIM2	ABLIM2	0.537968	0.0703859	No
cg12636760	11	134251539	B3GAT1	B3GAT1	0.606977	0.0296362	No
cg12662638	20	44573554	PCIF1	PCIF1	0.537845	0.0319936	No
cg12722294	14	102500684	DYNC1H1	DYNC1H1	0.451379	0.0697123	No
cg12744321	16	83586029	CDH13	HSBP1	0.502835	0.0326671	No
cg12752128	1	233765350	KCNK1	KCNK1	0.588356	0.0380555	No
cg12783942	19	38757961	SPINT2	SPINT2	0.402008	0.0441175	No
cg12796560	4	108439930		PAPSS1	0.553567	0.0309833	No
cg12884762	12	124870274	NCOR2	FAM101A	0.341746	0.0013471	No
cg12940438	10	102222582	WNT8B	WNT8B	0.403167	0.0569149	No
cg12947261	9	131980096		PPP2R4	0.419949	0.243488	No
cg12971683	3	178887887	PIK3CA	PIK3CA	0.54388	0.191625	No
cg12989344	11	123986166	VWA5A	OR10D3	0.3931	0.01044	No
cg13006177	6	32945243	BRD2	BRD2	0.634386	0.00505162	No
cg13007481	7	158136485	PTPRN2	PTPRN2	0.385918	0.0117871	No
cg13018715	17	19318482	RNF112	RNF112	0.531115	0.251907	No
cg13034507	6	33748195	LEMD2	LEMD2	0.354137	0.139761	No
cg13056222	2	43639419	THADA	THADA	0.422287	0.0609562	No
cg13084154	3	127141135		TPRA1	0.590198	0.0144813	No
cg13125072	6	159026634	TMEM181	DYNLT1	0.443839	0.0966543	No
cg13134316	9	21990277	CDKN2A	CDKN2A	0.556033	0.0868878	No
cg13157483	19	16686742	MED26	SLC35E1	0.744643	0.111472	No
cg13206314	7	13818783		ETV1	0.579144	0.034351	No
cg13217204	9	139835553	FBXW5	FBXW5	0.454286	0.00707227	No
cg13224710	19	10506536	CDC37	CDC37	0.542833	0.115177	No
cg13247117	11	105949106	KBTBD3;AASDHPPT	AASDHPPT	0.582972	0.00808259	No
cg13393793	4	2289576	ZFYVE28	MXD4	0.404143	0.177817	No
cg13418283	18	56296544	ALPK2	ALPK2	0.542125	0.104063	No
cg13419390	14	97647062		VRK1	0.393101	0.141782	No
cg13422047	2	240033412	HDAC4	TWIST2	0.422048	0.0205432	No
cg13504750	16	89662793	CPNE7	CPNE7	0.50454	0.183205	No
cg13518590	1	16702476	C1orf144	FBXO42	0.484189	0.146834	No
cg13560794	2	11164228		C2orf50	0.412354	0.101706	No
cg13573892	12	121093709	CABP1	CABP1	0.549336	0.226649	No
cg13576277	10	134088195	STK32C	STK32C	0.397067	0.0522001	No
cg13580196	6	30859707	DDR1	DDR1	0.465022	0.0323304	No
cg13650099	17	79215047	C17orf89	C17orf89	0.404819	0.0542207	No
cg13682626	1	233765281	KCNK1	KCNK1	0.644487	0.0488323	No
cg13689386	10	130697137		MGMT	0.385345	0.0794788	No
cg13727277	16	4415279	CORO7-PAM16;CORO7	VASN	0.536845	0.107431	No
cg13781718	12	125576309	AACS	AACS	0.644913	0.0111136	No
cg13832457	9	134717624		RAPGEF1	0.620759	0.00808259	No
cg13845105	8	143867129	LY6D	LY6D	0.399684	0.00841936	No
cg13845211	10	16198018		PTER	0.448354	0.00336775	No
cg13856405	11	125145672	PKNOX2	PKNOX2	0.495638	0.0400762	No
cg13916556	6	30232015	HLA-L	TRIM26	0.576057	0.0518633	No
cg13939271	9	140425395	PNPLA7	PNPLA7	0.449277	0.178827	No
cg13943460	1	205035156	CNTN2	TMEM81	0.389052	0.109452	No
cg13943980	17	57970021	TUBD1;RPS6KB1	TUBD1	0.514034	0.00437807	No
cg13987572	14	97647221		VRK1	0.35547	0.102043	No
cg14020271	13	113654857	MCF2L	MCF2L	0.54885	0.0862143	No
cg14024965	20	2637452	NOP56;SNORD57	NOP56	0.491241	0.0515265	No
cg14101284	1	178576377		TEX35	0.470503	0.0394026	No
cg14105467	18	13277214	LDLRAD4	LDLRAD4	0.602081	0.0218903	No
cg14116525	19	1601888	UQCR	UQCR11	0.402328	0.0276155	No
cg14121785	17	26799289	SLC13A2	SLC13A2	0.356208	0.0326671	No
cg14179646	19	19641678	YJEFN3	YJEFN3	0.554119	0.00875614	No
cg14188856	1	203119731	ADORA1	ADORA1	0.463249	0.171755	No
cg14218233	12	132933950		FBRSL1	0.403493	0.143466	No
cg14228460	16	56816034	NUP93	NUP93	0.525573	0.0916027	No
cg14233374	19	18537374	SSBP4	SSBP4	0.41054	0.00168387	No
cg14233821	6	7276020		SSR1	0.395164	0.16704	No
cg14282386	1	59186580		MYSM1	0.434811	0.0788052	No
cg14305659	14	93412562	ITPK1	CHGA	0.526286	0.00740904	No
cg14357259	10	123989890	TACC2	BTBD16	0.529016	0.079142	No
cg14371524	3	183993368	ECE2	CAMK2N2	0.416585	0.0158284	No
cg14384178	17	20058243	SPECC1	SPECC1	0.671685	0.0326671	No
cg14426371	21	43635585	ABCG1	ABCG1	0.48381	0.132016	No
cg14446778	4	47433685		COMMD8	0.390833	0.113493	No
cg14449251	5	131356114		ACSL6	0.359631	0.0451278	No
cg14485977	11	1304396	TOLLIP	TOLLIP	0.443306	0.159631	No
cg14502713	12	109205487	SSH1	SSH1	0.547782	0.0346878	No
cg14514949	2	169433391	LASS6	CERS6	0.512185	0.1044	No
cg14561361	12	120124618	CIT	PRKAB1	0.391326	0.000336775	No
cg14602234	20	62026463		CHRNA4	0.396153	0.0670181	No
cg14603605	9	134365553	SNORD62B;SNORD62A;PRRC2B	POMT1	0.425832	0.112819	No
cg14612560	8	145043333	PLEC1	PARP10	0.624476	0.0976646	No
cg14661803	19	42678643		POU2F2	0.426078	0.0693756	No
cg14665413	15	99950977		MEF2A	0.396739	0.0878982	No
cg14668975	16	1813987	MAPK8IP3	NME3	0.442697	0.115514	No
cg14700684	1	4079286		C1orf174	0.493254	0.0259316	No
cg14718293	11	1306817	TOLLIP	TOLLIP	0.509613	0.026942	No
cg14750528	16	2068942	NPW	NPW	0.457946	0.000336775	No
cg14791193	17	40531272	STAT3	STAT3	0.307944	0.0518633	No
cg14809912	8	131399267	ASAP1	ASAP1	0.541077	0.139761	No
cg14853341	16	46683727		SHCBP1	0.593096	0.0865511	No
cg14857526	10	103826480	HPS6	HPS6	0.51978	0.0276155	No
cg14909582	6	6737080		LY86	0.510252	0.137404	No
cg14914238	11	117679598		DSCAML1	0.395971	0.0235742	No
cg15010554	2	8388617	LINC00299	ID2	0.402279	0.0026942	No
cg15035871	17	60887027	MARCH10;MIR548W	40238	0.392675	0.0289626	No
cg15049964	10	103911425	NOLC1	NOLC1	0.516706	0.0444542	No
cg15069630	3	62590119	CADPS	FEZF2	0.43085	0.211831	No
cg15079758	10	134006240	DPYSL4	DPYSL4	0.430578	0.0636504	No
cg15086873	19	5962581	RANBP3	RANBP3	0.465318	0.0252581	No
cg15091407	12	131623508	GPR133	GPR133	0.572984	0.076111	No
cg15104081	22	34152744	LARGE	LARGE	0.530818	0.0569149	No
cg15114522	15	75248768	RPP25	RPP25	0.499081	0.037382	No
cg15132440	11	1780259	CTSD	CTSD	0.415798	0.120565	No
cg15228983	22	50441550	IL17REL	IL17REL	0.473777	0.0441175	No
cg15240102	14	105268604	ZBTB42	ZBTB42	0.462799	0.00303097	No
cg15253026	19	40781395	AKT2	AKT2	0.6318	0.0781317	No
cg15267873	7	158310369	PTPRN2	PTPRN2	0.394894	0.203749	No
cg15270150	16	4163907	ADCY9	ADCY9	0.432287	0.0282891	No
cg15291685	3	17882855		TBC1D5	0.416809	0.00909291	No
cg15304404	4	2277752	ZFYVE28	MXD4	0.563646	0.118545	No
cg15325977	1	41118770	RIMS3	RIMS3	0.480473	0.109115	No
cg15326535	11	64395143	NRXN2	SLC22A12	0.500678	0.198023	No
cg15338313	16	2069007	NPW	NPW	0.412186	0.02088	No
cg15375163	16	87719146	JPH3	KLHDC4	0.402416	0.126627	No
cg15487687	17	34847929	ZNHIT3	ZNHIT3	0.551321	0.00572517	No
cg15625480	22	21083778	PI4KA	SERPIND1	0.448928	0.0468117	No
cg15678685	3	51739481		GRM2	0.417964	0.00942969	No
cg15689098	10	5918682	ANKRD16	FBXO18	0.520276	0.132352	No
cg15690495	15	26109429	ATP10A	ATP10A	0.422825	0.0737536	No
cg15692052	11	1007021	AP2A2	MUC6	0.558287	0.0501794	No
cg15711011	4	1348302	UVSSA	UVSSA	0.463226	0.191625	No
cg15726269	12	132901088	GALNT9	FBRSL1	0.404236	0.12629	No
cg15726557	6	30043194	RNF39	RNF39	0.548234	0.135383	No
cg15736062	12	109032225		SELPLG	0.524224	0.128648	No
cg15736167	13	27845714	RASL11A	RASL11A	0.497535	0.0111136	No
cg15775102	7	35494118		TBX20	0.651096	0.100359	No
cg15843573	10	133948517	JAKMIP3	JAKMIP3	0.481361	0.0649975	No
cg15907392	6	163841335	QKI	QKI	0.572985	0.0451278	No
cg15910577	18	13004337	CEP192	CEP192	0.363544	0.0585988	No
cg15916646	16	1815103	MAPK8IP3	NME3	0.393484	0.023911	No
cg15949925	13	114106344	ADPRHL1	ADPRHL1	0.625735	0.117871	No
cg15995365	14	96655464		BDKRB2	0.412057	0.172429	No
cg16024801	15	83241506	CPEB1	RPS17L	0.470077	0.065671	No
cg16055914	12	133383890	GOLGA3	GOLGA3	0.45263	0.121912	No
cg16060651	7	906040	UNC84A	GET4	0.475332	0.0461381	No
cg16096487	1	230276786	GALNT2	GALNT2	0.495845	0.151885	No
cg16103154	8	884647		TDRP	0.487844	0.00404129	No
cg16105471	8	143763326	PSCA	PSCA	0.42704	0.124607	No
cg16150393	5	96210230	ERAP2	ERAP2	0.408107	0.044791	No
cg16151423	8	143667200		ARC	0.401193	0.0623033	No
cg16159090	1	218330093		RRP15	0.608517	0.0185226	No
cg16196261	19	17837638	MAP1S	MAP1S	0.387507	0.123596	No
cg16213881	12	132083805		SFSWAP	0.458957	0.0808259	No
cg16264911	2	188419087	TFPI	TFPI	0.663634	0.0747639	No
cg16275316	6	51419000		PKHD1	0.421085	0.0649975	No
cg16277885	20	748992	C20orf54	SLC52A3	0.508064	0.0420968	No
cg16306964	2	9800451		YWHAQ	0.376091	0.0501794	No
cg16352934	17	72461209	CD300A	CD300A	0.427913	0.106084	No
cg16355431	14	105121962		INF2	0.546679	0.055231	No
cg16410556	8	142468636	MROH5	PTP4A3	0.626679	0.110462	No
cg16415815	2	110069076	SH3RF3	40422	0.53593	0.101369	No
cg16419638	10	71389700	C10orf35	C10orf35	0.513689	0.0441175	No
cg16469992	11	65621144	SNX32	CFL1	0.474725	0.123933	No
cg16599817	11	109292297	C11orf87	C11orf87	0.573402	0.0026942	No
cg16657815	10	68721801	LOC101928961;LRRTM3;CTNNA3	LRRTM3	0.658782	0.102043	No
cg16663142	6	72298424		RIMS1	0.463595	0.138078	No
cg16673791	10	128208758	C10orf90	C10orf90	0.412433	0.0495059	No
cg16776874	16	2136269	TSC2	NTHL1	0.362817	0.151549	No
cg16879052	10	76860279	DUSP13	DUSP13	0.470058	0.0522001	No
cg16894819	11	1532644		MOB2	0.355962	0.013471	No
cg16941568	2	2842215		MYT1L	0.374187	0.0276155	No
cg16944735	1	204217974	PLEKHA6	GOLT1A	0.597345	0.100359	No
cg17007108	17	76794560	USP36	CYTH1	0.393353	0.0777949	No
cg17023271	3	52084921	DUSP7	DUSP7	0.558733	0.0707227	No
cg17047359	17	38217583	THRA	THRA	0.424764	0.101706	No
cg17065014	1	231120089	ARV1	ARV1	0.551103	0.0811627	No
cg17094398	22	39178426	DNAL4	DNAL4	0.302192	0.0579252	No
cg17119577	20	23900934		CST5	0.466103	0.0286258	No
cg17164063	1	2036283	PRKCZ	PRKCZ	0.388316	0.0501794	No
cg17174275	17	78859959	RPTOR	CHMP6	0.443484	0.136057	No
cg17212502	12	50033283	PRPF40B;FMNL3	PRPF40B	0.520364	0.12629	No
cg17232217	17	12935290		ELAC2	0.518473	0.137067	No
cg17252645	14	32475766		ARHGAP5	0.393693	0.119555	No
cg17315604	11	14356790	RRAS2	RRAS2	0.45682	0.186236	No
cg17324475	17	25798878	KSR1	KSR1	0.434436	0.0781317	No
cg17377967	12	7026318	ENO2	ENO2	0.594925	0.0488323	No
cg17385318	1	36348216	EIF2C1	AGO1	0.411894	0.0414233	No
cg17417004	5	142195855	ARHGAP26	ARHGAP26	0.477636	0.0592723	No
cg17493303	3	192057347	FGF12	FGF12	0.420878	0.102043	No
cg17527969	16	4464427	CORO7-PAM16;CORO7	CORO7	0.413567	0.140435	No
cg17613101	11	111598530	PPP2R1B	PPP2R1B	0.450306	0.169734	No
cg17613862	17	2911340	RAP1GAP2	OR1D5	0.63932	0.0488323	No
cg17623869	17	3794828	CAMKK1	CAMKK1	0.572708	0.0026942	No
cg17628513	8	145844626		ARHGAP39	0.368859	0.134373	No
cg17660245	10	103869748	LDB1	LDB1	0.628943	0.0916027	No
cg17695145	14	25517974	STXBP6	STXBP6	0.556944	0.0599459	No
cg17754100	6	79247562		IRAK1BP1	0.445416	0.230354	No
cg17771674	12	125576860	AACS	AACS	0.350563	0.110462	No
cg17806112	17	78445867	NPTX1	NPTX1	0.403968	0.0713962	No
cg17835926	2	60737387	BCL11A	BCL11A	0.433875	0.0946336	No
cg17856083	11	17372674	NCR3LG1	NCR3LG1	0.636584	0.0602826	No
cg17868052	18	72950345	TSHZ1	TSHZ1	0.415401	0.0484955	No
cg17978037	12	96057525	PGAM1P5;NTN4	USP44	0.53221	0.0680285	No
cg17980507	12	51015475	DIP2B	DIP2B	0.47369	0.050853	No
cg17997332	7	642485	LOC101926963;PRKAR1B	PDGFA	0.468287	0.102043	No
cg18007455	8	144730191	ZNF623	ZNF623	0.674301	0.079142	No
cg18023263	13	113702004	MCF2L	F7	0.405875	0.0808259	No
cg18024538	5	160518	PLEKHG4B	PLEKHG4B	0.492081	0.0121239	No
cg18045152	19	45649752		NKPD1	0.470198	0.113156	No
cg18045701	2	79749388	CTNNA2	CTNNA2	0.422006	0.209811	No
cg18104206	8	144403439	TOP1MT	TOP1MT	0.514223	0.0862143	No
cg18158739	12	52238169		ANKRD33	0.428768	0.151885	No
cg18190506	16	1056222		SOX8	0.432215	0.0532104	No
cg18221175	3	124186888	KALRN	UMPS	0.625716	0.0501794	No
cg18255101	11	61319667	SYT7	SYT7	0.395491	0.0336775	No
cg18283401	12	123448141	ABCB9	OGFOD2	0.64249	0.0710594	No
cg18288558	7	2557466	LFNG	LFNG	0.544292	0.141782	No
cg18378662	16	85038123	ZDHHC7	ZDHHC7	0.495801	0.0720698	No
cg18406285	22	31500397	SMTN	ENSG00000198832	0.556866	0.112146	No
cg18473642	13	52303132	WDFY2	DHRS12	0.472422	0.120565	No
cg18504661	16	88802820	FAM38A	CTU2	0.480239	0.0693756	No
cg18504811	9	138012342	OLFM1	OLFM1	0.622908	0.00976646	No
cg18505837	14	63766678		RHOJ	0.466321	0.0639872	No
cg18563899	9	139343334	SEC16A	INPP5E	0.412747	0.116861	No
cg18664915	11	472948	PTDSS2	PTDSS2	0.406299	0	No
cg18687314	12	129348962	GLT1D1	GLT1D1	0.370362	0.144813	No
cg18695689	5	177729224	COL23A1	PHYKPL	0.609688	0.0848672	No
cg18766583	22	31934920	SFI1	SFI1	0.401704	0.0690388	No
cg18776766	16	88091305	BANP	BANP	0.422756	0.0596091	No
cg18786012	1	54819992	SSBP3	SSBP3	0.450882	0.0636504	No
cg18836576	17	36828900	C17orf96	C17orf96	0.497029	0.184552	No
cg18860812	19	33959770	PEPD	PEPD	0.387846	0.164009	No
cg18902763	2	242052394	PASK	MTERFD2	0.53502	0.0353613	No
cg19017185	14	51235685	NIN	NIN	0.377047	0.0303097	No
cg19019345	13	47472050	HTR2A	HTR2A	0.458177	0.0323304	No
cg19020299	5	14380529	TRIO	TRIO	0.509989	0.0916027	No
cg19024575	6	11807133		ADTRP	0.649237	0.0814994	No
cg19034489	6	34485755	PACSIN1	PACSIN1	0.568459	0.0872246	No
cg19092168	3	10374067	ATP2B2	SEC13	0.441043	0.10541	No
cg19141258	15	72337311	MYO9A	SENP8	0.392848	0.0835201	No
cg19160053	10	35703937	CCNY	CCNY	0.561349	0.0363717	No
cg19187180	1	9933026	CTNNBIP1	CTNNBIP1	0.421509	0.085204	No
cg19255722	1	239553133		CHRM3	0.449221	0.181521	No
cg19258183	18	77203443	NFATC1	NFATC1	0.432496	0.0831833	No
cg19293659	8	885128		TDRP	0.43929	0.0737536	No
cg19308227	22	40043874	CACNA1I	CACNA1I	0.506348	0.0670181	No
cg19359204	5	17204609	LOC285696	BASP1	0.405399	0.00538839	No
cg19407481	22	47057389	GRAMD4	GRAMD4	0.574136	0.023911	No
cg19453742	4	716282	PCGF3	PCGF3	0.30345	0.0889085	No
cg19522688	14	24058532		JPH4	0.622422	0.00808259	No
cg19527571	13	77411461		KCTD12	0.625442	0.0111136	No
cg19549270	17	80037106	FASN	DUS1L	0.452786	0.0808259	No
cg19552548	5	150880266		SLC36A1	0.367602	0.128311	No
cg19562707	10	134119433	STK32C	STK32C	0.416489	0.0131342	No
cg19605575	1	54838324	SSBP3	SSBP3	0.503484	0.206106	No
cg19626761	20	36059551		SRC	0.615253	0.0427704	No
cg19642494	11	123986151	VWA5A	OR10D3	0.426614	0.119892	No
cg19711602	16	2254666	MLST8	MLST8	0.45567	0.116187	No
cg19727165	14	55272088		GCH1	0.447393	0.118881	No
cg19854666	19	49938204	SLC17A7	SLC17A7	0.516115	0.0548942	No
cg19882179	15	49461897	GALK2;MIR4716	GALK2	0.541903	0.116861	No
cg19906192	1	1953419	GABRD	GABRD	0.551153	0.0528736	No
cg20024658	3	187086147	RTP4	RTP4	0.406828	0.0437807	No
cg20038346	16	89762721	CDK10	CDK10	0.415282	0.0229007	No
cg20043717	16	14292940	MKL2	MKL2	0.448876	0.111809	No
cg20050689	1	54866562	SSBP3	SSBP3	0.405687	0.0121239	No
cg20146348	19	17814945		MAP1S	0.487241	0.182195	No
cg20193323	1	41125570	RIMS3	RIMS3	0.422262	0.14616	No
cg20210384	1	236045960	LYST	LYST	0.339595	0.0370452	No
cg20220993	11	67425188		ACY3	0.382978	0.089582	No
cg20243743	17	11457882	SHISA6	DNAH9	0.403197	0.0458013	No
cg20253105	11	123986026	VWA5A	OR10D3	0.397688	0.0316568	No
cg20267283	1	240370617	FMN2	FMN2	0.66382	0.0383923	No
cg20298878	15	81391682		MESDC1	0.584447	0.0121239	No
cg20322444	8	145599284	ADCK5	ADCK5	0.393118	0.0350246	No
cg20345125	17	74031052		EVPL	0.443491	0.116524	No
cg20352351	3	169873009	PHC3	PHC3	0.427768	0.0205432	No
cg20381140	11	76903588	MYO7A	MYO7A	0.53763	0.116524	No
cg20389533	2	240032879	HDAC4	TWIST2	0.53368	0.0633136	No
cg20452608	4	77823581		40787	0.4766	0.170071	No
cg20482832	1	33835013	PHC2	PHC2	0.503993	0.0865511	No
cg20483578	5	139060726	CXXC5	CXXC5	0.493944	0.0929498	No
cg20517887	8	28515641		EXTL3	0.50323	0.125617	No
cg20525355	3	196231404	RNF168	RNF168	0.609543	0.0690388	No
cg20540018	3	130452940	PIK3R4	PIK3R4	0.453104	0.0407497	No
cg20628942	4	6557423	PPP2R2C	MAN2B2	0.400945	0.157947	No
cg20633308	2	1870095	MYT1L	PXDN	0.408983	0.123259	No
cg20674818	7	122343409	CADPS2;RNF148	RNF148	0.419897	0.0673549	No
cg20714339	7	138603324	KIAA1549	KIAA1549	0.581175	0.0175123	No
cg20735824	12	132847770	GALNT9	GALNT9	0.349948	0.065671	No
cg20809413	19	39600974	PAPL	PAK4	0.46304	0.0535472	No
cg20971154	5	109926034	TMEM232	TMEM232	0.464132	0.00404129	No
cg21029505	2	197944718	ANKRD44	PGAP1	0.445536	0.00471484	No
cg21048735	11	113185802	TTC12	TTC12	0.348567	0.0353613	No
cg21093005	1	886441	NOC2L	NOC2L	0.46132	0.0380555	No
cg21129639	6	31502516	BAT1	MCCD1	0.424841	0.107094	No
cg21171831	12	125613715	AACS	AACS	0.474805	0.131005	No
cg21206329	11	1523822		MOB2	0.571546	0.113156	No
cg21221108	3	148716824	GYG1	GYG1	0.468978	0.116187	No
cg21238996	2	70941682	ADD2	ADD2	0.497619	0.149865	No
cg21291471	9	138621451	KCNT1	KCNT1	0.549021	0.0949704	No
cg21295467	17	79048599	BAIAP2	BAIAP2	0.373643	0.0649975	No
cg21330727	1	227951435	SNAP47	JMJD4	0.482797	0.0946336	No
cg21402242	7	96638339	DLX6;DLX6-AS1	DLX6	0.436959	0.105747	No
cg21418854	17	74530987	CYGB	CYGB	0.625415	0.120229	No
cg21423556	17	46136650	NFE2L1	NFE2L1	0.395493	0.0367084	No
cg21465193	13	47472158	HTR2A	HTR2A	0.394759	0.159294	No
cg21511523	11	72020031	CLPB	PHOX2A	0.41816	0.0666814	No
cg21545988	19	5699271	LONP1	RPL36	0.434804	0.0107768	No
cg21552081	1	3775334	DFFB	DFFB	0.400806	0.0680285	No
cg21559747	21	36532538		RUNX1	0.411879	0.0680285	No
cg21618948	1	249146810	ZNF692	ZNF692	0.563537	0.0286258	No
cg21635858	21	45555612	C21orf33	C21orf33	0.434129	0.0464749	No
cg21726551	5	141233893	PCDH1	PCDH1	0.388581	0.207453	No
cg21803791	12	112554573		NAA25	0.430768	0.0518633	No
cg21844472	14	61994753	PRKCH	HIF1A	0.443236	0.0990117	No
cg21894919	11	35325601	SLC1A2	SLC1A2	0.491458	0.123933	No
cg21903715	1	154960949	FLAD1	FLAD1	0.482808	0.151885	No
cg21909761	5	173738367		ENSG00000170091	0.54357	0.000673549	No
cg21910367	7	47641179		TNS3	0.475355	0.0245845	No
cg21946545	11	12296589		MICALCL	0.401407	0.10541	No
cg21979351	2	119201420		INSIG2	0.397883	0.0730801	No
cg22027573	10	6116870		IL2RA	0.494261	0.106758	No
cg22066168	11	491086	PTDSS2	RNH1	0.373852	0.02088	No
cg22126926	11	68238943	SAPS3	PPP6R3	0.580093	0.0700491	No
cg22143064	12	125594183	AACS	AACS	0.514279	0.10541	No
cg22207134	5	132763967	MIR1289-2;FSTL4	FSTL4	0.48415	0.00505162	No
cg22212839	4	38859728	TLR6	TLR6	0.506779	0.181185	No
cg22218464	5	150002231	SYNPO	SYNPO	0.501366	0.139425	No
cg22272218	6	30000621	NCRNA00171	ZNRD1	0.479089	0.146834	No
cg22274575	17	913573	ABR	TIMM22	0.391483	0.0205432	No
cg22280648	1	1473319	C1orf70	TMEM240	0.47041	0.13572	No
cg22325332	3	42554329	VIPR1	VIPR1	0.493082	0.0168387	No
cg22326463	20	62126253	EEF1A2	EEF1A2	0.439055	0.118545	No
cg22334857	12	132869299	GALNT9	GALNT9	0.474117	0.101369	No
cg22436188	6	138187594	TNFAIP3;LOC100130476	TNFAIP3	0.571461	0.0454646	No
cg22477813	12	52210938		ANKRD33	0.465081	0.0848672	No
cg22510215	2	207567308	DYTN	DYTN	0.405141	0.076111	No
cg22518373	15	41837499	RPAP1	RPAP1	0.458675	0.0868878	No
cg22525212	16	310683	ITFG3	ENSG00000269881	0.407982	0.00471484	No
cg22539356	22	46393280		WNT7B	0.536765	0.02088	No
cg22614027	11	46375149	DGKZ	DGKZ	0.365485	0.0377187	No
cg22622425	3	9868856	ARPC4-TTLL3;TTLL3	RPUSD3	0.498963	0.0495059	No
cg22626587	2	120509481		PTPN4	0.640467	0.0899188	No
cg22643214	11	98940816	CNTN5	CNTN5	0.530765	0.0730801	No
cg22684370	11	69587473		FGF4	0.375772	0.0922762	No
cg22781321	13	47472429	HTR2A	HTR2A	0.646019	0.0811627	No
cg22786667	12	131300783	STX2	STX2	0.38514	0.0724065	No
cg22792560	11	123499722		SCN3B	0.432454	0.0996853	No
cg22819422	11	61280813		PPP1R32	0.419451	0.0980014	No
cg22827864	2	101223069		PDCL3	0.382817	0.0771214	No
cg22852191	13	114107710	ADPRHL1	ADPRHL1	0.465448	0.0272787	No
cg22865289	3	126645244	CHCHD6	PLXNA1	0.474879	0.0185226	No
cg22917311	19	19416751	SF4	MAU2	0.636264	0.0740904	No
cg22945473	16	28849194		TUFM	0.39712	0.0127974	No
cg22967865	10	70497077	CCAR1	CCAR1	0.418395	0.00538839	No
cg22975801	3	16481756	RFTN1	RFTN1	0.6055	0.092613	No
cg23027574	20	24510303	SYNDIG1	SYNDIG1	0.342886	0.0548942	No
cg23058246	16	46683644		SHCBP1	0.440863	0.0229007	No
cg23097558	12	34494852		ALG10	0.444479	0.165356	No
cg23112745	1	27032989	ARID1A	ARID1A	0.531071	0.0468117	No
cg23212215	16	1742021	HN1L	HN1L	0.535421	0.0427704	No
cg23213437	17	36499074	GPR179	GPR179	0.43712	0.156263	No
cg23240477	3	52266073	TWF2	TLR9	0.454031	0.154916	No
cg23274619	2	188419190	TFPI	TFPI	0.565032	0.0727433	No
cg23286514	8	52809365	PCMTD1	PCMTD1	0.510202	0.0808259	No
cg23337704	17	77470690	RBFOX3	RBFOX3	0.409103	0.0643239	No
cg23341223	10	4237485		KLF6	0.386033	0.0548942	No
cg23353920	9	138696500		KCNT1	0.369057	0.0589355	No
cg23417140	19	42582914	ZNF574	ZNF574	0.429104	0.152559	No
cg23476745	6	36101338	MAPK13	MAPK13	0.442492	0.118545	No
cg23477967	1	233765199	KCNK1	KCNK1	0.402091	0.0252581	No
cg23510357	1	9791419	CLSTN1	PIK3CD	0.549402	0.0969911	No
cg23533217	6	41746318	FRS3	FRS3	0.549145	0.0764478	No
cg23554196	11	45100101		PRDM11	0.455806	0.0565781	No
cg23610147	19	38713967	DPF1	DPF1	0.577879	0.0996853	No
cg23641093	10	134946066		KNDC1	0.463965	0.0299729	No
cg23650629	14	91711520	GPR68	GPR68	0.425231	0.103727	No
cg23731146	7	20416888	ITGB8	ITGB8	0.449473	0.0191961	No
cg23786956	17	48653108	CACNA1G	CACNA1G	0.549953	0.0764478	No
cg23856257	3	49667424	BSN	APEH	0.493235	0.0663446	No
cg23919189	15	22930313	CYFIP1	CYFIP1	0.606737	0.0875614	No
cg23922804	1	5968728	NPHP4	NPHP4	0.588948	0.0346878	No
cg23934055	17	2282613	SGSM2	MNT	0.723999	0.0545575	No
cg24032156	19	18256654	MAST3	PIK3R2	0.487317	0.0185226	No
cg24182503	19	8207397	FBN3	FBN3	0.618559	0.0511897	No
cg24237576	6	99755198	C6orf168	FAXC	0.541292	0.0141445	No
cg24313592	17	79632536	C17orf90;CCDC137	CCDC137	0.426861	0.00909291	No
cg24320398	10	79255443	KCNMA1	KCNMA1	0.580215	0.0548942	No
cg24366563	4	86928413		MAPK10	0.387449	0.0596091	No
cg24411464	16	2254692	MLST8	MLST8	0.494842	0.0252581	No
cg24413550	19	53517160	ERVV-1	ERVV-1	0.458903	0.0835201	No
cg24450184	3	184534978	VPS8	VPS8	0.634	0.100359	No
cg24517175	2	101223091		PDCL3	0.369452	0.149191	No
cg24524403	3	49450513	RHOA;TCTA	TCTA	0.627256	0.016502	No
cg24534880	20	46800994		SULF2	0.478601	0.132352	No
cg24687287	14	77245214	VASH1	VASH1	0.551088	0.000336775	No
cg24693478	7	157367537	MIR153-2;PTPRN2	DNAJB6	0.413987	0.131005	No
cg24693635	6	18307649		DEK	0.557564	0.00538839	No
cg24774200	7	899806	UNC84A	GET4	0.477497	0.00740904	No
cg24809845	4	2277576	ZFYVE28	MXD4	0.678647	0.0468117	No
cg24830971	11	60701918	TMEM132A	TMEM132A	0.349499	0.0794788	No
cg24831232	2	240724176		NDUFA10	0.462414	0.0427704	No
cg24850139	15	55583094	RAB27A	RAB27A	0.486958	0.0390658	No
cg24889207	9	130970220	DNM1	CIZ1	0.496004	0.0545575	No
cg24938166	19	55782000	HSPBP1	HSPBP1	0.447747	0.0202065	No
cg24950597	5	107978715		FER	0.423862	0.0784685	No
cg24956739	17	39155777	KRTAP3-2	KRTAP3-2	0.61441	0.0899188	No
cg24961492	3	183896861	AP2M1	AP2M1	0.488339	0.0383923	No
cg25012257	5	134905977		CXCL14	0.451999	0.0218903	No
cg25038773	3	98637410		DCBLD2	0.421286	0.0336775	No
cg25181284	17	3794118	CAMKK1	CAMKK1	0.659285	0.0980014	No
cg25208073	15	29211477		APBA2	0.494124	0.214189	No
cg25250602	1	232521016		SIPA1L2	0.424167	0.0777949	No
cg25297070	22	21012459		SERPIND1	0.450473	0.0747639	No
cg25321935	7	97875333	TECPR1	TECPR1	0.681945	0.0983382	No
cg25327343	18	709040	ENOSF1	ENOSF1	0.411166	0.181185	No
cg25335698	7	5393893	TNRC18	TNRC18	0.385857	0.116524	No
cg25360990	20	58661301	LOC729296	CDH26	0.587458	0.0511897	No
cg25407077	13	114106419	ADPRHL1	ADPRHL1	0.447109	0.126964	No
cg25429204	2	96809970	DUSP2	DUSP2	0.475269	0.162999	No
cg25624009	7	2050016	MAD1L1	MAD1L1	0.43261	0.0585988	No
cg25630635	7	142564916	EPHB6	EPHB6	0.376171	0.00976646	No
cg25649869	7	2557453	LFNG	LFNG	0.496508	0.160305	No
cg25687744	7	2352141	SNX8	SNX8	0.602177	0.0255949	No
cg25698690	8	21915184	EPB49	DMTN	0.517123	0.0404129	No
cg25699489	18	3811216	DLGAP1	TGIF1	0.470644	0.139088	No
cg25868767	19	10302409	DNMT1	DNMT1	0.413865	0.233722	No
cg25925473	22	26848648	HPS4	ASPHD2	0.457781	0.189941	No
cg25976451	16	87471757	ZCCHC14	MAP1LC3B	0.446171	0.0363717	No
cg25985227	12	120530549	CCDC64	RAB35	0.369241	0.213852	No
cg26066975	1	208218000	PLXNA2	CD34	0.471095	0.065671	No
cg26094556	9	103191494	MSANTD3	MSANTD3	0.402645	0.158958	No
cg26149739	16	56142189	LOC283856	GNAO1	0.581771	0.0195329	No
cg26162206	10	44178759		ZNF32	0.483998	0.037382	No
cg26186593	17	25798741	KSR1	KSR1	0.493414	0.103053	No
cg26191586	11	13378933	ARNTL	ARNTL	0.487411	0.0996853	No
cg26192943	13	94792894	GPC6	DCT	0.507159	0.0404129	No
cg26203845	11	1430600	BRSK2	BRSK2	0.399411	0.0643239	No
cg26219415	15	102037736		PCSK6	0.597944	0.121576	No
cg26261673	8	17580136	MTUS1	MTUS1	0.441657	0.0151549	No
cg26265774	11	72493889	MIR4692;STARD10	STARD10	0.36346	0.0525368	No
cg26295681	11	67441397	ALDH3B2	ALDH3B2	0.617147	0.11585	No
cg26301185	10	134018809	DPYSL4	DPYSL4	0.445257	0.0488323	No
cg26328626	18	42281763	SETBP1	SETBP1	0.480499	0.0596091	No
cg26339396	22	49336481		FAM19A5	0.414801	0.0518633	No
cg26349275	2	220412406	TMEM198	CHPF	0.385676	0.0303097	No
cg26369180	15	38368572		TMCO5A	0.498578	0.0589355	No
cg26404223	1	161953756	OLFML2B	OLFML2B	0.540934	0.135383	No
cg26429850	18	24220737	KCTD1	KCTD1	0.522235	0.103727	No
cg26474048	11	84403466	DLG2	DLG2	0.665756	0.0623033	No
cg26474881	1	159760231		DUSP23	0.47068	0.0212168	No
cg26571977	7	5661076	RNF216	FSCN1	0.387298	0.215199	No
cg26595256	12	1945148	LRTM2;CACNA2D4	LRTM2	0.495343	0.0616297	No
cg26612409	14	105157570	INF2	INF2	0.417194	0.0013471	No
cg26752993	10	98120193	OPALIN	OPALIN	0.388301	0.0101032	No
cg26754383	18	55019437	ST8SIA3	ST8SIA3	0.599984	0.122923	No
cg26765567	16	354263	AXIN1	PDIA2	0.374884	0.11484	No
cg26789365	1	27215438	GPN2	GPN2	0.537021	0.0710594	No
cg26790091	17	3797333	CAMKK1	CAMKK1	0.631846	0.0532104	No
cg26806791	5	141694815	SPRY4	SPRY4	0.494999	0.138751	No
cg26819549	19	4199797	ANKRD24	SIRT6	0.519815	0.0673549	No
cg26824216	14	70548168	SLC8A3	SLC8A3	0.54678	0.106421	No
cg26826553	11	126413655	KIRREL3	ST3GAL4	0.367508	0.123596	No
cg26828643	19	57149467		SMIM17	0.472524	0.0114503	No
cg26951416	16	311131	ITFG3	ENSG00000269881	0.344127	0.0235742	No
cg27018019	10	126212700	LHPP	LHPP	0.426684	0.026942	No
cg27025387	20	17840758		MGME1	0.662197	0.0996853	No
cg27057461	17	44185029	KIAA1267	KANSL1	0.531998	0.0481588	No
cg27135645	7	138603496	KIAA1549	KIAA1549	0.441688	0.131005	No
cg27143412	9	139835353	FBXW5	FBXW5	0.40191	0.17748	No
cg27171886	2	240259075	HDAC4	HDAC4	0.435909	0.127301	No
cg27225130	18	49194096		MEX3C	0.441901	0.130332	No
cg27238547	15	38916827		RASGRP1	0.474761	0.02088	No
cg27266155	4	152446017	FAM160A1	PET112	0.507083	0.0511897	No
cg27331350	19	1577595	MBD3	MEX3D	0.375955	0.0946336	No
cg27399080	5	132533535	FSTL4	HSPA4	0.408663	0.0437807	No
cg27410255	14	75386234	RPS6KL1	RPS6KL1	0.422971	0.101032	No
cg27481837	1	27895943	AHDC1	AHDC1	0.426658	0.0191961	No
cg27504665	10	821395		DIP2C	0.534604	0.00673549	No
cg27529102	6	101840329		GRIK2	0.405549	0.0471484	No
cg27532676	3	10418634	ATP2B2	SEC13	0.696799	0.0993485	No
cg27544871	10	125618545	CPXM2	CPXM2	0.38514	0.0498426	No
cg27561350	15	74744753	UBL7	UBL7	0.527529	0.129995	No
ch.17.27453642F	5	139060922	CXXC5	CXXC5	0.389871	0.112146	No

## Sheet: Table S3
Supplementary Table 3: Gene ontology (GO) enrichment analysis of CpG sites in the darkgreen module. Shown are the GO ID, Classification (BP = biological process, CC = cellular component, MF = molecular function), term description, the number of genes in the pathway, the number of genes in this pathway in the dark red molule, the corresponding P value, the FDR-ajusted P value (Q-value), and the ge…
GO ID	Classification	Term	N in pathway	N in module	P value	Q value	Gene Names
GO:0099003	BP	vesicle-mediated transport in synapse	207	25	5.35345e-05	0.393625	CPLX1,AP3M2,SNAP47,AP2M1,AP2A2,DNM1,LPAR1,STX2,CLSTN1,CYFIP1,SYNE1,GAK,PACSIN1,HIP1,PRKAR1B,SLC17A7,SYNDIG1,AP3B2,CADPS,BSN,AP3D1,BRSK2,SYT7,CADPS2,RIMS3,SV2B
GO:0006096	BP	glycolytic process	84	12	0.000197401	0.393625	FLCN,ENO2,GPD1,HTR2A,FOXK2,ZBTB7A,PFKP,RPTOR,MLST8,STAT3,CBFA2T3,HDAC4
GO:0043467	BP	regulation of generation of precursor metabolites and energy	129	14	0.0002903	0.393625	FLCN,AKT2,PASK,GPD1,HTR2A,RHOA,ZBTB7A,PIK3CA,RPTOR,MLST8,STAT3,UQCC2,CBFA2T3,HDAC4
GO:0006110	BP	regulation of glycolytic process	50	9	0.000313582	0.393625	FLCN,GPD1,HTR2A,ZBTB7A,RPTOR,MLST8,STAT3,CBFA2T3,HDAC4
GO:0097060	CC	synaptic membrane	368	36	0.000316552	0.393625	BAIAP2,AP2M1,ADORA1,DLG2,DNM1,LPAR1,STX2,CLSTN1,IGSF9B,SYNE1,GABRD,GPM6A,GRID1,HIP1,HTR2A,TMEM240,LRRTM3,KCNJ9,KCNK1,KCNMA1,SHISA6,IQSEC3,GPR179,ATP2B2,PDE2A,CNTN5,CACNG8,SCN10A,SLC1A2,SLC1A6,CNTN2,SYNDIG1,IGSF21,SYT7,DGKI,NRXN2,PICK1,RIMS3
GO:0042734	CC	presynaptic membrane	158	20	0.000337732	0.393625	AP2M1,ADORA1,DNM1,LPAR1,STX2,GPM6A,HIP1,HTR2A,KCNJ9,ATP2B2,PDE2A,CNTN5,SCN10A,SLC1A2,SLC1A6,IGSF21,SYT7,NRXN2,PICK1,RIMS3
GO:0099504	BP	synaptic vesicle cycle	185	21	0.000354652	0.393625	CPLX1,AP3M2,SNAP47,AP2M1,DNM1,LPAR1,STX2,CYFIP1,GAK,PACSIN1,PRKAR1B,SLC17A7,SYNDIG1,AP3B2,CADPS,BSN,AP3D1,BRSK2,SYT7,CADPS2,RIMS3,SV2B
GO:0098978	CC	glutamatergic synapse	384	37	0.000384352	0.393625	GPC6,BAIAP2,CPLX1,MAL2,AP2M1,DNM1,LPAR1,CLSTN1,GPM6A,GRID1,ABR,HIP1,HRAS,HTR2A,LRRTM3,RHOA,SHISA6,SLC6A17,NPTX1,ATP2B2,ASAP1,PRKAR1B,PRKCZ,RPS6KB1,SCN10A,SLC1A2,SLC1A6,TRIO,CADPS,SYNGAP1,BSN,AP3D1,DLGAP1,DLG5,CADPS2,NRXN2,HOMER3,HOMER2,NOS1AP
GO:0035418	BP	protein localization to synapse	73	12	0.000465008	0.423312	GPC6,BAIAP2,CPLX1,DLG2,CLSTN1,MAPK8IP3,HRAS,KIF5C,NPTX1,PRKCZ,BSN,NRXN2
GO:0043470	BP	regulation of carbohydrate catabolic process	61	9	0.000692416	0.567297	FLCN,GPD1,HTR2A,ZBTB7A,RPTOR,MLST8,STAT3,CBFA2T3,HDAC4
GO:0097120	BP	receptor localization to synapse	57	10	0.000902282	0.609547	GPC6,CPLX1,DLG2,CLSTN1,HRAS,KIF5C,SHISA6,NPTX1,PRKCZ,CACNG8,STX7
GO:1902414	BP	protein localization to cell junction	102	14	0.000993695	0.609547	GPC6,BAIAP2,CPLX1,DLG2,CLSTN1,MAPK8IP3,HRAS,KIF5C,NPTX1,ZDHHC7,PRKCZ,BSN,DLG5,NRXN2
GO:0099072	BP	regulation of postsynaptic membrane neurotransmitter receptor levels	81	12	0.000995632	0.609547	GPC6,CPLX1,AP2M1,AP2A2,LPAR1,CLSTN1,SYNE1,HIP1,HRAS,SHISA6,NPTX1,PRKCZ,CACNG8
GO:0098984	CC	neuron to neuron synapse	344	34	0.00104158	0.609547	BAIAP2,SYNPO,MAL2,ADD2,ADORA1,DLG2,DMTN,CLSTN1,IGSF9B,GRID1,LRRTM3,ARF1,SHISA6,IQSEC3,ATP2B2,PALM,PRKAR1B,PRKCZ,CACNG8,RPL6,CPEB1,SLC8A3,TSC2,RNF112,SYNDIG1,SYNGAP1,BSN,KALRN,SYT7,DGKI,DLGAP1,DLG5,HOMER3,HOMER2,PICK1,CABP1
GO:0006090	BP	pyruvate metabolic process	110	12	0.00140981	0.764642	FLCN,ENO2,GPD1,HTR2A,FOXK2,ZBTB7A,PFKP,RPTOR,MLST8,STAT3,CBFA2T3,HDAC4
GO:0035102	CC	PRC1 complex	16	4	0.00149326	0.764642	PCGF3,PHC1,PHC2,PHC3
GO:0014069	CC	postsynaptic density	299	30	0.00170925	0.779986	BAIAP2,SYNPO,ADD2,DLG2,DMTN,CLSTN1,IGSF9B,GRID1,LRRTM3,ARF1,SHISA6,IQSEC3,ATP2B2,PALM,PRKCZ,CACNG8,RPL6,CPEB1,SLC8A3,TSC2,RNF112,SYNDIG1,SYNGAP1,BSN,KALRN,DGKI,DLGAP1,DLG5,HOMER3,HOMER2,PICK1,CABP1
GO:0032279	CC	asymmetric synapse	314	31	0.00175872	0.779986	BAIAP2,SYNPO,ADD2,ADORA1,DLG2,DMTN,CLSTN1,IGSF9B,GRID1,LRRTM3,ARF1,SHISA6,IQSEC3,ATP2B2,PALM,PRKCZ,CACNG8,RPL6,CPEB1,SLC8A3,TSC2,RNF112,SYNDIG1,SYNGAP1,BSN,KALRN,DGKI,DLGAP1,DLG5,HOMER3,HOMER2,PICK1,CABP1
GO:1902683	BP	regulation of receptor localization to synapse	17	5	0.00180883	0.779986	GPC6,CPLX1,HRAS,PRKCZ,STX7
GO:1905475	BP	regulation of protein localization to membrane	170	17	0.00218244	0.894038	GPC6,CPLX1,RER1,MRAP2,AP2M1,CLTC,DMTN,AKT2,HRAS,STAC2,SHISA6,PIK3CA,SSH1,ZDHHC7,PRKCH,PRKCZ,STX7
GO:0031503	BP	protein-containing complex localization	179	17	0.00240395	0.937886	GPC6,CPLX1,AP2M1,AP2A2,DLG2,LPAR1,CLSTN1,SYNE1,HIP1,HRAS,KIF5C,SHISA6,NPTX1,IFT52,PRKCZ,CACNG8,STX7,AP3D1
GO:0009295	CC	nucleoid	41	5	0.00281452	1	TOP1MT,POLRMT,TERT,UQCC2,LONP1
GO:0042645	CC	mitochondrial nucleoid	41	5	0.00281452	1	TOP1MT,POLRMT,TERT,UQCC2,LONP1
GO:0044295	CC	axonal growth cone	25	6	0.00360917	1	OLFM1,CYFIP1,GPM6A,KIF5C,MYO9A,NIN
GO:0097479	BP	synaptic vesicle localization	53	8	0.00377452	1	AP3M2,DNM1,KIF5C,RAB27A,SYNDIG1,AP3B2,BSN,AP3D1,BRSK2
GO:0006605	BP	protein targeting	315	21	0.00379246	1	KATNB1,PITRM1,CDC37,ADORA1,DMTN,AKT2,VPS8,PIK3R4,HRAS,NAGPA,PEX10,ZDHHC7,SMURF1,USP36,PEX5,RTP4,GNPTG,AP3D1,HPS4,LARGE1,HOMER3
GO:0016052	BP	carbohydrate catabolic process	154	13	0.00393489	1	FLCN,ENO2,GPD1,HTR2A,FOXK2,ZBTB7A,PFKP,ENOSF1,RPTOR,MLST8,STAT3,CBFA2T3,HDAC4
GO:0060076	CC	excitatory synapse	56	9	0.00471345	1	BAIAP2,CYFIP1,GPM6A,KCNJ9,SHISA6,ATP2B2,SLC17A7,SYNDIG1,BSN
GO:0071514	BP	genomic imprinting	18	4	0.00486463	1	PCGF3,PIK3CA,AXIN1,PICK1
GO:0045820	BP	negative regulation of glycolytic process	17	4	0.00519405	1	FLCN,STAT3,CBFA2T3,HDAC4
GO:0004674	MF	protein serine/threonine kinase activity	404	32	0.00533356	1	AKT3,CIT,ALPK2,CSNK1D,ADCK5,AKT2,LMTK2,MAST3,PASK,GAK,STK32C,PIK3R4,SBK1,PIK3CA,PRKCH,PRKCZ,MAPK11,MAPK13,MOK,BRD2,RPS6KB1,TRIO,RPS6KL1,CAMKK1,MYLK2,CDK10,KSR1,KALRN,BRSK2,ACVR1B,LATS1,MAP3K13,RPS6KA5
GO:0036019	CC	endolysosome	26	5	0.00536577	1	AP2M1,CLTC,CTSB,AP2A2,ATG16L1
GO:0099572	CC	postsynaptic specialization	330	30	0.00561209	1	BAIAP2,SYNPO,ADD2,DLG2,DMTN,CLSTN1,IGSF9B,GRID1,LRRTM3,ARF1,SHISA6,IQSEC3,ATP2B2,PALM,PRKCZ,CACNG8,RPL6,CPEB1,SLC8A3,TSC2,RNF112,SYNDIG1,SYNGAP1,BSN,KALRN,DGKI,DLGAP1,DLG5,HOMER3,HOMER2,PICK1,CABP1
GO:0045912	BP	negative regulation of carbohydrate metabolic process	54	7	0.00567662	1	CLTC,FLCN,PASK,SMPD3,STAT3,CBFA2T3,HDAC4
GO:0106310	MF	protein serine kinase activity	341	28	0.00618425	1	AKT3,CIT,ALPK2,CSNK1D,AKT2,LMTK2,MAST3,PASK,GAK,STK32C,PIK3R4,SBK1,PIK3CA,PRKCH,PRKCZ,MAPK11,MAPK13,MOK,RPS6KB1,TRIO,RPS6KL1,CAMKK1,CDK10,KSR1,KALRN,BRSK2,LATS1,MAP3K13,RPS6KA5
GO:0032420	CC	stereocilium	54	8	0.00692891	1	TWF2,TMC1,LOXHD1,ANKRD24,MYO7A,MYO15A,EPS8L2,HOMER2
GO:0099173	BP	postsynapse organization	178	18	0.0069879	1	BAIAP2,RER1,ARHGAP33,EPHB3,GRID1,ARF1,SHISA6,NPTX1,ASAP1,SSH1,LRP8,SYNGAP1,DLG5,RPS6KA5,CPNE6,NRXN2,PICK1,NOS1AP
GO:0043197	CC	dendritic spine	166	18	0.0070977	1	BAIAP2,SYNPO,ARHGAP33,ADORA1,LPAR1,CYFIP1,SYNE1,GPM6A,ABR,RHOA,SHISA6,ATP2B2,PALM,ASAP1,SLC8A3,SYNDIG1,CD3E,DGKI
GO:0070142	BP	synaptic vesicle budding	10	3	0.00770364	1	AP3M2,DNM1,AP3B2,AP3D1
GO:0044309	CC	neuron spine	168	18	0.00777914	1	BAIAP2,SYNPO,ARHGAP33,ADORA1,LPAR1,CYFIP1,SYNE1,GPM6A,ABR,RHOA,SHISA6,ATP2B2,PALM,ASAP1,SLC8A3,SYNDIG1,CD3E,DGKI
GO:0036020	CC	endolysosome membrane	17	4	0.0079521	1	AP2M1,CLTC,AP2A2,ATG16L1
GO:0006109	BP	regulation of carbohydrate metabolic process	181	15	0.00808691	1	CLTC,FLCN,AKT2,PASK,GPD1,HTR2A,FOXK2,ZBTB7A,SMPD3,ZNF692,RPTOR,MLST8,STAT3,CBFA2T3,HDAC4
GO:0031519	CC	PcG protein complex	35	5	0.00865394	1	EPOP,PCGF3,PHC1,PHC2,PHC3
GO:0006091	BP	generation of precursor metabolites and energy	461	24	0.00876991	1	MYBBP1A,UQCR11,MRAP2,FLCN,ENO2,AKT2,PASK,GPD1,GYG1,HTR2A,FOXK2,RHOA,NDUFS3,ZBTB7A,PFKP,PIK3CA,PLEC,RPTOR,MLST8,AACS,STAT3,UQCC2,CBFA2T3,HDAC4
GO:0032490	BP	detection of molecule of bacterial origin	12	3	0.00893862	1	TLR6,NR4A1,NOD2
GO:0035914	BP	skeletal muscle cell differentiation	70	8	0.00945667	1	LEMD2,NR4A1,BMAL1,HIVEP3,DMRTA2,UQCC2,MYLK2,LARGE1
GO:0098884	BP	postsynaptic neurotransmitter receptor internalization	23	5	0.0104231	1	AP2M1,AP2A2,LPAR1,SYNE1,HIP1
GO:0140239	BP	postsynaptic endocytosis	23	5	0.0104231	1	AP2M1,AP2A2,LPAR1,SYNE1,HIP1
GO:0140052	BP	cellular response to oxidised low-density lipoprotein particle stimulus	13	3	0.0108434	1	TLR6,TXNIP,SMPD3
GO:0034135	BP	regulation of toll-like receptor 2 signaling pathway	12	3	0.0111672	1	TLR6,NOD2,TNFAIP3
GO:0050808	BP	synapse organization	447	35	0.0112384	1	BAIAP2,RER1,SYNPO,ARHGAP33,ADD2,CTNNA2,EPHB3,CLSTN1,CYFIP1,GPM6A,GRID1,LRRTM3,ARF1,RHOA,SHISA6,NPTX1,PALM,ASAP1,CNTN5,SSH1,LRTM2,SLC8A3,SLIT1,CNTN2,LRP8,SYNDIG1,KIRREL3,IGSF21,SYNGAP1,BSN,LARGE1,DLG5,RPS6KA5,CPNE6,NRXN2,PICK1,NOS1AP
GO:0043621	MF	protein self-association	70	8	0.0116014	1	DMTN,PLEC,CNTN2,TNFAIP3,RNF112,AXIN1,ELP1,LDB1
GO:0032421	CC	stereocilium bundle	61	8	0.0119989	1	TWF2,TMC1,LOXHD1,ANKRD24,MYO7A,MYO15A,EPS8L2,HOMER2
GO:0036465	BP	synaptic vesicle recycling	76	9	0.012229	1	AP3M2,AP2M1,DNM1,CYFIP1,GAK,PACSIN1,SLC17A7,AP3B2,AP3D1,SYT7
GO:0033549	MF	MAP kinase phosphatase activity	16	3	0.0124008	1	DUSP2,DUSP7,DUSP8,DUSP13B
GO:1904375	BP	regulation of protein localization to cell periphery	129	12	0.0125757	1	GPC6,CPLX1,RER1,MRAP2,AP2M1,CLTC,HRAS,STAC2,ZDHHC7,PRKCH,PRKCZ,STX7
GO:0045773	BP	positive regulation of axon extension	32	6	0.0126196	1	TWF2,MEGF8,CYFIP1,SMURF1,SEMA7A,MAP3K13
GO:1905383	BP	protein localization to presynapse	11	3	0.0129259	1	DLG2,MAPK8IP3,KIF5C
GO:0021895	BP	cerebral cortex neuron differentiation	24	4	0.0130376	1	EMX1,CHD5,PEX5,CNTN2
GO:0097470	CC	ribbon synapse	15	4	0.0132964	1	DNM1,NPHP4,PACSIN1,BSN
GO:0006623	BP	protein targeting to vacuole	45	6	0.0141344	1	VPS8,PIK3R4,NAGPA,SMURF1,GNPTG,AP3D1
GO:0098982	CC	GABA-ergic synapse	73	9	0.0143553	1	CDH13,LPAR1,GABRD,GRID1,SLC6A17,IQSEC3,ATP2B2,CNTN5,BSN
GO:0060019	BP	radial glial cell differentiation	14	3	0.014775	1	EMX1,RHOA,STAT3
GO:0050770	BP	regulation of axonogenesis	143	16	0.0149124	1	TWF2,MEGF8,EPHB3,FSTL4,CYFIP1,NIN,PLXNA1,PLXNA2,SMURF1,DIP2B,SLIT1,CNTN2,SEMA7A,SYNGAP1,BRSK2,MAP3K13
GO:0072666	BP	establishment of protein localization to vacuole	62	7	0.015115	1	VPS8,PIK3R4,NAGPA,SMURF1,CACNG8,TNFAIP3,GNPTG,AP3D1
GO:1902075	BP	cellular response to salt	189	16	0.0151263	1	BAIAP2,DLG2,DMTN,CPNE7,GNB1,NPTX1,PIK3CA,BCL11A,PLEC,SSH1,MAPK13,SLC1A2,SLC13A2,SYT7,LARGE1,CPNE6
GO:0062237	BP	protein localization to postsynapse	40	6	0.0153041	1	GPC6,CPLX1,CLSTN1,HRAS,NPTX1,PRKCZ
GO:1903539	BP	protein localization to postsynaptic membrane	40	6	0.0153041	1	GPC6,CPLX1,CLSTN1,HRAS,NPTX1,PRKCZ
GO:1904115	CC	axon cytoplasm	60	7	0.0169496	1	AP3M2,DLG2,DYNC1H1,MAPK8IP3,KIF5C,SOD1,AP3B2,AP3D1
GO:0016050	BP	vesicle organization	348	21	0.0172219	1	CPLX1,AP3M2,LYST,SNAP47,AP2M1,CSNK1D,DNM1,STX2,AKT2,DNAJC13,VPS8,STXBP6,MYO7A,RAB27A,HPS6,AP3B2,STX7,ACRBP,AP3D1,HPS4,SYT7,SEC16A
GO:0008286	BP	insulin receptor signaling pathway	121	11	0.0176096	1	BAIAP2,CTSD,AKT2,FER,HRAS,PIK3CA,PHIP,PRKCZ,RPS6KB1,TSC2,BCAR3,LONP1
GO:0098845	CC	postsynaptic endosome	13	3	0.0177721	1	CLSTN1,PICK1,RAB11FIP3
GO:0008089	BP	anterograde axonal transport	49	6	0.0179202	1	AP3M2,DLG2,MAPK8IP3,KIF5C,SOD1,AP3B2,AP3D1
GO:0048488	BP	synaptic vesicle endocytosis	66	8	0.0179292	1	AP3M2,AP2M1,DNM1,GAK,PACSIN1,SLC17A7,AP3B2,AP3D1,SYT7
GO:0061564	BP	axon development	478	36	0.0180277	1	OLFM1,BAIAP2,TWF2,CTNNA2,PLEKHG4B,MEGF8,EPHB3,EPHB6,FKBP1B,FSTL4,MAPK8IP3,CYFIP1,EPHA10,KIF5C,NPTX1,NIN,PLXNA1,PLXNA2,CNTN5,MAP1S,SMURF1,DSCAML1,DIP2B,LRTM2,SLIT1,SLIT3,CNTN2,TRIO,DDR1,SEMA7A,KLF7,SYNGAP1,KALRN,BRSK2,MAP3K13,RPS6KA5,NUMBL
GO:0051139	MF	metal cation:proton antiporter activity	22	4	0.0185947	1	LETM1,TMCO3,SLC17A7,SLC9A3
GO:0043113	BP	receptor clustering	53	7	0.0189317	1	RER1,DLG2,SHISA6,SSH1,SYNGAP1,NRXN2,PICK1
GO:0099010	BP	modification of postsynaptic structure	21	4	0.0195422	1	BAIAP2,SYNPO,CYFIP1,RHOA
GO:0035773	BP	insulin secretion involved in cellular response to glucose stimulus	62	7	0.0200075	1	FKBP1B,RAB11FIP5,PTPRN2,NADK,GPR68,KLF7,BRSK2
GO:0099633	BP	protein localization to postsynaptic specialization membrane	22	4	0.0204697	1	GPC6,HRAS,NPTX1,PRKCZ
GO:0099645	BP	neurotransmitter receptor localization to postsynaptic specialization membrane	22	4	0.0204697	1	GPC6,HRAS,NPTX1,PRKCZ
GO:0007409	BP	axonogenesis	420	33	0.0206915	1	OLFM1,BAIAP2,TWF2,CTNNA2,PLEKHG4B,MEGF8,EPHB3,EPHB6,FSTL4,CYFIP1,EPHA10,KIF5C,NPTX1,NIN,PLXNA1,PLXNA2,CNTN5,MAP1S,SMURF1,DSCAML1,DIP2B,LRTM2,SLIT1,SLIT3,CNTN2,TRIO,SEMA7A,KLF7,SYNGAP1,KALRN,BRSK2,MAP3K13,RPS6KA5,NUMBL
GO:0043457	BP	regulation of cellular respiration	44	5	0.0207119	1	FLCN,RHOA,PIK3CA,UQCC2,CBFA2T3
GO:0140238	BP	presynaptic endocytosis	67	8	0.0207709	1	AP3M2,AP2M1,DNM1,GAK,PACSIN1,SLC17A7,AP3B2,AP3D1,SYT7
GO:0032984	BP	protein-containing complex disassembly	235	16	0.020937	1	KATNB1,TWF2,ADD2,DMTN,GAK,TECPR1,GSPT1,PIK3R4,APEH,PEX10,PIK3CA,MAP1S,PEX5,JMJD4,STMN4,ARID1A,MICAL2
GO:0008021	CC	synaptic vesicle	202	16	0.0210737	1	MAL2,STX2,DMXL2,SLC6A17,SLC17A7,RAB40C,PTPRN2,RNF112,SYNDIG1,STX7,KIRREL3,BSN,SYT7,DGKI,PICK1,SV2B
GO:0051648	BP	vesicle localization	206	16	0.0210861	1	AP3M2,CSNK1D,DNM1,KIF5C,MYO7A,MYO15A,SMPD3,PRKCZ,RAB27A,SYNDIG1,ACTN4,AP3B2,BSN,AP3D1,BRSK2,BICDL1,SEC16A
GO:0098930	BP	axonal transport	61	7	0.0211393	1	AP3M2,DLG2,DYNC1H1,MAPK8IP3,KIF5C,SOD1,AP3B2,AP3D1
GO:0098885	BP	modification of postsynaptic actin cytoskeleton	11	3	0.0214935	1	BAIAP2,CYFIP1,RHOA
GO:0007605	BP	sensory perception of sound	155	14	0.0224803	1	SLC52A3,TMC1,LOXHD1,ANKRD24,MYO7A,ATP2B2,MYO15A,CNTN5,EPS8L2,SOD1,AXIN1,NAV2,LARGE1,HOMER2
GO:0048489	BP	synaptic vesicle transport	40	5	0.022538	1	AP3M2,DNM1,KIF5C,RAB27A,AP3B2,AP3D1
GO:0097718	MF	disordered domain specific binding	28	4	0.0225426	1	AP2M1,CLTC,AP2A2,DFFB
GO:1903232	BP	melanosome assembly	18	3	0.0225707	1	HPS6,AP3D1,HPS4
GO:0034122	BP	negative regulation of toll-like receptor signaling pathway	19	3	0.0228688	1	CD300A,SARM1,GPS2
GO:0070382	CC	exocytic vesicle	219	17	0.0231069	1	MAL2,STX2,DMXL2,SLC6A17,SLC17A7,RAB40C,PTPRN2,RAB27A,RNF112,SYNDIG1,STX7,KIRREL3,BSN,SYT7,DGKI,PICK1,SV2B
GO:1990138	BP	neuron projection extension	167	16	0.0231071	1	OLFM1,TWF2,MEGF8,EMX1,CYFIP1,BCL11A,PLXNA1,PRKCZ,SMURF1,DIP2B,SLIT1,SLIT3,DDR1,SEMA7A,MAP3K13,CPNE6
GO:1990498	CC	mitotic spindle microtubule	12	2	0.0231991	1	CLTC,MAP1S
GO:0022843	MF	voltage-gated monoatomic cation channel activity	150	14	0.0232834	1	TMC1,KCNH3,KCNA6,KCNJ9,KCNK1,KCNMA1,KCNN1,KCNT1,CACNG8,SCN10A,CACNA1B,KCNAB2,CACNA1I,CACNA1G,CACNA2D4
GO:0032703	BP	negative regulation of interleukin-2 production	26	4	0.0234778	1	NOD2,TNFAIP3,HOMER3,HOMER2
GO:0034134	BP	toll-like receptor 2 signaling pathway	16	3	0.0237918	1	TLR6,NOD2,TNFAIP3
GO:0060117	BP	auditory receptor cell development	24	4	0.0246425	1	TMC1,ANKRD24,MYO7A,SOD1
GO:0035591	MF	signaling adaptor activity	93	10	0.0248431	1	FRS3,SARM1,MAPK8IP3,GNB1,STAT3,AXIN1,KSR1,CD3E,DLG5,HOMER2
GO:0043198	CC	dendritic shaft	40	6	0.0252042	1	BAIAP2,LPAR1,HTR2A,SYNDIG1,KIRREL3,SYNGAP1
GO:0070314	BP	G1 to G0 transition	19	3	0.0254936	1	MYBBP1A,SMPD3,RNF112
GO:0098840	BP	protein transport along microtubule	14	3	0.0258561	1	DLG2,MAPK8IP3,KIF5C
GO:0099118	BP	microtubule-based protein transport	14	3	0.0258561	1	DLG2,MAPK8IP3,KIF5C
GO:1905063	BP	regulation of vascular associated smooth muscle cell differentiation	23	3	0.0259026	1	DNMT1,EFEMP2,NFATC1
GO:0099590	BP	neurotransmitter receptor internalization	30	5	0.0261267	1	AP2M1,AP2A2,LPAR1,SYNE1,HIP1,CACNG8
GO:0045821	BP	positive regulation of glycolytic process	22	4	0.0264508	1	GPD1,HTR2A,RPTOR,MLST8
GO:0033173	BP	calcineurin-NFAT signaling cascade	45	6	0.0269861	1	CHERP,C10orf71,FHL2,NFATC1,HOMER3,HOMER2
GO:0030851	BP	granulocyte differentiation	39	5	0.0272104	1	FASN,FOSL2,CLPB,RUNX1,CBFA2T3
GO:0030674	MF	protein-macromolecule adaptor activity	399	25	0.0273058	1	BAIAP2,FRS3,PCMTD1,SNAP47,AP2M1,AP2A2,STX2,SARM1,MAPK8IP3,SYNE1,SUN1,GNB1,HIP1,HRAS,GATAD2A,ATG16L1,RPTOR,STAT3,AXIN1,STX7,KSR1,CD3E,NOLC1,DLG5,HOMER2
GO:0051015	MF	actin filament binding	201	18	0.0273088	1	TWF2,ADD2,CTNNA2,DMTN,CYFIP1,SYNE1,CTNNA3,HIP1,MYO7A,MYO9A,MYO15A,PLEC,MAP1S,PKNOX2,ACTN4,TLN2,ABLIM2,GAS7,FMNL3,PICK1
GO:1903421	BP	regulation of synaptic vesicle recycling	24	4	0.0273963	1	AP2M1,CYFIP1,SLC17A7,SYT7
GO:0005765	CC	lysosomal membrane	419	24	0.0274096	1	TSPAN1,AP2M1,CLTC,CTSD,AP2A2,EEF1A2,FLCN,ABCA3,DNAJC13,ABCB9,TECPR1,GNB1,RAB37,MYO7A,ATG16L1,RPTOR,ELAPOR1,TSC2,HPS6,LPCAT1,STX7,AP3D1,HPS4,SYT7
GO:0098852	CC	lytic vacuole membrane	419	24	0.0274096	1	TSPAN1,AP2M1,CLTC,CTSD,AP2A2,EEF1A2,FLCN,ABCA3,DNAJC13,ABCB9,TECPR1,GNB1,RAB37,MYO7A,ATG16L1,RPTOR,ELAPOR1,TSC2,HPS6,LPCAT1,STX7,AP3D1,HPS4,SYT7
GO:0033059	BP	cellular pigmentation	60	6	0.0274926	1	LYST,MYO7A,RAB27A,HPS6,AP3D1,HPS4
GO:0003334	BP	keratinocyte development	13	3	0.0278631	1	DNASE1L2,FOSL2,PLEC
GO:0048499	BP	synaptic vesicle membrane organization	27	4	0.0279721	1	CPLX1,SNAP47,STX2,AP3D1
GO:0050772	BP	positive regulation of axonogenesis	71	9	0.0281315	1	TWF2,MEGF8,CYFIP1,NIN,PLXNA1,PLXNA2,SMURF1,SEMA7A,MAP3K13
GO:0010591	BP	regulation of lamellipodium assembly	37	5	0.0285673	1	TWF2,DMTN,FER,CYFIP1,PIK3CA
GO:0071402	BP	cellular response to lipoprotein particle stimulus	40	5	0.0287806	1	CDH13,TLR6,TXNIP,SMPD3,ABCG1
GO:0015386	MF	potassium:proton antiporter activity	12	3	0.0289579	1	TMCO3,SLC17A7,SLC9A3
GO:0000152	CC	nuclear ubiquitin ligase complex	41	4	0.0289845	1	PCGF3,PHC1,PHC2,PHC3
GO:0019898	CC	extrinsic component of membrane	198	17	0.0291854	1	CDH13,AP2M1,CTNNA2,PLEKHG4B,MCF2L,GFRA2,GNAZ,GNB1,PIK3R4,STAC2,LCK,PIK3CA,TOLLIP,CDH26,NOD2,TRIO,KCNAB2,KALRN
GO:0043560	MF	insulin receptor substrate binding	13	3	0.0293968	1	PIK3CA,PRKCZ,LONP1
GO:1905244	BP	regulation of modification of synaptic structure	12	3	0.029442	1	BAIAP2,CYFIP1,RHOA
GO:0050954	BP	sensory perception of mechanical stimulus	178	15	0.0295435	1	SLC52A3,TMC1,LOXHD1,ANKRD24,HTR2A,MYO7A,ATP2B2,MYO15A,CNTN5,EPS8L2,SOD1,AXIN1,NAV2,LARGE1,HOMER2
GO:0070885	BP	negative regulation of calcineurin-NFAT signaling cascade	15	3	0.0300093	1	FHL2,HOMER3,HOMER2
GO:0106057	BP	negative regulation of calcineurin-mediated signaling	15	3	0.0300093	1	FHL2,HOMER3,HOMER2
GO:0016581	CC	NuRD complex	15	3	0.030247	1	CHD5,MBD3,GATAD2A
GO:0090545	CC	CHD-type complex	15	3	0.030247	1	CHD5,MBD3,GATAD2A
GO:0101002	CC	ficolin-1-rich granule	179	11	0.0303632	1	CD300A,CTSB,CTSD,AP2A2,EEF2,ENPP4,GYG1,APEH,RHOA,PSMC3,PTPRN2
GO:0004181	MF	metallocarboxypeptidase activity	29	4	0.0308051	1	CPXM2,VASH1,PEPD,AGBL2
GO:0051775	BP	response to redox state	14	3	0.0311791	1	FKBP1B,BMAL1,SMPD3
GO:0009415	BP	response to water	13	3	0.0312555	1	PIK3CA,PLEC,COL18A1
GO:0120111	CC	neuron projection cytoplasm	82	8	0.0312783	1	BAIAP2,AP3M2,DLG2,DYNC1H1,MAPK8IP3,KIF5C,SOD1,AP3B2,AP3D1
GO:0034315	BP	regulation of Arp2/3 complex-mediated actin nucleation	27	4	0.0312884	1	CTNNA2,CYFIP1,ARF1,PICK1
GO:0043112	BP	receptor metabolic process	70	7	0.0317954	1	CTSD,LMTK2,PIK3R4,FURIN,PEX10,SMURF1,PEX5
GO:0003925	MF	G protein activity	41	4	0.0319415	1	HRAS,RHOA,RASL11A,RAB27A
GO:1900029	BP	positive regulation of ruffle assembly	15	3	0.0321419	1	CYFIP1,HRAS,EPS8L2
GO:0000792	CC	heterochromatin	74	6	0.0322667	1	CDKN2A,DNMT1,PHC1,PHC2,CHD5,MBD3
GO:0045907	BP	positive regulation of vasoconstriction	30	4	0.0329172	1	ADRA1D,HRH2,HTR2A,RHOA
GO:0030859	BP	polarized epithelial cell differentiation	23	4	0.0330037	1	RHOA,MYO9A,ZDHHC7,DLG5
GO:0035886	BP	vascular associated smooth muscle cell differentiation	38	4	0.0340241	1	DNMT1,EFEMP2,NFATC1,QKI
GO:0035254	MF	glutamate receptor binding	41	6	0.0348998	1	HIP1,SHISA6,ATP2B2,SYNDIG1,HOMER3,HOMER2
GO:0030119	CC	AP-type membrane coat adaptor complex	37	4	0.0353575	1	AP3M2,AP2M1,AP2A2,AP3B2,AP3D1
GO:0006901	BP	vesicle coating	38	4	0.0356222	1	AP3M2,CSNK1D,AP3B2,AP3D1,SEC16A
GO:0022038	BP	corpus callosum development	26	4	0.0356332	1	LPAR1,EPHB3,NIN,ATG16L1
GO:0016202	BP	regulation of striated muscle tissue development	18	3	0.0358329	1	FGF3,JPH2,MRTFB
GO:0004180	MF	carboxypeptidase activity	45	5	0.0362661	1	CPXM2,VASH1,PEPD,MINDY1,AGBL2
GO:0097720	BP	calcineurin-mediated signaling	48	6	0.0366352	1	CHERP,C10orf71,FHL2,NFATC1,HOMER3,HOMER2
GO:0070820	CC	tertiary granule	157	10	0.0368767	1	CD300A,CTSD,AP2A2,ENPP4,CYFIP1,RHOA,PTPRB,PTPRN2,STX7,KCNAB2
GO:0060088	BP	auditory receptor cell stereocilium organization	18	3	0.0377934	1	ANKRD24,MYO7A,SOD1
GO:0098693	BP	regulation of synaptic vesicle cycle	12	3	0.0384892	1	LPAR1,PRKAR1B,BSN
GO:0032438	BP	melanosome organization	36	4	0.038878	1	LYST,HPS6,AP3D1,HPS4
GO:0006415	BP	translational termination	15	2	0.0390308	1	GSPT1,APEH,JMJD4
GO:0030117	CC	membrane coat	93	7	0.0394764	1	AP3M2,AP2M1,CLTC,AP2A2,DNM1,SCN10A,AP3B2,AP3D1
GO:0048475	CC	coated membrane	93	7	0.0394764	1	AP3M2,AP2M1,CLTC,AP2A2,DNM1,SCN10A,AP3B2,AP3D1
GO:0050804	BP	modulation of chemical synaptic transmission	464	33	0.0397849	1	BAIAP2,CPLX1,ADORA1,DNM1,CLSTN1,CYFIP1,SYNE1,GRID1,ABR,HIP1,HRAS,HTR2A,ARF1,SHISA6,SSH1,PRKAR1B,PRKCZ,JPH3,CACNG8,RPS6KB1,SLC8A3,CNTN2,TRIO,CACNA1B,LRP8,DGKZ,SYNGAP1,SYT7,DGKI,LARGE1,DLGAP1,PICK1,RIMS3,SV2B
GO:0070412	MF	R-SMAD binding	25	4	0.0400135	1	SMURF1,LDLRAD4,AXIN1,RANBP3
GO:0042273	BP	ribosomal large subunit biogenesis	73	4	0.0403456	1	LTO1,NOC2L,RPL6,ZNHIT3
GO:0099177	BP	regulation of trans-synaptic signaling	465	33	0.040388	1	BAIAP2,CPLX1,ADORA1,DNM1,CLSTN1,CYFIP1,SYNE1,GRID1,ABR,HIP1,HRAS,HTR2A,ARF1,SHISA6,SSH1,PRKAR1B,PRKCZ,JPH3,CACNG8,RPS6KB1,SLC8A3,CNTN2,TRIO,CACNA1B,LRP8,DGKZ,SYNGAP1,SYT7,DGKI,LARGE1,DLGAP1,PICK1,RIMS3,SV2B
GO:0030242	BP	autophagy of peroxisome	10	2	0.0404649	1	PIK3R4,PEX5
GO:0044224	CC	juxtaparanode region of axon	12	3	0.040499	1	DLG2,CNTN2,KCNAB2
GO:0070884	BP	regulation of calcineurin-NFAT signaling cascade	40	5	0.0409894	1	CHERP,C10orf71,FHL2,HOMER3,HOMER2
GO:0003084	BP	positive regulation of systemic arterial blood pressure	10	2	0.0410267	1	ADORA1,RHOA
GO:0003779	MF	actin binding	413	31	0.0413467	1	TWF2,SYNPO,ADD2,CTNNA2,ANKRD24,DMTN,VASH1,CYFIP1,SYNE1,CTNNA3,HIP1,KCNMA1,MYO7A,MYO9A,MYO15A,PLEC,SSH1,MAP1S,FMN2,PKNOX2,NOD2,INF2,EPS8L2,SMTN,CORO7,ACTN4,TLN2,ABLIM2,GAS7,FMNL3,HOMER2,PICK1,MICAL2
GO:0140828	MF	metal cation:monoatomic cation antiporter activity	38	5	0.0415579	1	LETM1,TMCO3,SLC17A7,SLC8A3,SLC9A3
GO:0030133	CC	transport vesicle	406	24	0.0416246	1	CNIH1,MAL2,CLTC,STX2,DMXL2,RAB11FIP5,SLC6A17,NPTX1,FURIN,SLC17A7,RAB40C,PTPRN2,RAB27A,RNF112,SYNDIG1,STX7,KIRREL3,BSN,SYT7,DGKI,PICK1,ECE2,SV2B,SEC16A
GO:0007009	BP	plasma membrane organization	161	12	0.0418941	1	BAIAP2,STX2,AKT2,PACSIN1,ASAP1,PLEC,ATP10A,ARV1,SOD1,SYT7,LARGE1,DMKN
GO:1900025	BP	negative regulation of substrate adhesion-dependent cell spreading	14	3	0.0419945	1	DMTN,ACTN4,SPRY4
GO:0006735	BP	NADH regeneration	16	3	0.042216	1	ENO2,FOXK2,PFKP
GO:0061621	BP	canonical glycolysis	16	3	0.042216	1	ENO2,FOXK2,PFKP
GO:0061718	BP	glucose catabolic process to pyruvate	16	3	0.042216	1	ENO2,FOXK2,PFKP
GO:0060590	MF	ATPase regulator activity	47	4	0.0423677	1	KATNB1,HSPBP1,DNAJC7,BRSK2
GO:0005814	CC	centriole	148	10	0.0424945	1	SDCCAG8,C10orf90,NPHP4,RILPL1,IFT52,PCNT,TUBD1,NIN,CEP192,AGBL2,SFI1
GO:0005528	MF	FK506 binding	10	2	0.0425013	1	FKBP1B,NFATC1
GO:0030132	CC	clathrin coat of coated pit	17	3	0.0426003	1	AP2M1,CLTC,AP2A2
GO:0030705	BP	cytoskeleton-dependent intracellular transport	202	15	0.0431525	1	AP3M2,DLG2,DYNC1H1,MAPK8IP3,SUN1,KIF5C,MYO7A,IFT52,MYO15A,MAP1S,PRKCZ,SOD1,ACTN4,AP3B2,AP3D1,BICDL1
GO:0051092	BP	positive regulation of NF-kappaB transcription factor activity	140	10	0.0439862	1	TLR6,FER,ZBTB7A,PIDD1,PRKCH,PRKCZ,NOD2,STAT3,MAP3K13,RPS6KA5
GO:0035615	MF	clathrin adaptor activity	17	3	0.044259	1	AP2M1,AP2A2,HIP1
GO:0005005	MF	transmembrane-ephrin receptor activity	15	3	0.0446032	1	EPHB3,EPHB6,EPHA10
GO:0099637	BP	neurotransmitter receptor transport	25	4	0.0450392	1	CPLX1,CLSTN1,HIP1,CACNG8,AP3D1
GO:0099563	BP	modification of synaptic structure	27	4	0.0453025	1	BAIAP2,SYNPO,CYFIP1,RHOA
GO:0010970	BP	transport along microtubule	165	12	0.0457336	1	AP3M2,DLG2,DYNC1H1,MAPK8IP3,SUN1,KIF5C,IFT52,MAP1S,PRKCZ,SOD1,AP3B2,AP3D1,BICDL1
GO:0019362	BP	pyridine nucleotide metabolic process	75	6	0.0457509	1	SARM1,GPD1,RPTOR,MLST8,NADK,KCNAB2
GO:0046496	BP	nicotinamide nucleotide metabolic process	75	6	0.0457509	1	SARM1,GPD1,RPTOR,MLST8,NADK,KCNAB2
GO:0006400	BP	tRNA modification	91	5	0.0460599	1	PUSL1,ANKRD16,TRMU,THADA,ELP1
GO:0106056	BP	regulation of calcineurin-mediated signaling	41	5	0.0465276	1	CHERP,C10orf71,FHL2,HOMER3,HOMER2
GO:0098581	BP	detection of external biotic stimulus	25	3	0.046726	1	TLR6,NR4A1,NOD2
GO:0016358	BP	dendrite development	219	19	0.046962	1	BAIAP2,ARHGAP33,CTNNA2,LPAR1,EPHB3,HECW1,SARM1,FSTL4,CYFIP1,SYNE1,PACSIN1,ASAP1,BCL11A,MAP1S,LRP8,KLF7,SYNGAP1,CD3E,DLG5
GO:0045333	BP	cellular respiration	210	10	0.0474194	1	MYBBP1A,UQCR11,FLCN,GPD1,RHOA,NDUFS3,PIK3CA,PLEC,UQCC2,CBFA2T3
GO:0060560	BP	developmental growth involved in morphogenesis	229	19	0.0480047	1	OLFM1,TWF2,ADPRHL1,MEGF8,EMX1,FSTL4,CYFIP1,NIN,BCL11A,PLXNA1,PRKCZ,SMURF1,DIP2B,SLIT1,SLIT3,DDR1,SEMA7A,MAP3K13,CPNE6
GO:0008088	BP	axo-dendritic transport	73	7	0.0484339	1	AP3M2,DLG2,DYNC1H1,MAPK8IP3,KIF5C,SOD1,AP3B2,AP3D1
GO:0032535	BP	regulation of cellular component size	349	25	0.048518	1	AKT3,OLFM1,BAIAP2,TWF2,AP2M1,ADD2,MEGF8,DMTN,FER,FSTL4,RAP1GAP2,CYFIP1,DNAJC16,KCNMA1,RHOA,PIK3CA,SSH1,SMURF1,RPTOR,DIP2B,MLST8,SLIT1,CNTN2,SEMA7A,LATS1,MAP3K13
GO:0140312	MF	cargo adaptor activity	18	3	0.0486947	1	AP2M1,AP2A2,HIP1
GO:0048753	BP	pigment granule organization	37	4	0.0488157	1	LYST,HPS6,AP3D1,HPS4
GO:0048167	BP	regulation of synaptic plasticity	201	16	0.0490468	1	BAIAP2,ADORA1,HRAS,ARF1,SHISA6,SSH1,PRKAR1B,PRKCZ,JPH3,SLC8A3,CNTN2,SYNGAP1,SYT7,LARGE1,PICK1,RIMS3
GO:0002098	BP	tRNA wobble uridine modification	17	2	0.0491201	1	TRMU,ELP1
GO:0005313	MF	L-glutamate transmembrane transporter activity	14	3	0.0493815	1	SLC17A7,SLC1A2,SLC1A6
GO:0061620	BP	glycolytic process through glucose-6-phosphate	18	3	0.0494081	1	ENO2,FOXK2,PFKP
GO:0032623	BP	interleukin-2 production	60	6	0.0495922	1	NOD2,TNFAIP3,RUNX1,CD3E,HOMER3,HOMER2
GO:0032663	BP	regulation of interleukin-2 production	60	6	0.0495922	1	NOD2,TNFAIP3,RUNX1,CD3E,HOMER3,HOMER2
GO:0044306	CC	neuron projection terminus	123	10	0.0497146	1	BAIAP2,CPLX1,ADORA1,CYFIP1,PACSIN1,KCNA6,SLC1A2,SLC8A3,BSN,AP3D1
GO:0030521	BP	androgen receptor signaling pathway	45	5	0.0499294	1	RHOA,ZBTB7A,ZDHHC7,ARID1A,NCOR2

## Sheet: Table S4
Supplementary Table 4: Kyoto Encyclopedia of Genes and Genomes (KEGG) enrichment analysis of CpG sites in the darkgreen module. Shown are the pathway ID, pathway description, the number of genes in the pathway, the number of genes in this pathway in the dark red molule, the corresponding P value, the FDR-ajusted P value (Q-value), and the gene names.
ID	Description	N in pathway	N in module	P value	Q value	Gene Names
hsa04071	Sphingolipid signaling pathway	120	15	0.00060239	0.137358	AKT3,ADORA1,CTSD,AKT2,CERS6,HRAS,RHOA,PIK3CA,PLCB2,PPP2R1B,PPP2R2C,PPP2R5D,PRKCZ,MAPK11,MAPK13,CERS5
hsa05235	PD-L1 expression and PD-1 checkpoint pathway in cancer	87	11	0.00121819	0.137358	AKT3,AKT2,HRAS,LCK,NFATC1,PIK3CA,MAPK11,MAPK13,RPS6KB1,STAT3,CD3E,CD247
hsa04660	T cell receptor signaling pathway	115	14	0.00132928	0.137358	AKT3,AKT2,HRAS,RHOA,LCK,NFATC1,PIK3CA,PPP2R1B,PPP2R2C,PPP2R5D,MAPK11,MAPK13,CD3E,CD247,GRAP2
hsa04721	Synaptic vesicle cycle	78	10	0.00327932	0.254148	CPLX1,AP2M1,CLTC,AP2A2,DNM1,STX2,SLC17A7,SLC1A2,SLC1A6,CACNA1B
hsa04961	Endocrine and other factor-regulated calcium reabsorption	51	8	0.00550656	0.341407	ADCY9,AP2M1,CLTC,AP2A2,DNM1,ATP2B2,PLCB2,SLC8A3
hsa04213	Longevity regulating pathway - multiple species	60	8	0.007965	0.411525	AKT3,ADCY9,AKT2,HRAS,PIK3CA,RPTOR,RPS6KB1,SOD1,CLPB
hsa05142	Chagas disease	99	10	0.00963598	0.426736	AKT3,TLR6,AKT2,PIK3CA,PLCB2,PPP2R1B,PPP2R2C,MAPK11,MAPK13,CD3E,CD247
hsa04625	C-type lectin receptor signaling pathway	103	10	0.0114382	0.443231	AKT3,AKT2,RRAS2,HRAS,RHOA,NFATC1,NFKB2,PIK3CA,MAPK11,MAPK13,KSR1
hsa04140	Autophagy - animal	156	13	0.0136957	0.471741	AKT3,CTSB,CTSD,AKT2,RRAS2,PIK3R4,HRAS,PIK3CA,ATG16L1,RPTOR,RPS6KB1,MLST8,TSC2,STX7
hsa04929	GnRH secretion	61	8	0.0188108	0.583134	AKT3,AKT2,HRAS,KCNJ9,KCNN1,PIK3CA,PLCB2,CACNA1I,CACNA1G
hsa04136	Autophagy - other	29	4	0.0252536	0.711691	PIK3R4,ATG16L1,RPTOR,MLST8
hsa04142	Lysosome	127	9	0.0335421	0.857383	AP3M2,CLTC,CTSB,CTSD,DMXL2,ABCB9,NAGPA,AP3B2,GNPTG,AP3D1
hsa04728	Dopaminergic synapse	127	12	0.038627	0.857383	AKT3,AKT2,GNB1,KCNJ9,KIF5C,BMAL1,PLCB2,PPP2R1B,PPP2R2C,PPP2R5D,MAPK11,MAPK13,CACNA1B
hsa04933	AGE-RAGE signaling pathway in diabetic complications	95	9	0.0387205	0.857383	AKT3,AKT2,HRAS,NFATC1,PIK3CA,PLCB2,PRKCZ,MAPK11,MAPK13,STAT3

## Sheet: Table S5
Supplementary Table 5: Significant cis mQTLs (P < 1.0 x 10-5) for CpGs in the darkgreen module. The MatrixEQTL package was used to identify mQTLs, with those in cis defined as within ± 1 Mb. Shown are the SNP location (based on hg19/GRCh37 genomic annotation), the SNP, CpG ID, minor allele frequency (MAF), whether it is a hub CpG, T-statistic, P value, FDR adjusted P value (Q value), Beta and sta…
SNP Location	SNP	MAF	CpG ID	Hub CpG?	T-statistic	P value	Q value	Beta	SE
15:74717644	T:C	0.0553	cg03108237	No	-21.0287	5.04e-46	1.00095e-42	-0.152991	-0.00727532
15:74718881	C:T	0.0553	cg03108237	No	-21.0287	5.04e-46	1.00095e-42	-0.152991	-0.00727532
15:74719227	C:G	0.0553	cg03108237	No	-21.0287	5.04e-46	1.00095e-42	-0.152991	-0.00727532
15:74719998	C:T	0.0553	cg03108237	No	-21.0287	5.04e-46	1.00095e-42	-0.152991	-0.00727532
15:74720076	A:G	0.0553	cg03108237	No	-21.0287	5.04e-46	1.00095e-42	-0.152991	-0.00727532
15:74721089	T:C	0.0553	cg03108237	No	-21.0287	5.04e-46	1.00095e-42	-0.152991	-0.00727532
15:74721286	T:G	0.0553	cg03108237	No	-21.0287	5.04e-46	1.00095e-42	-0.152991	-0.00727532
15:74722061	C:G	0.0553	cg03108237	No	-21.0287	5.04e-46	1.00095e-42	-0.152991	-0.00727532
15:74723313	A:G	0.0553	cg03108237	No	-21.0287	5.04e-46	1.00095e-42	-0.152991	-0.00727532
15:74726453	C:G	0.0553	cg03108237	No	-21.0287	5.04e-46	1.00095e-42	-0.152991	-0.00727532
15:74729149	A:G	0.0553	cg03108237	No	-21.0287	5.04e-46	1.00095e-42	-0.152991	-0.00727532
15:74729209	A:T	0.0553	cg03108237	No	-21.0287	5.04e-46	1.00095e-42	-0.152991	-0.00727532
15:74729452	CCA:C	0.0553	cg03108237	No	-21.0287	5.04e-46	1.00095e-42	-0.152991	-0.00727532
15:74729538	A:G	0.0553	cg03108237	No	-21.0287	5.04e-46	1.00095e-42	-0.152991	-0.00727532
15:74730080	C:T	0.0553	cg03108237	No	-21.0287	5.04e-46	1.00095e-42	-0.152991	-0.00727532
15:74730600	A:G	0.0553	cg03108237	No	-21.0287	5.04e-46	1.00095e-42	-0.152991	-0.00727532
15:74732984	TG:T	0.0553	cg03108237	No	-21.0287	5.04e-46	1.00095e-42	-0.152991	-0.00727532
15:74733042	C:G	0.0553	cg03108237	No	-21.0287	5.04e-46	1.00095e-42	-0.152991	-0.00727532
15:74733043	G:T	0.0553	cg03108237	No	-21.0287	5.04e-46	1.00095e-42	-0.152991	-0.00727532
15:74733044	A:G	0.0553	cg03108237	No	-21.0287	5.04e-46	1.00095e-42	-0.152991	-0.00727532
15:74733046	A:C	0.0553	cg03108237	No	-21.0287	5.04e-46	1.00095e-42	-0.152991	-0.00727532
15:74733047	C:T	0.0553	cg03108237	No	-21.0287	5.04e-46	1.00095e-42	-0.152991	-0.00727532
15:74735418	G:A	0.0553	cg03108237	No	-21.0287	5.04e-46	1.00095e-42	-0.152991	-0.00727532
15:74735711	C:CCT	0.0553	cg03108237	No	-21.0287	5.04e-46	1.00095e-42	-0.152991	-0.00727532
15:74736000	A:AGCCCCTAGACTTGCCTC	0.0553	cg03108237	No	-21.0287	5.04e-46	1.00095e-42	-0.152991	-0.00727532
15:74748055	G:GA	0.0553	cg03108237	No	-21.0287	5.04e-46	1.00095e-42	-0.152991	-0.00727532
15:74752573	C:T	0.0553	cg03108237	No	-21.0287	5.04e-46	1.00095e-42	-0.152991	-0.00727532
15:74761049	A:G	0.0553	cg03108237	No	-21.0287	5.04e-46	1.00095e-42	-0.152991	-0.00727532
15:74763527	A:C	0.0553	cg03108237	No	-21.0287	5.04e-46	1.00095e-42	-0.152991	-0.00727532
15:74763634	C:T	0.0553	cg03108237	No	-21.0287	5.04e-46	1.00095e-42	-0.152991	-0.00727532
15:74770334	G:A	0.0553	cg03108237	No	-21.0287	5.04e-46	1.00095e-42	-0.152991	-0.00727532
15:74770604	C:T	0.0553	cg03108237	No	-21.0287	5.04e-46	1.00095e-42	-0.152991	-0.00727532
15:74780484	G:C	0.0553	cg03108237	No	-21.0287	5.04e-46	1.00095e-42	-0.152991	-0.00727532
15:74781460	C:CT	0.0553	cg03108237	No	-21.0287	5.04e-46	1.00095e-42	-0.152991	-0.00727532
15:74781575	C:T	0.0553	cg03108237	No	-21.0287	5.04e-46	1.00095e-42	-0.152991	-0.00727532
15:74781885	G:A	0.0553	cg03108237	No	-21.0287	5.04e-46	1.00095e-42	-0.152991	-0.00727532
15:74782384	C:T	0.0553	cg03108237	No	-21.0287	5.04e-46	1.00095e-42	-0.152991	-0.00727532
15:74787873	T:C	0.0553	cg03108237	No	-21.0287	5.04e-46	1.00095e-42	-0.152991	-0.00727532
15:74801830	A:AC	0.0553	cg03108237	No	-21.0287	5.04e-46	1.00095e-42	-0.152991	-0.00727532
15:74809226	C:A	0.0553	cg03108237	No	-21.0287	5.04e-46	1.00095e-42	-0.152991	-0.00727532
15:74812269	C:T	0.0553	cg03108237	No	-21.0287	5.04e-46	1.00095e-42	-0.152991	-0.00727532
15:74814227	C:T	0.0553	cg03108237	No	-21.0287	5.04e-46	1.00095e-42	-0.152991	-0.00727532
15:74816379	T:C	0.0553	cg03108237	No	-21.0287	5.04e-46	1.00095e-42	-0.152991	-0.00727532
15:74823609	G:C	0.0553	cg03108237	No	-21.0287	5.04e-46	1.00095e-42	-0.152991	-0.00727532
15:74828838	C:G	0.0553	cg03108237	No	-21.0287	5.04e-46	1.00095e-42	-0.152991	-0.00727532
15:74829601	T:C	0.0553	cg03108237	No	-21.0287	5.04e-46	1.00095e-42	-0.152991	-0.00727532
15:74833889	GA:G	0.0553	cg03108237	No	-21.0287	5.04e-46	1.00095e-42	-0.152991	-0.00727532
15:74834007	G:A	0.0553	cg03108237	No	-21.0287	5.04e-46	1.00095e-42	-0.152991	-0.00727532
15:74842729	A:T	0.0553	cg03108237	No	-21.0287	5.04e-46	1.00095e-42	-0.152991	-0.00727532
15:74844029	G:A	0.0553	cg03108237	No	-21.0287	5.04e-46	1.00095e-42	-0.152991	-0.00727532
15:74847468	A:C	0.0553	cg03108237	No	-21.0287	5.04e-46	1.00095e-42	-0.152991	-0.00727532
15:74851295	A:G	0.0553	cg03108237	No	-21.0287	5.04e-46	1.00095e-42	-0.152991	-0.00727532
15:74864669	T:C	0.0553	cg03108237	No	-21.0287	5.04e-46	1.00095e-42	-0.152991	-0.00727532
15:74868536	A:C	0.0553	cg03108237	No	-21.0287	5.04e-46	1.00095e-42	-0.152991	-0.00727532
15:74876134	G:A	0.0553	cg03108237	No	-21.0287	5.04e-46	1.00095e-42	-0.152991	-0.00727532
15:74881560	C:T	0.0553	cg03108237	No	-21.0287	5.04e-46	1.00095e-42	-0.152991	-0.00727532
15:74882816	A:G	0.0553	cg03108237	No	-21.0287	5.04e-46	1.00095e-42	-0.152991	-0.00727532
15:74886970	G:T	0.0553	cg03108237	No	-21.0287	5.04e-46	1.00095e-42	-0.152991	-0.00727532
15:74894061	G:A	0.0553	cg03108237	No	-21.0287	5.04e-46	1.00095e-42	-0.152991	-0.00727532
15:74896549	C:T	0.0553	cg03108237	No	-21.0287	5.04e-46	1.00095e-42	-0.152991	-0.00727532
15:74896798	G:A	0.0553	cg03108237	No	-21.0287	5.04e-46	1.00095e-42	-0.152991	-0.00727532
15:74900016	C:T	0.0553	cg03108237	No	-21.0287	5.04e-46	1.00095e-42	-0.152991	-0.00727532
15:74901308	C:G	0.0553	cg03108237	No	-21.0287	5.04e-46	1.00095e-42	-0.152991	-0.00727532
15:74905606	C:T	0.0553	cg03108237	No	-21.0287	5.04e-46	1.00095e-42	-0.152991	-0.00727532
15:74909856	A:G	0.0553	cg03108237	No	-21.0287	5.04e-46	1.00095e-42	-0.152991	-0.00727532
15:74910468	G:A	0.0553	cg03108237	No	-21.0287	5.04e-46	1.00095e-42	-0.152991	-0.00727532
15:74911161	G:A	0.0553	cg03108237	No	-21.0287	5.04e-46	1.00095e-42	-0.152991	-0.00727532
15:74911346	A:G	0.0553	cg03108237	No	-21.0287	5.04e-46	1.00095e-42	-0.152991	-0.00727532
15:74911357	A:G	0.0553	cg03108237	No	-21.0287	5.04e-46	1.00095e-42	-0.152991	-0.00727532
15:74918480	T:C	0.0553	cg03108237	No	-21.0287	5.04e-46	1.00095e-42	-0.152991	-0.00727532
15:74925421	T:G	0.0576	cg03108237	No	-21.0287	5.04e-46	1.00095e-42	-0.152991	-0.00727532
15:74925422	T:C	0.0576	cg03108237	No	-21.0287	5.04e-46	1.00095e-42	-0.152991	-0.00727532
15:74928719	T:G	0.0576	cg03108237	No	-21.0287	5.04e-46	1.00095e-42	-0.152991	-0.00727532
15:74931590	GACTA:G	0.0576	cg03108237	No	-21.0287	5.04e-46	1.00095e-42	-0.152991	-0.00727532
15:74933127	C:T	0.0576	cg03108237	No	-21.0287	5.04e-46	1.00095e-42	-0.152991	-0.00727532
15:74936004	G:A	0.0576	cg03108237	No	-21.0287	5.04e-46	1.00095e-42	-0.152991	-0.00727532
15:74943655	C:T	0.0576	cg03108237	No	-21.0287	5.04e-46	1.00095e-42	-0.152991	-0.00727532
15:74944096	C:T	0.0576	cg03108237	No	-21.0287	5.04e-46	1.00095e-42	-0.152991	-0.00727532
15:74946665	C:T	0.0576	cg03108237	No	-21.0287	5.04e-46	1.00095e-42	-0.152991	-0.00727532
15:74961963	T:C	0.0576	cg03108237	No	-21.0287	5.04e-46	1.00095e-42	-0.152991	-0.00727532
15:74964901	A:G	0.0576	cg03108237	No	-21.0287	5.04e-46	1.00095e-42	-0.152991	-0.00727532
15:74966999	A:C	0.0576	cg03108237	No	-21.0287	5.04e-46	1.00095e-42	-0.152991	-0.00727532
15:74967004	G:A	0.0576	cg03108237	No	-21.0287	5.04e-46	1.00095e-42	-0.152991	-0.00727532
15:74984348	G:A	0.0576	cg03108237	No	-21.0287	5.04e-46	1.00095e-42	-0.152991	-0.00727532
15:74985534	G:A	0.0576	cg03108237	No	-21.0287	5.04e-46	1.00095e-42	-0.152991	-0.00727532
15:74994656	G:A	0.0576	cg03108237	No	-21.0287	5.04e-46	1.00095e-42	-0.152991	-0.00727532
15:74997944	T:C	0.0576	cg03108237	No	-21.0287	5.04e-46	1.00095e-42	-0.152991	-0.00727532
15:74999960	C:A	0.0576	cg03108237	No	-21.0287	5.04e-46	1.00095e-42	-0.152991	-0.00727532
15:75006151	A:G	0.0576	cg03108237	No	-21.0287	5.04e-46	1.00095e-42	-0.152991	-0.00727532
15:75028536	G:A	0.0576	cg03108237	No	-21.0287	5.04e-46	1.00095e-42	-0.152991	-0.00727532
15:75029840	A:G	0.0576	cg03108237	No	-21.0287	5.04e-46	1.00095e-42	-0.152991	-0.00727532
12:50881148	A:C	0.2788	cg12884762	No	-17.873	1.39e-38	1.04712e-33	-0.0572131	-0.00320109
12:50883358	C:A	0.2788	cg12884762	No	-17.873	1.39e-38	1.04712e-33	-0.0572131	-0.00320109
12:50891143	T:C	0.2788	cg12884762	No	-17.873	1.39e-38	1.04712e-33	-0.0572131	-0.00320109
12:50891144	A:G	0.2788	cg12884762	No	-17.873	1.39e-38	1.04712e-33	-0.0572131	-0.00320109
15:74806243	A:T	0.053	cg03108237	No	-17.83	1.77e-38	3.26642e-35	-0.150272	-0.00842807
15:74867680	A:G	0.053	cg03108237	No	-17.83	1.77e-38	3.26642e-35	-0.150272	-0.00842807
15:74889648	T:G	0.053	cg03108237	No	-17.83	1.77e-38	3.26642e-35	-0.150272	-0.00842807
15:74890354	G:A	0.053	cg03108237	No	-17.83	1.77e-38	3.26642e-35	-0.150272	-0.00842807
15:74898806	C:A	0.053	cg03108237	No	-17.83	1.77e-38	3.26642e-35	-0.150272	-0.00842807
15:75012987	G:T	0.0553	cg03108237	No	-17.83	1.77e-38	3.26642e-35	-0.150272	-0.00842807
15:75024987	C:T	0.0553	cg03108237	No	-17.83	1.77e-38	3.26642e-35	-0.150272	-0.00842807
12:50823878	G:A	0.2696	cg12884762	No	-17.7994	2.1e-38	1.26816e-33	-0.0574813	-0.0032294
15:74693891	T:C	0.0553	cg03108237	No	-17.716	3.37e-38	5.7971e-35	-0.155934	-0.00880191
15:74695585	G:A	0.0553	cg03108237	No	-17.716	3.37e-38	5.7971e-35	-0.155934	-0.00880191
15:74696072	T:C	0.0553	cg03108237	No	-17.716	3.37e-38	5.7971e-35	-0.155934	-0.00880191
15:74697384	C:G	0.0553	cg03108237	No	-17.716	3.37e-38	5.7971e-35	-0.155934	-0.00880191
15:74698707	A:G	0.0553	cg03108237	No	-17.716	3.37e-38	5.7971e-35	-0.155934	-0.00880191
15:74705416	AGTCAGATGATTGCCTGCCTAGGATGTTTCCTCTACACATCC:A	0.0553	cg03108237	No	-17.716	3.37e-38	5.7971e-35	-0.155934	-0.00880191
15:74705808	G:T	0.0553	cg03108237	No	-17.716	3.37e-38	5.7971e-35	-0.155934	-0.00880191
12:50957581	AT:A	0.2903	cg12884762	No	-17.3858	2.18e-37	1.09652e-32	-0.0567837	-0.0032661
12:51059560	A:G	0.2834	cg12884762	No	-17.0239	1.72e-36	1.2167e-32	-0.0562525	-0.00330433
12:51122572	T:TA	0.2857	cg12884762	No	-16.846	4.76e-36	1.22e-32	-0.0560269	-0.00332582
12:50961314	C:CT	0.2857	cg12884762	No	-16.846	4.76e-36	1.22e-32	-0.0560269	-0.00332582
12:51004109	A:G	0.2857	cg12884762	No	-16.846	4.76e-36	1.22e-32	-0.0560269	-0.00332582
12:51059691	T:C	0.2857	cg12884762	No	-16.846	4.76e-36	1.22e-32	-0.0560269	-0.00332582
12:50964076	A:G	0.2857	cg12884762	No	-16.846	4.76e-36	1.2167e-32	-0.0560269	-0.00332582
12:50883158	T:C	0.2857	cg12884762	No	-16.846	4.76e-36	1.2167e-32	-0.0560269	-0.00332582
12:50902077	G:A	0.2857	cg12884762	No	-16.846	4.76e-36	1.2167e-32	-0.0560269	-0.00332582
12:50904144	A:G	0.2857	cg12884762	No	-16.846	4.76e-36	1.2167e-32	-0.0560269	-0.00332582
12:50909996	ATCTC:A	0.2857	cg12884762	No	-16.846	4.76e-36	1.2167e-32	-0.0560269	-0.00332582
12:50920510	C:A	0.2857	cg12884762	No	-16.846	4.76e-36	1.2167e-32	-0.0560269	-0.00332582
12:50922336	T:G	0.2857	cg12884762	No	-16.846	4.76e-36	1.2167e-32	-0.0560269	-0.00332582
12:50924887	G:C	0.2857	cg12884762	No	-16.846	4.76e-36	1.2167e-32	-0.0560269	-0.00332582
12:50925285	C:G	0.2857	cg12884762	No	-16.846	4.76e-36	1.2167e-32	-0.0560269	-0.00332582
12:50926485	C:A	0.2857	cg12884762	No	-16.846	4.76e-36	1.2167e-32	-0.0560269	-0.00332582
12:50930475	C:T	0.2857	cg12884762	No	-16.846	4.76e-36	1.2167e-32	-0.0560269	-0.00332582
12:50932336	A:G	0.2857	cg12884762	No	-16.846	4.76e-36	1.2167e-32	-0.0560269	-0.00332582
12:50933607	C:G	0.2857	cg12884762	No	-16.846	4.76e-36	1.2167e-32	-0.0560269	-0.00332582
12:50934015	C:T	0.2857	cg12884762	No	-16.846	4.76e-36	1.2167e-32	-0.0560269	-0.00332582
12:50934035	T:C	0.2857	cg12884762	No	-16.846	4.76e-36	1.2167e-32	-0.0560269	-0.00332582
12:50934785	A:G	0.2857	cg12884762	No	-16.846	4.76e-36	1.2167e-32	-0.0560269	-0.00332582
12:50937105	C:T	0.2857	cg12884762	No	-16.846	4.76e-36	1.2167e-32	-0.0560269	-0.00332582
12:50937149	C:T	0.2857	cg12884762	No	-16.846	4.76e-36	1.2167e-32	-0.0560269	-0.00332582
12:50937228	A:G	0.2857	cg12884762	No	-16.846	4.76e-36	1.2167e-32	-0.0560269	-0.00332582
12:50938424	T:G	0.2857	cg12884762	No	-16.846	4.76e-36	1.2167e-32	-0.0560269	-0.00332582
12:50941025	C:T	0.2857	cg12884762	No	-16.846	4.76e-36	1.2167e-32	-0.0560269	-0.00332582
12:50944380	C:T	0.2857	cg12884762	No	-16.846	4.76e-36	1.2167e-32	-0.0560269	-0.00332582
12:50945473	C:T	0.2857	cg12884762	No	-16.846	4.76e-36	1.2167e-32	-0.0560269	-0.00332582
12:50946295	C:T	0.2857	cg12884762	No	-16.846	4.76e-36	1.2167e-32	-0.0560269	-0.00332582
12:50946903	G:A	0.2857	cg12884762	No	-16.846	4.76e-36	1.2167e-32	-0.0560269	-0.00332582
12:50948517	G:A	0.288	cg12884762	No	-16.846	4.76e-36	1.2167e-32	-0.0560269	-0.00332582
12:50948782	A:AC	0.2857	cg12884762	No	-16.846	4.76e-36	1.2167e-32	-0.0560269	-0.00332582
12:50948886	A:T	0.2857	cg12884762	No	-16.846	4.76e-36	1.2167e-32	-0.0560269	-0.00332582
12:50950695	G:A	0.2857	cg12884762	No	-16.846	4.76e-36	1.2167e-32	-0.0560269	-0.00332582
12:50952022	A:G	0.2857	cg12884762	No	-16.846	4.76e-36	1.2167e-32	-0.0560269	-0.00332582
12:50952524	C:A	0.2857	cg12884762	No	-16.846	4.76e-36	1.2167e-32	-0.0560269	-0.00332582
12:50952797	T:C	0.2857	cg12884762	No	-16.846	4.76e-36	1.2167e-32	-0.0560269	-0.00332582
12:50956266	C:T	0.2857	cg12884762	No	-16.846	4.76e-36	1.2167e-32	-0.0560269	-0.00332582
12:50957669	A:AT	0.2857	cg12884762	No	-16.846	4.76e-36	1.2167e-32	-0.0560269	-0.00332582
12:50959426	A:G	0.2857	cg12884762	No	-16.846	4.76e-36	1.2167e-32	-0.0560269	-0.00332582
12:50960289	A:C	0.2857	cg12884762	No	-16.846	4.76e-36	1.2167e-32	-0.0560269	-0.00332582
12:50960308	C:T	0.2857	cg12884762	No	-16.846	4.76e-36	1.2167e-32	-0.0560269	-0.00332582
12:50960480	C:T	0.2857	cg12884762	No	-16.846	4.76e-36	1.2167e-32	-0.0560269	-0.00332582
12:50960723	C:G	0.2857	cg12884762	No	-16.846	4.76e-36	1.2167e-32	-0.0560269	-0.00332582
12:50965024	G:A	0.2857	cg12884762	No	-16.846	4.76e-36	1.2167e-32	-0.0560269	-0.00332582
12:50965521	G:C	0.2857	cg12884762	No	-16.846	4.76e-36	1.2167e-32	-0.0560269	-0.00332582
12:50965630	C:T	0.2857	cg12884762	No	-16.846	4.76e-36	1.2167e-32	-0.0560269	-0.00332582
12:50966980	G:A	0.2857	cg12884762	No	-16.846	4.76e-36	1.2167e-32	-0.0560269	-0.00332582
12:50968351	G:GAC	0.2857	cg12884762	No	-16.846	4.76e-36	1.2167e-32	-0.0560269	-0.00332582
12:50968685	G:A	0.2857	cg12884762	No	-16.846	4.76e-36	1.2167e-32	-0.0560269	-0.00332582
12:50969179	T:G	0.2857	cg12884762	No	-16.846	4.76e-36	1.2167e-32	-0.0560269	-0.00332582
12:50969875	G:A	0.2857	cg12884762	No	-16.846	4.76e-36	1.2167e-32	-0.0560269	-0.00332582
12:50969929	T:G	0.2857	cg12884762	No	-16.846	4.76e-36	1.2167e-32	-0.0560269	-0.00332582
12:50972085	C:T	0.2857	cg12884762	No	-16.846	4.76e-36	1.2167e-32	-0.0560269	-0.00332582
12:50972132	TTTTG:T	0.2857	cg12884762	No	-16.846	4.76e-36	1.2167e-32	-0.0560269	-0.00332582
12:50972448	A:G	0.2857	cg12884762	No	-16.846	4.76e-36	1.2167e-32	-0.0560269	-0.00332582
12:50972537	C:T	0.2857	cg12884762	No	-16.846	4.76e-36	1.2167e-32	-0.0560269	-0.00332582
12:50973897	G:C	0.2857	cg12884762	No	-16.846	4.76e-36	1.2167e-32	-0.0560269	-0.00332582
12:50974541	G:C	0.2857	cg12884762	No	-16.846	4.76e-36	1.2167e-32	-0.0560269	-0.00332582
12:50978255	G:A	0.2857	cg12884762	No	-16.846	4.76e-36	1.2167e-32	-0.0560269	-0.00332582
12:50979905	A:G	0.2857	cg12884762	No	-16.846	4.76e-36	1.2167e-32	-0.0560269	-0.00332582
12:50979932	C:T	0.2857	cg12884762	No	-16.846	4.76e-36	1.2167e-32	-0.0560269	-0.00332582
12:50981249	C:G	0.2857	cg12884762	No	-16.846	4.76e-36	1.2167e-32	-0.0560269	-0.00332582
12:50981785	T:G	0.2857	cg12884762	No	-16.846	4.76e-36	1.2167e-32	-0.0560269	-0.00332582
12:50981919	C:CT	0.2857	cg12884762	No	-16.846	4.76e-36	1.2167e-32	-0.0560269	-0.00332582
12:50987027	C:T	0.2857	cg12884762	No	-16.846	4.76e-36	1.2167e-32	-0.0560269	-0.00332582
12:50987378	G:A	0.2857	cg12884762	No	-16.846	4.76e-36	1.2167e-32	-0.0560269	-0.00332582
12:50997591	A:C	0.2857	cg12884762	No	-16.846	4.76e-36	1.2167e-32	-0.0560269	-0.00332582
12:51000666	T:A	0.2857	cg12884762	No	-16.846	4.76e-36	1.2167e-32	-0.0560269	-0.00332582
12:51002088	A:C	0.2857	cg12884762	No	-16.846	4.76e-36	1.2167e-32	-0.0560269	-0.00332582
12:51002893	C:G	0.2857	cg12884762	No	-16.846	4.76e-36	1.2167e-32	-0.0560269	-0.00332582
12:51006268	G:C	0.2834	cg12884762	No	-16.846	4.76e-36	1.2167e-32	-0.0560269	-0.00332582
12:51007013	T:C	0.2857	cg12884762	No	-16.846	4.76e-36	1.2167e-32	-0.0560269	-0.00332582
12:51010092	T:C	0.2857	cg12884762	No	-16.846	4.76e-36	1.2167e-32	-0.0560269	-0.00332582
12:51013559	G:C	0.2857	cg12884762	No	-16.846	4.76e-36	1.2167e-32	-0.0560269	-0.00332582
12:51014420	C:CA	0.2857	cg12884762	No	-16.846	4.76e-36	1.2167e-32	-0.0560269	-0.00332582
12:51015509	G:A	0.2857	cg12884762	No	-16.846	4.76e-36	1.2167e-32	-0.0560269	-0.00332582
12:51016450	G:A	0.2857	cg12884762	No	-16.846	4.76e-36	1.2167e-32	-0.0560269	-0.00332582
12:51022907	C:G	0.2857	cg12884762	No	-16.846	4.76e-36	1.2167e-32	-0.0560269	-0.00332582
12:51025016	A:AT	0.2857	cg12884762	No	-16.846	4.76e-36	1.2167e-32	-0.0560269	-0.00332582
12:51025910	T:A	0.2857	cg12884762	No	-16.846	4.76e-36	1.2167e-32	-0.0560269	-0.00332582
12:51029266	C:A	0.2857	cg12884762	No	-16.846	4.76e-36	1.2167e-32	-0.0560269	-0.00332582
12:51029835	G:T	0.2857	cg12884762	No	-16.846	4.76e-36	1.2167e-32	-0.0560269	-0.00332582
12:51030709	C:T	0.2857	cg12884762	No	-16.846	4.76e-36	1.2167e-32	-0.0560269	-0.00332582
12:51036840	C:T	0.2857	cg12884762	No	-16.846	4.76e-36	1.2167e-32	-0.0560269	-0.00332582
12:51039818	C:T	0.2857	cg12884762	No	-16.846	4.76e-36	1.2167e-32	-0.0560269	-0.00332582
12:51041005	G:A	0.2857	cg12884762	No	-16.846	4.76e-36	1.2167e-32	-0.0560269	-0.00332582
12:51041062	C:T	0.2857	cg12884762	No	-16.846	4.76e-36	1.2167e-32	-0.0560269	-0.00332582
12:51045072	T:A	0.2857	cg12884762	No	-16.846	4.76e-36	1.2167e-32	-0.0560269	-0.00332582
12:51045449	A:G	0.2857	cg12884762	No	-16.846	4.76e-36	1.2167e-32	-0.0560269	-0.00332582
12:51047695	T:C	0.2857	cg12884762	No	-16.846	4.76e-36	1.2167e-32	-0.0560269	-0.00332582
12:51049083	G:C	0.2857	cg12884762	No	-16.846	4.76e-36	1.2167e-32	-0.0560269	-0.00332582
12:51053515	C:T	0.2857	cg12884762	No	-16.846	4.76e-36	1.2167e-32	-0.0560269	-0.00332582
12:51054950	A:G	0.2857	cg12884762	No	-16.846	4.76e-36	1.2167e-32	-0.0560269	-0.00332582
12:51062257	C:G	0.2857	cg12884762	No	-16.846	4.76e-36	1.2167e-32	-0.0560269	-0.00332582
12:51070554	T:C	0.2857	cg12884762	No	-16.846	4.76e-36	1.2167e-32	-0.0560269	-0.00332582
12:51083914	G:C	0.2857	cg12884762	No	-16.846	4.76e-36	1.2167e-32	-0.0560269	-0.00332582
12:51085471	A:G	0.2857	cg12884762	No	-16.846	4.76e-36	1.2167e-32	-0.0560269	-0.00332582
12:51088054	G:A	0.2857	cg12884762	No	-16.846	4.76e-36	1.2167e-32	-0.0560269	-0.00332582
12:51095997	C:T	0.2857	cg12884762	No	-16.846	4.76e-36	1.2167e-32	-0.0560269	-0.00332582
12:51096183	G:A	0.2857	cg12884762	No	-16.846	4.76e-36	1.2167e-32	-0.0560269	-0.00332582
12:51097010	T:A	0.2857	cg12884762	No	-16.846	4.76e-36	1.2167e-32	-0.0560269	-0.00332582
12:51102869	A:G	0.2857	cg12884762	No	-16.846	4.76e-36	1.2167e-32	-0.0560269	-0.00332582
12:51105300	T:C	0.2857	cg12884762	No	-16.846	4.76e-36	1.2167e-32	-0.0560269	-0.00332582
12:51106202	C:T	0.2857	cg12884762	No	-16.846	4.76e-36	1.2167e-32	-0.0560269	-0.00332582
12:51106823	T:G	0.2857	cg12884762	No	-16.846	4.76e-36	1.2167e-32	-0.0560269	-0.00332582
12:51110066	A:AAACT	0.2857	cg12884762	No	-16.846	4.76e-36	1.2167e-32	-0.0560269	-0.00332582
12:51114237	AT:A	0.2857	cg12884762	No	-16.846	4.76e-36	1.2167e-32	-0.0560269	-0.00332582
12:51115935	A:G	0.2857	cg12884762	No	-16.846	4.76e-36	1.2167e-32	-0.0560269	-0.00332582
12:51117994	A:G	0.2857	cg12884762	No	-16.846	4.76e-36	1.2167e-32	-0.0560269	-0.00332582
12:51119307	A:G	0.2857	cg12884762	No	-16.846	4.76e-36	1.2167e-32	-0.0560269	-0.00332582
12:51119935	G:A	0.2857	cg12884762	No	-16.846	4.76e-36	1.2167e-32	-0.0560269	-0.00332582
12:51135940	G:A	0.2811	cg12884762	No	-16.3802	6.99e-35	1.74e-31	-0.0554385	-0.00338448
12:51135956	G:A	0.2788	cg12884762	No	-16.3802	6.99e-35	1.74e-31	-0.0554385	-0.00338448
12:51126792	G:A	0.2834	cg12884762	No	-16.3802	6.99e-35	1.74e-31	-0.0554385	-0.00338448
12:51127621	C:G	0.2903	cg12884762	No	-16.2303	1.67e-34	3.87e-31	-0.0544705	-0.0033561
12:51127738	T:C	0.2903	cg12884762	No	-16.2303	1.67e-34	3.87e-31	-0.0544705	-0.0033561
12:51129260	G:GT	0.288	cg12884762	No	-16.2303	1.67e-34	3.87e-31	-0.0544705	-0.0033561
12:51133823	C:T	0.288	cg12884762	No	-16.2303	1.67e-34	3.87e-31	-0.0544705	-0.0033561
12:51133937	T:C	0.288	cg12884762	No	-16.2303	1.67e-34	3.87e-31	-0.0544705	-0.0033561
12:51139279	A:G	0.2857	cg12884762	No	-16.2303	1.67e-34	3.87e-31	-0.0544705	-0.0033561
12:51139692	T:G	0.2857	cg12884762	No	-16.2303	1.67e-34	3.87e-31	-0.0544705	-0.0033561
12:51139803	C:A	0.2857	cg12884762	No	-16.2303	1.67e-34	3.87e-31	-0.0544705	-0.0033561
12:51139892	C:T	0.2857	cg12884762	No	-16.2303	1.67e-34	3.87e-31	-0.0544705	-0.0033561
12:51115743	G:GTTGAAGGGGTGTGAGTT	0.2811	cg12884762	No	-15.9029	1.12e-33	2.59e-30	-0.0554751	-0.00348837
12:51084018	C:T	0.2903	cg12884762	No	-15.6495	4.96e-33	1.13e-29	-0.0530987	-0.00339299
15:74875372	CA:C	0.07143	cg03108237	No	-15.6449	5.09e-33	8.69e-30	-0.128209	-0.00819491
15:75018905	C:T	0.06682	cg03108237	No	-15.6295	5.58e-33	9.34e-30	-0.131471	-0.00841176
15:75022010	G:T	0.06682	cg03108237	No	-15.6295	5.58e-33	9.34e-30	-0.131471	-0.00841176
15:74686398	C:A	0.053	cg03108237	No	-15.3064	3.73e-32	6.14e-29	-0.153131	-0.0100043
15:74686400	C:A	0.053	cg03108237	No	-15.3064	3.73e-32	6.14e-29	-0.153131	-0.0100043
15:75005915	C:CTA	0.06912	cg03108237	No	-15.0716	1.5e-31	2.44e-28	-0.132171	-0.00876957
12:50892959	A:ATT	0.3041	cg12884762	No	-15.0396	1.81e-31	4.1e-28	-0.054406	-0.00361751
12:50885423	C:CT	0.3041	cg12884762	No	-14.885	4.53e-31	1.02e-27	-0.0538862	-0.00362018
12:50990850	C:A	0.265	cg12884762	No	-14.8475	5.65e-31	1.25e-27	-0.0539516	-0.00363373
12:50993097	A:G	0.265	cg12884762	No	-14.8475	5.65e-31	1.25e-27	-0.0539516	-0.00363373
12:50887277	G:A	0.3041	cg12884762	No	-14.3916	8.56e-30	1.7e-26	-0.0516922	-0.00359184
12:50923705	A:G	0.3041	cg12884762	No	-14.3916	8.56e-30	1.7e-26	-0.0516922	-0.00359184
12:50947729	G:T	0.3041	cg12884762	No	-14.3916	8.56e-30	1.7e-26	-0.0516922	-0.00359184
12:50964494	A:G	0.3041	cg12884762	No	-14.3916	8.56e-30	1.7e-26	-0.0516922	-0.00359184
12:50973501	T:C	0.3041	cg12884762	No	-14.3916	8.56e-30	1.7e-26	-0.0516922	-0.00359184
12:50980504	T:C	0.3041	cg12884762	No	-14.3916	8.56e-30	1.7e-26	-0.0516922	-0.00359184
12:51000891	C:CT	0.3041	cg12884762	No	-14.3916	8.56e-30	1.7e-26	-0.0516922	-0.00359184
12:51004978	C:T	0.3041	cg12884762	No	-14.3916	8.56e-30	1.7e-26	-0.0516922	-0.00359184
12:51028544	T:A	0.3041	cg12884762	No	-14.3916	8.56e-30	1.7e-26	-0.0516922	-0.00359184
12:51030764	G:A	0.3041	cg12884762	No	-14.3916	8.56e-30	1.7e-26	-0.0516922	-0.00359184
12:51049149	G:A	0.3041	cg12884762	No	-14.3916	8.56e-30	1.7e-26	-0.0516922	-0.00359184
12:51065617	T:C	0.3041	cg12884762	No	-14.3916	8.56e-30	1.7e-26	-0.0516922	-0.00359184
12:51078500	G:A	0.3041	cg12884762	No	-14.3916	8.56e-30	1.7e-26	-0.0516922	-0.00359184
12:51082254	G:A	0.3041	cg12884762	No	-14.3916	8.56e-30	1.7e-26	-0.0516922	-0.00359184
12:51115582	C:T	0.3041	cg12884762	No	-14.3916	8.56e-30	1.7e-26	-0.0516922	-0.00359184
12:50961023	G:A	0.3041	cg12884762	No	-14.3916	8.56e-30	1.7e-26	-0.0516922	-0.00359184
12:50929151	AT:A	0.3018	cg12884762	No	-14.3704	9.72e-30	1.92e-26	-0.0512213	-0.00356437
16:625384	T:C	0.4793	cg09263875	No	14.2026	2.65e-29	1.3e-25	0.041515	0.00292306
16:625388	C:T	0.4793	cg09263875	No	14.2026	2.65e-29	1.3e-25	0.041515	0.00292306
16:626346	A:C	0.4793	cg09263875	No	14.2026	2.65e-29	1.3e-25	0.041515	0.00292306
16:627920	T:C	0.4793	cg09263875	No	14.2026	2.65e-29	1.3e-25	0.041515	0.00292306
16:628130	A:G	0.4793	cg09263875	No	14.2026	2.65e-29	1.3e-25	0.041515	0.00292306
16:628302	A:G	0.4793	cg09263875	No	14.2026	2.65e-29	1.3e-25	0.041515	0.00292306
16:628994	TGGGC:T	0.4793	cg09263875	No	14.2026	2.65e-29	1.3e-25	0.041515	0.00292306
16:629006	C:T	0.4793	cg09263875	No	14.2026	2.65e-29	1.3e-25	0.041515	0.00292306
16:630025	C:G	0.4793	cg09263875	No	14.2026	2.65e-29	1.3e-25	0.041515	0.00292306
16:630089	C:T	0.4793	cg09263875	No	14.2026	2.65e-29	1.3e-25	0.041515	0.00292306
16:630367	C:T	0.4793	cg09263875	No	14.2026	2.65e-29	1.3e-25	0.041515	0.00292306
16:630405	T:G	0.4793	cg09263875	No	14.2026	2.65e-29	1.3e-25	0.041515	0.00292306
16:630665	G:A	0.4793	cg09263875	No	14.2026	2.65e-29	1.3e-25	0.041515	0.00292306
16:630710	A:G	0.4793	cg09263875	No	14.2026	2.65e-29	1.3e-25	0.041515	0.00292306
16:632051	T:C	0.4793	cg09263875	No	14.2026	2.65e-29	1.3e-25	0.041515	0.00292306
16:632073	C:T	0.4793	cg09263875	No	14.2026	2.65e-29	1.3e-25	0.041515	0.00292306
16:632115	G:A	0.4793	cg09263875	No	14.2026	2.65e-29	1.3e-25	0.041515	0.00292306
16:632180	G:C	0.4793	cg09263875	No	14.2026	2.65e-29	1.3e-25	0.041515	0.00292306
16:632198	T:A	0.4793	cg09263875	No	14.2026	2.65e-29	1.3e-25	0.041515	0.00292306
16:632225	T:C	0.4793	cg09263875	No	14.2026	2.65e-29	1.3e-25	0.041515	0.00292306
16:632233	T:C	0.4793	cg09263875	No	14.2026	2.65e-29	1.3e-25	0.041515	0.00292306
16:632699	C:G	0.4793	cg09263875	No	14.2026	2.65e-29	1.3e-25	0.041515	0.00292306
16:632728	T:C	0.4793	cg09263875	No	14.2026	2.65e-29	1.3e-25	0.041515	0.00292306
16:632736	T:C	0.4793	cg09263875	No	14.2026	2.65e-29	1.3e-25	0.041515	0.00292306
16:632767	A:G	0.4793	cg09263875	No	14.2026	2.65e-29	1.3e-25	0.041515	0.00292306
16:633125	T:C	0.4793	cg09263875	No	14.2026	2.65e-29	1.3e-25	0.041515	0.00292306
16:633353	T:C	0.4793	cg09263875	No	14.2026	2.65e-29	1.3e-25	0.041515	0.00292306
16:633354	G:A	0.4793	cg09263875	No	14.2026	2.65e-29	1.3e-25	0.041515	0.00292306
16:633843	A:G	0.4793	cg09263875	No	14.2026	2.65e-29	1.3e-25	0.041515	0.00292306
16:633851	T:C	0.4793	cg09263875	No	14.2026	2.65e-29	1.3e-25	0.041515	0.00292306
16:634260	G:A	0.4793	cg09263875	No	14.2026	2.65e-29	1.3e-25	0.041515	0.00292306
16:634313	AG:A	0.4793	cg09263875	No	14.2026	2.65e-29	1.3e-25	0.041515	0.00292306
16:634791	CCT:C	0.4793	cg09263875	No	14.2026	2.65e-29	1.3e-25	0.041515	0.00292306
16:634867	A:G	0.4793	cg09263875	No	14.2026	2.65e-29	1.3e-25	0.041515	0.00292306
16:635525	C:T	0.4793	cg09263875	No	14.2026	2.65e-29	1.3e-25	0.041515	0.00292306
16:635794	C:G	0.4793	cg09263875	No	14.2026	2.65e-29	1.3e-25	0.041515	0.00292306
16:635988	C:A	0.4793	cg09263875	No	14.2026	2.65e-29	1.3e-25	0.041515	0.00292306
16:636126	T:C	0.4793	cg09263875	No	14.2026	2.65e-29	1.3e-25	0.041515	0.00292306
16:637212	T:C	0.4793	cg09263875	No	14.2026	2.65e-29	1.3e-25	0.041515	0.00292306
16:642249	T:C	0.4793	cg09263875	No	14.2026	2.65e-29	1.3e-25	0.041515	0.00292306
16:645968	C:T	0.4793	cg09263875	No	14.2026	2.65e-29	1.3e-25	0.041515	0.00292306
16:649638	T:C	0.4793	cg09263875	No	14.2026	2.65e-29	1.3e-25	0.041515	0.00292306
16:651115	G:T	0.4793	cg09263875	No	14.2026	2.65e-29	1.3e-25	0.041515	0.00292306
16:651279	G:C	0.4793	cg09263875	No	14.2026	2.65e-29	1.3e-25	0.041515	0.00292306
16:652623	A:G	0.4793	cg09263875	No	14.2026	2.65e-29	1.3e-25	0.041515	0.00292306
16:654224	G:A	0.477	cg09263875	No	14.2026	2.65e-29	1.3e-25	0.041515	0.00292306
16:656033	T:C	0.477	cg09263875	No	14.2026	2.65e-29	1.3e-25	0.041515	0.00292306
16:657552	G:C	0.477	cg09263875	No	14.2026	2.65e-29	1.3e-25	0.041515	0.00292306
16:661335	T:C	0.477	cg09263875	No	14.2026	2.65e-29	1.3e-25	0.041515	0.00292306
16:661439	A:G	0.477	cg09263875	No	14.2026	2.65e-29	1.3e-25	0.041515	0.00292306
16:661665	A:G	0.477	cg09263875	No	14.2026	2.65e-29	1.3e-25	0.041515	0.00292306
16:664196	T:G	0.477	cg09263875	No	14.2026	2.65e-29	1.3e-25	0.041515	0.00292306
16:666149	A:G	0.477	cg09263875	No	14.2026	2.65e-29	1.3e-25	0.041515	0.00292306
16:666382	A:G	0.477	cg09263875	No	14.2026	2.65e-29	1.3e-25	0.041515	0.00292306
16:666517	T:G	0.477	cg09263875	No	14.2026	2.65e-29	1.3e-25	0.041515	0.00292306
16:668443	A:G	0.477	cg09263875	No	14.2026	2.65e-29	1.3e-25	0.041515	0.00292306
16:670117	T:C	0.477	cg09263875	No	14.2026	2.65e-29	1.3e-25	0.041515	0.00292306
16:670168	A:G	0.477	cg09263875	No	14.2026	2.65e-29	1.3e-25	0.041515	0.00292306
16:670605	T:C	0.477	cg09263875	No	14.2026	2.65e-29	1.3e-25	0.041515	0.00292306
16:671682	A:G	0.477	cg09263875	No	14.2026	2.65e-29	1.3e-25	0.041515	0.00292306
16:674424	G:A	0.477	cg09263875	No	14.2026	2.65e-29	1.3e-25	0.041515	0.00292306
16:675680	T:C	0.4793	cg09263875	No	14.2026	2.65e-29	1.3e-25	0.041515	0.00292306
16:625493	C:T	0.4793	cg09263875	No	14.2026	2.65e-29	1.3e-25	0.041515	0.00292306
16:642610	T:C	0.4816	cg09263875	No	14.2026	2.65e-29	1.3e-25	0.041515	0.00292306
12:50930357	G:GT	0.3157	cg12884762	No	-14.1413	3.83e-29	7.5e-26	-0.0511446	-0.00361669
12:50886390	G:C	0.3065	cg12884762	No	-14.0513	6.57e-29	1.26e-25	-0.0512759	-0.00364919
12:50887290	C:T	0.3065	cg12884762	No	-14.0513	6.57e-29	1.26e-25	-0.0512759	-0.00364919
12:50886680	G:A	0.3065	cg12884762	No	-14.0513	6.57e-29	1.26e-25	-0.0512759	-0.00364919
16:648376	CA:C	0.4747	cg09263875	No	14.0195	7.96e-29	3.84e-25	0.0411386	0.00293439
16:629458	A:G	0.4816	cg09263875	No	14.0136	8.24e-29	3.92e-25	0.0410479	0.00292915
16:677854	G:T	0.4793	cg09263875	No	13.7715	3.54e-28	1.48e-24	0.0412073	0.00299222
16:680695	A:G	0.4816	cg09263875	No	13.7715	3.54e-28	1.48e-24	0.0412073	0.00299222
16:680809	C:G	0.4816	cg09263875	No	13.7715	3.54e-28	1.48e-24	0.0412073	0.00299222
16:681966	T:C	0.4816	cg09263875	No	13.7715	3.54e-28	1.48e-24	0.0412073	0.00299222
16:682041	C:T	0.4816	cg09263875	No	13.7715	3.54e-28	1.48e-24	0.0412073	0.00299222
16:682057	A:T	0.4816	cg09263875	No	13.7715	3.54e-28	1.48e-24	0.0412073	0.00299222
16:682250	C:T	0.4816	cg09263875	No	13.7715	3.54e-28	1.48e-24	0.0412073	0.00299222
16:682297	T:C	0.4816	cg09263875	No	13.7715	3.54e-28	1.48e-24	0.0412073	0.00299222
16:682442	A:C	0.4816	cg09263875	No	13.7715	3.54e-28	1.48e-24	0.0412073	0.00299222
10:128199974	G:A	0.1498	cg05249838	No	-13.7588	3.82e-28	3.51e-24	-0.0685286	-0.00498072
10:128200018	G:A	0.1498	cg05249838	No	-13.7588	3.82e-28	3.51e-24	-0.0685286	-0.00498072
10:128200465	C:T	0.1498	cg05249838	No	-13.7588	3.82e-28	3.51e-24	-0.0685286	-0.00498072
10:128200697	A:G	0.1498	cg05249838	No	-13.7588	3.82e-28	3.51e-24	-0.0685286	-0.00498072
10:128200841	GAGAA:G	0.1498	cg05249838	No	-13.7588	3.82e-28	3.51e-24	-0.0685286	-0.00498072
10:128202435	T:C	0.1498	cg05249838	No	-13.7588	3.82e-28	3.51e-24	-0.0685286	-0.00498072
10:128202932	G:A	0.1498	cg05249838	No	-13.7588	3.82e-28	3.51e-24	-0.0685286	-0.00498072
10:128203242	A:G	0.1498	cg05249838	No	-13.7588	3.82e-28	3.51e-24	-0.0685286	-0.00498072
10:128203466	T:C	0.1498	cg05249838	No	-13.7588	3.82e-28	3.51e-24	-0.0685286	-0.00498072
10:128203522	G:A	0.1498	cg05249838	No	-13.7588	3.82e-28	3.51e-24	-0.0685286	-0.00498072
10:128203851	G:A	0.1498	cg05249838	No	-13.7588	3.82e-28	3.51e-24	-0.0685286	-0.00498072
10:128204333	T:C	0.1498	cg05249838	No	-13.7588	3.82e-28	3.51e-24	-0.0685286	-0.00498072
10:128204882	G:A	0.1498	cg05249838	No	-13.7588	3.82e-28	3.51e-24	-0.0685286	-0.00498072
10:128205629	T:C	0.1498	cg05249838	No	-13.7588	3.82e-28	3.51e-24	-0.0685286	-0.00498072
10:128205763	G:T	0.1498	cg05249838	No	-13.7588	3.82e-28	3.51e-24	-0.0685286	-0.00498072
10:128206100	A:G	0.1498	cg05249838	No	-13.7588	3.82e-28	3.51e-24	-0.0685286	-0.00498072
10:128206349	T:C	0.1498	cg05249838	No	-13.7588	3.82e-28	3.51e-24	-0.0685286	-0.00498072
10:128206394	G:A	0.1498	cg05249838	No	-13.7588	3.82e-28	3.51e-24	-0.0685286	-0.00498072
10:128206629	GTT:G	0.1498	cg05249838	No	-13.7588	3.82e-28	3.51e-24	-0.0685286	-0.00498072
10:128207409	A:G	0.1498	cg05249838	No	-13.7588	3.82e-28	3.51e-24	-0.0685286	-0.00498072
10:128207622	A:G	0.1498	cg05249838	No	-13.7588	3.82e-28	3.51e-24	-0.0685286	-0.00498072
10:128207799	G:T	0.1498	cg05249838	No	-13.7588	3.82e-28	3.51e-24	-0.0685286	-0.00498072
10:128208797	C:A	0.1498	cg05249838	No	-13.7588	3.82e-28	3.51e-24	-0.0685286	-0.00498072
10:128208900	AACTCAAATGCAAGGGAT:A	0.1498	cg05249838	No	-13.7588	3.82e-28	3.51e-24	-0.0685286	-0.00498072
10:128209491	C:T	0.1498	cg05249838	No	-13.7588	3.82e-28	3.51e-24	-0.0685286	-0.00498072
10:128209516	C:A	0.1498	cg05249838	No	-13.7588	3.82e-28	3.51e-24	-0.0685286	-0.00498072
10:128209769	T:C	0.1498	cg05249838	No	-13.7588	3.82e-28	3.51e-24	-0.0685286	-0.00498072
10:128209797	C:T	0.1498	cg05249838	No	-13.7588	3.82e-28	3.51e-24	-0.0685286	-0.00498072
10:128209959	G:T	0.1498	cg05249838	No	-13.7588	3.82e-28	3.51e-24	-0.0685286	-0.00498072
10:128210191	A:G	0.1498	cg05249838	No	-13.7588	3.82e-28	3.51e-24	-0.0685286	-0.00498072
10:128210721	A:C	0.1498	cg05249838	No	-13.7588	3.82e-28	3.51e-24	-0.0685286	-0.00498072
10:128210825	G:A	0.1498	cg05249838	No	-13.7588	3.82e-28	3.51e-24	-0.0685286	-0.00498072
10:128210829	C:T	0.1498	cg05249838	No	-13.7588	3.82e-28	3.51e-24	-0.0685286	-0.00498072
10:128210920	C:G	0.1498	cg05249838	No	-13.7588	3.82e-28	3.51e-24	-0.0685286	-0.00498072
15:74728365	T:G	0.08295	cg03108237	No	-13.7502	4.02e-28	6.49e-25	-0.118422	-0.00861234
16:632230	CG:C	0.4724	cg09263875	No	13.6661	6.67e-28	2.75e-24	0.0410906	0.00300675
16:672799	T:C	0.4747	cg09263875	No	13.624	8.6e-28	3.5e-24	0.0413014	0.00303152
10:128211451	C:T	0.1475	cg05249838	No	-13.5563	1.29e-27	9.88e-24	-0.0685192	-0.00505443
10:128211675	A:T	0.1475	cg05249838	No	-13.5563	1.29e-27	9.88e-24	-0.0685192	-0.00505443
10:128211885	G:A	0.1475	cg05249838	No	-13.5563	1.29e-27	9.88e-24	-0.0685192	-0.00505443
10:128211970	T:G	0.1475	cg05249838	No	-13.5563	1.29e-27	9.88e-24	-0.0685192	-0.00505443
10:128212051	T:TAA	0.1475	cg05249838	No	-13.5563	1.29e-27	9.88e-24	-0.0685192	-0.00505443
10:128212829	G:T	0.1475	cg05249838	No	-13.5563	1.29e-27	9.88e-24	-0.0685192	-0.00505443
10:128217493	T:A	0.1475	cg05249838	No	-13.5563	1.29e-27	9.88e-24	-0.0685192	-0.00505443
16:695287	T:C	0.4747	cg09263875	No	13.5565	1.29e-27	5.2e-24	0.0411763	0.00303738
10:128210839	A:AAAAC	0.1544	cg05249838	No	-13.5395	1.43e-27	1.07e-23	-0.0677289	-0.00500232
16:624713	C:T	0.4516	cg09263875	No	13.4936	1.89e-27	7.5e-24	0.0400007	0.00296442
10:128201105	G:A	0.1475	cg05249838	No	-13.4316	2.75e-27	1.87e-23	-0.0696841	-0.00518809
10:128201931	A:T	0.1475	cg05249838	No	-13.4316	2.75e-27	1.87e-23	-0.0696841	-0.00518809
10:128205441	A:AGGCTACCAGCATTCCTT	0.1475	cg05249838	No	-13.4316	2.75e-27	1.87e-23	-0.0696841	-0.00518809
10:128205627	A:G	0.1475	cg05249838	No	-13.4316	2.75e-27	1.87e-23	-0.0696841	-0.00518809
16:638264	C:G	0.47	cg09263875	No	13.2863	6.61e-27	2.56e-23	0.040454	0.00304478
16:638323	T:A	0.47	cg09263875	No	13.2863	6.61e-27	2.56e-23	0.040454	0.00304478
12:50938407	CT:C	0.288	cg12884762	No	-13.2801	6.86e-27	1.31e-23	-0.0535726	-0.00403406
16:634170	T:G	0.477	cg09263875	No	13.2588	7.8e-27	2.99e-23	0.0405093	0.00305528
10:128211574	A:G	0.1452	cg05249838	No	-13.2311	9.23e-27	5.45e-23	-0.0696716	-0.00526575
10:128213284	G:A	0.1452	cg05249838	No	-13.2311	9.23e-27	5.45e-23	-0.0696716	-0.00526575
10:128214563	T:C	0.1452	cg05249838	No	-13.2311	9.23e-27	5.45e-23	-0.0696716	-0.00526575
10:128215675	CACCACAT:C	0.1452	cg05249838	No	-13.2311	9.23e-27	5.45e-23	-0.0696716	-0.00526575
10:128215921	C:A	0.1452	cg05249838	No	-13.2311	9.23e-27	5.45e-23	-0.0696716	-0.00526575
10:128218446	G:T	0.1452	cg05249838	No	-13.2311	9.23e-27	5.45e-23	-0.0696716	-0.00526575
10:128215450	A:G	0.1452	cg05249838	No	-13.2311	9.23e-27	5.45e-23	-0.0696716	-0.00526575
12:50998386	A:T	0.2488	cg12884762	No	-12.9999	3.74e-26	7.1e-23	-0.057005	-0.00438504
12:51128414	G:A	0.2995	cg12884762	No	-12.9311	5.68e-26	1.07e-22	-0.0506262	-0.00391508
15:74717870	C:A	0.08525	cg03108237	No	-12.9243	5.92e-26	9.07e-23	-0.113266	-0.00876377
15:74717902	T:C	0.08525	cg03108237	No	-12.9243	5.92e-26	9.07e-23	-0.113266	-0.00876377
15:74719369	C:T	0.08525	cg03108237	No	-12.9243	5.92e-26	9.07e-23	-0.113266	-0.00876377
15:74723291	C:T	0.08525	cg03108237	No	-12.9243	5.92e-26	9.07e-23	-0.113266	-0.00876377
15:74723318	T:C	0.08525	cg03108237	No	-12.9243	5.92e-26	9.07e-23	-0.113266	-0.00876377
15:74723491	A:G	0.08525	cg03108237	No	-12.9243	5.92e-26	9.07e-23	-0.113266	-0.00876377
16:622325	A:G	0.4493	cg09263875	No	12.92	6.07e-26	2.14e-22	0.0394577	0.003054
16:622565	A:G	0.4493	cg09263875	No	12.92	6.07e-26	2.14e-22	0.0394577	0.003054
16:622761	G:A	0.4493	cg09263875	No	12.92	6.07e-26	2.14e-22	0.0394577	0.003054
16:623082	A:G	0.4493	cg09263875	No	12.92	6.07e-26	2.14e-22	0.0394577	0.003054
16:623103	T:C	0.4493	cg09263875	No	12.92	6.07e-26	2.14e-22	0.0394577	0.003054
16:623238	T:C	0.4493	cg09263875	No	12.92	6.07e-26	2.14e-22	0.0394577	0.003054
16:624114	A:G	0.4493	cg09263875	No	12.92	6.07e-26	2.14e-22	0.0394577	0.003054
16:641044	A:G	0.4654	cg09263875	No	12.8473	9.44e-26	3.25e-22	0.0398749	0.00310376
16:641164	G:T	0.4654	cg09263875	No	12.8473	9.44e-26	3.25e-22	0.0398749	0.00310376
16:631752	G:A	0.4654	cg09263875	No	12.767	1.54e-25	5.18e-22	0.0402421	0.00315204
16:632138	C:T	0.4654	cg09263875	No	12.767	1.54e-25	5.18e-22	0.0402421	0.00315204
22:39601219	T:C	0.3917	cg04327684	No	12.743	1.78e-25	7.94e-22	0.0354688	0.0027834
22:39601380	T:C	0.3917	cg04327684	No	12.743	1.78e-25	7.94e-22	0.0354688	0.0027834
22:39601466	T:C	0.3917	cg04327684	No	12.743	1.78e-25	7.94e-22	0.0354688	0.0027834
22:39601811	T:C	0.3917	cg04327684	No	12.743	1.78e-25	7.94e-22	0.0354688	0.0027834
22:39601860	G:C	0.3917	cg04327684	No	12.743	1.78e-25	7.94e-22	0.0354688	0.0027834
22:39602015	T:TC	0.3917	cg04327684	No	12.743	1.78e-25	7.94e-22	0.0354688	0.0027834
22:39602038	A:G	0.3917	cg04327684	No	12.743	1.78e-25	7.94e-22	0.0354688	0.0027834
22:39602134	T:C	0.3917	cg04327684	No	12.743	1.78e-25	7.94e-22	0.0354688	0.0027834
22:39602218	A:C	0.3917	cg04327684	No	12.743	1.78e-25	7.94e-22	0.0354688	0.0027834
22:39602321	T:C	0.3917	cg04327684	No	12.743	1.78e-25	7.94e-22	0.0354688	0.0027834
22:39602436	T:C	0.3917	cg04327684	No	12.743	1.78e-25	7.94e-22	0.0354688	0.0027834
22:39602518	G:A	0.3917	cg04327684	No	12.743	1.78e-25	7.94e-22	0.0354688	0.0027834
22:39602968	C:T	0.3917	cg04327684	No	12.743	1.78e-25	7.94e-22	0.0354688	0.0027834
22:39603474	A:AG	0.3917	cg04327684	No	12.743	1.78e-25	7.94e-22	0.0354688	0.0027834
22:39603475	A:C	0.3917	cg04327684	No	12.743	1.78e-25	7.94e-22	0.0354688	0.0027834
22:39603929	G:A	0.394	cg04327684	No	12.743	1.78e-25	7.94e-22	0.0354688	0.0027834
22:39604085	C:CAA	0.3917	cg04327684	No	12.743	1.78e-25	7.94e-22	0.0354688	0.0027834
22:39604438	A:G	0.3917	cg04327684	No	12.743	1.78e-25	7.94e-22	0.0354688	0.0027834
22:39604442	A:G	0.3917	cg04327684	No	12.743	1.78e-25	7.94e-22	0.0354688	0.0027834
22:39604499	G:A	0.3917	cg04327684	No	12.743	1.78e-25	7.94e-22	0.0354688	0.0027834
22:39604799	G:T	0.3917	cg04327684	No	12.743	1.78e-25	7.94e-22	0.0354688	0.0027834
22:39604847	A:G	0.3917	cg04327684	No	12.743	1.78e-25	7.94e-22	0.0354688	0.0027834
22:39604906	G:A	0.3917	cg04327684	No	12.743	1.78e-25	7.94e-22	0.0354688	0.0027834
22:39605007	T:C	0.3917	cg04327684	No	12.743	1.78e-25	7.94e-22	0.0354688	0.0027834
22:39605400	A:T	0.3917	cg04327684	No	12.743	1.78e-25	7.94e-22	0.0354688	0.0027834
22:39609751	T:C	0.3917	cg04327684	No	12.743	1.78e-25	7.94e-22	0.0354688	0.0027834
22:39610647	A:C	0.3917	cg04327684	No	12.743	1.78e-25	7.94e-22	0.0354688	0.0027834
22:39611453	T:A	0.3917	cg04327684	No	12.743	1.78e-25	7.94e-22	0.0354688	0.0027834
22:39612699	C:T	0.3917	cg04327684	No	12.743	1.78e-25	7.94e-22	0.0354688	0.0027834
22:39613683	A:G	0.3917	cg04327684	No	12.743	1.78e-25	7.94e-22	0.0354688	0.0027834
7:1044938	T:C	0.2926	cg18664915	No	-12.6836	2.55e-25	3.79e-20	-0.0429311	-0.00338478
7:1044953	C:T	0.2926	cg18664915	No	-12.6836	2.55e-25	3.79e-20	-0.0429311	-0.00338478
22:39601575	C:G	0.394	cg04327684	No	12.6347	3.43e-25	1.48e-21	0.0354867	0.00280867
12:50969159	T:G	0.2235	cg12884762	No	-12.5568	5.5e-25	1.03e-21	-0.0525405	-0.00418422
10:128222730	C:T	0.1475	cg05249838	No	-12.5286	6.54e-25	3.59e-21	-0.0650053	-0.00518857
10:128223297	T:C	0.1475	cg05249838	No	-12.5286	6.54e-25	3.59e-21	-0.0650053	-0.00518857
10:128223776	AT:A	0.1475	cg05249838	No	-12.5286	6.54e-25	3.59e-21	-0.0650053	-0.00518857
10:128224236	C:A	0.1475	cg05249838	No	-12.5286	6.54e-25	3.59e-21	-0.0650053	-0.00518857
10:128209200	T:C	0.1475	cg05249838	No	-12.5168	7.02e-25	3.79e-21	-0.0658564	-0.00526146
12:50953492	C:CCA	0.3318	cg12884762	No	-12.5014	7.71e-25	1.43e-21	-0.0459392	-0.00367471
10:128220331	G:T	0.1475	cg05249838	No	-12.4439	1.09e-24	5.8e-21	-0.0648065	-0.00520791
16:622234	T:A	0.4447	cg09263875	No	12.4368	1.14e-24	3.81e-21	0.0388185	0.00312127
22:39616800	A:G	0.3917	cg04327684	No	12.3775	1.64e-24	6.26e-21	0.0348706	0.00281726
22:39616865	T:C	0.3917	cg04327684	No	12.3775	1.64e-24	6.26e-21	0.0348706	0.00281726
22:39617702	C:A	0.3917	cg04327684	No	12.3775	1.64e-24	6.26e-21	0.0348706	0.00281726
22:39617876	G:A	0.3917	cg04327684	No	12.3775	1.64e-24	6.26e-21	0.0348706	0.00281726
7:1036512	A:G	0.3065	cg18664915	No	-12.3727	1.69e-24	1e-19	-0.0412784	-0.00333625
7:1042177	C:T	0.3065	cg18664915	No	-12.3727	1.69e-24	1e-19	-0.0412784	-0.00333625
7:1043819	G:A	0.3065	cg18664915	No	-12.3727	1.69e-24	1e-19	-0.0412784	-0.00333625
22:39597239	A:G	0.3871	cg04327684	No	12.3361	2.1e-24	7.83e-21	0.0350541	0.00284159
7:1023013	C:T	0.288	cg18664915	No	-12.1761	5.57e-24	2.76e-19	-0.0420127	-0.00345043
10:128222918	C:G	0.1452	cg05249838	No	-12.1687	5.82e-24	3.04e-20	-0.0657086	-0.00539979
13:23653701	A:G	0.1336	cg15086873	No	-12.1651	5.95e-24	8.03e-20	-0.0378021	-0.00310742
13:23654480	G:A	0.1336	cg15086873	No	-12.1651	5.95e-24	8.03e-20	-0.0378021	-0.00310742
13:23654860	T:C	0.1336	cg15086873	No	-12.1651	5.95e-24	8.03e-20	-0.0378021	-0.00310742
13:23655435	C:T	0.1336	cg15086873	No	-12.1651	5.95e-24	8.03e-20	-0.0378021	-0.00310742
13:23655579	A:G	0.1336	cg15086873	No	-12.1651	5.95e-24	8.03e-20	-0.0378021	-0.00310742
13:23655639	G:A	0.1336	cg15086873	No	-12.1651	5.95e-24	8.03e-20	-0.0378021	-0.00310742
13:23655959	T:C	0.1359	cg15086873	No	-12.1651	5.95e-24	8.03e-20	-0.0378021	-0.00310742
13:23655979	A:G	0.1336	cg15086873	No	-12.1651	5.95e-24	8.03e-20	-0.0378021	-0.00310742
13:23656658	G:A	0.1336	cg15086873	No	-12.1651	5.95e-24	8.03e-20	-0.0378021	-0.00310742
16:632231	G:C	0.4171	cg09263875	No	12.1514	6.47e-24	2.14e-20	0.0399076	0.00328421
10:128220790	G:A	0.1452	cg05249838	No	-12.0829	9.81e-24	4.95e-20	-0.0654847	-0.0054196
10:128220947	T:C	0.1452	cg05249838	No	-12.0829	9.81e-24	4.95e-20	-0.0654847	-0.0054196
20:46798606	A:G	0.4147	cg21465193	No	-11.9331	2.44e-23	1.72e-19	-0.0258644	-0.00216746
20:46796252	T:C	0.4147	cg21465193	No	-11.9331	2.44e-23	1.72e-19	-0.0258644	-0.00216746
20:46796365	T:C	0.4147	cg21465193	No	-11.9331	2.44e-23	1.72e-19	-0.0258644	-0.00216746
20:46796373	G:A	0.4147	cg21465193	No	-11.9331	2.44e-23	1.72e-19	-0.0258644	-0.00216746
20:46796423	G:A	0.4147	cg21465193	No	-11.9331	2.44e-23	1.72e-19	-0.0258644	-0.00216746
20:46796448	A:T	0.4147	cg21465193	No	-11.9331	2.44e-23	1.72e-19	-0.0258644	-0.00216746
20:46796524	C:T	0.4147	cg21465193	No	-11.9331	2.44e-23	1.72e-19	-0.0258644	-0.00216746
20:46797605	G:C	0.4147	cg21465193	No	-11.9331	2.44e-23	1.72e-19	-0.0258644	-0.00216746
20:46799413	A:G	0.4147	cg21465193	No	-11.9331	2.44e-23	1.72e-19	-0.0258644	-0.00216746
20:46799889	C:A	0.4171	cg21465193	No	-11.9331	2.44e-23	1.72e-19	-0.0258644	-0.00216746
20:46800540	G:T	0.4171	cg21465193	No	-11.9331	2.44e-23	1.72e-19	-0.0258644	-0.00216746
20:46800553	C:T	0.4171	cg21465193	No	-11.9331	2.44e-23	1.72e-19	-0.0258644	-0.00216746
20:46800652	T:C	0.4171	cg21465193	No	-11.9331	2.44e-23	1.72e-19	-0.0258644	-0.00216746
20:46800839	G:A	0.4171	cg21465193	No	-11.9331	2.44e-23	1.72e-19	-0.0258644	-0.00216746
20:46800843	A:T	0.4171	cg21465193	No	-11.9331	2.44e-23	1.72e-19	-0.0258644	-0.00216746
20:46801036	C:T	0.4171	cg21465193	No	-11.9331	2.44e-23	1.72e-19	-0.0258644	-0.00216746
20:46801667	G:A	0.4171	cg21465193	No	-11.9331	2.44e-23	1.72e-19	-0.0258644	-0.00216746
22:39601697	C:A	0.3963	cg04327684	No	11.9308	2.48e-23	8.51e-20	0.0346851	0.0029072
22:39602187	G:T	0.3963	cg04327684	No	11.9308	2.48e-23	8.51e-20	0.0346851	0.0029072
22:39603384	C:T	0.3963	cg04327684	No	11.9308	2.48e-23	8.51e-20	0.0346851	0.0029072
22:39604761	CTT:C	0.4032	cg04327684	No	11.8979	3.02e-23	1.01e-19	0.0337876	0.00283979
13:23657354	C:T	0.1382	cg15086873	No	-11.8661	3.67e-23	2.97e-19	-0.0371525	-0.00313096
13:23657518	G:A	0.1382	cg15086873	No	-11.8661	3.67e-23	2.97e-19	-0.0371525	-0.00313096
13:23657548	C:T	0.1382	cg15086873	No	-11.8661	3.67e-23	2.97e-19	-0.0371525	-0.00313096
13:23657654	A:G	0.1382	cg15086873	No	-11.8661	3.67e-23	2.97e-19	-0.0371525	-0.00313096
13:23657876	C:T	0.1382	cg15086873	No	-11.8661	3.67e-23	2.97e-19	-0.0371525	-0.00313096
13:23657913	C:G	0.1382	cg15086873	No	-11.8661	3.67e-23	2.97e-19	-0.0371525	-0.00313096
20:46799486	C:T	0.4171	cg21465193	No	-11.8615	3.77e-23	2.5e-19	-0.0255607	-0.00215494
13:23658273	G:A	0.1406	cg15086873	No	-11.8064	5.27e-23	3.37e-19	-0.0367747	-0.00311481
13:23658413	C:T	0.1406	cg15086873	No	-11.8064	5.27e-23	3.37e-19	-0.0367747	-0.00311481
13:23658423	C:T	0.1406	cg15086873	No	-11.8064	5.27e-23	3.37e-19	-0.0367747	-0.00311481
13:23658498	G:A	0.1406	cg15086873	No	-11.8064	5.27e-23	3.37e-19	-0.0367747	-0.00311481
16:615326	T:C	0.4355	cg09263875	No	11.7471	7.56e-23	2.47e-19	0.0380886	0.00324237
16:619822	T:TGGCGGCCCGGAGGCA	0.4585	cg09263875	No	11.677	1.16e-22	3.75e-19	0.0383505	0.00328428
16:613147	T:C	0.4378	cg09263875	No	11.641	1.44e-22	4.62e-19	0.0383767	0.00329668
16:613168	A:G	0.47	cg09263875	No	11.6338	1.51e-22	4.78e-19	0.0390434	0.00335603
20:46797065	C:T	0.4194	cg21465193	No	-11.6101	1.74e-22	1.09e-18	-0.0250863	-0.00216073
10:128221817	C:T	0.1475	cg05249838	No	-11.535	2.75e-22	1.37e-18	-0.0635173	-0.00550647
11:113187949	A:G	0.1406	cg05127217	No	-11.4066	6e-22	7.87e-17	-0.0370306	-0.00324642
11:113192797	C:T	0.1406	cg05127217	No	-11.4066	6e-22	7.87e-17	-0.0370306	-0.00324642
11:113193206	C:G	0.1406	cg05127217	No	-11.4066	6e-22	7.87e-17	-0.0370306	-0.00324642
22:39622058	C:T	0.4147	cg04327684	No	11.3793	7.08e-22	1.35e-18	0.0333807	0.00293345
22:39622334	T:C	0.4147	cg04327684	No	11.3793	7.08e-22	1.35e-18	0.0333807	0.00293345
22:39622390	T:C	0.4147	cg04327684	No	11.3793	7.08e-22	1.35e-18	0.0333807	0.00293345
22:39622541	A:G	0.4147	cg04327684	No	11.3793	7.08e-22	1.35e-18	0.0333807	0.00293345
22:39622560	T:C	0.4147	cg04327684	No	11.3793	7.08e-22	1.35e-18	0.0333807	0.00293345
22:39622711	C:T	0.4147	cg04327684	No	11.3793	7.08e-22	1.35e-18	0.0333807	0.00293345
22:39622712	A:G	0.4147	cg04327684	No	11.3793	7.08e-22	1.35e-18	0.0333807	0.00293345
22:39622836	A:G	0.4147	cg04327684	No	11.3793	7.08e-22	1.35e-18	0.0333807	0.00293345
22:39622837	T:C	0.4147	cg04327684	No	11.3793	7.08e-22	1.35e-18	0.0333807	0.00293345
22:39622939	C:A	0.4147	cg04327684	No	11.3793	7.08e-22	1.35e-18	0.0333807	0.00293345
22:39622991	G:T	0.4147	cg04327684	No	11.3793	7.08e-22	1.35e-18	0.0333807	0.00293345
22:39623113	A:G	0.4147	cg04327684	No	11.3793	7.08e-22	1.35e-18	0.0333807	0.00293345
22:39623779	A:G	0.4147	cg04327684	No	11.3793	7.08e-22	1.35e-18	0.0333807	0.00293345
22:39623812	A:G	0.4147	cg04327684	No	11.3793	7.08e-22	1.35e-18	0.0333807	0.00293345
22:39624052	A:G	0.4147	cg04327684	No	11.3793	7.08e-22	1.35e-18	0.0333807	0.00293345
22:39624105	T:G	0.4147	cg04327684	No	11.3793	7.08e-22	1.35e-18	0.0333807	0.00293345
22:39624212	A:G	0.4147	cg04327684	No	11.3793	7.08e-22	1.35e-18	0.0333807	0.00293345
22:39624248	G:T	0.4147	cg04327684	No	11.3793	7.08e-22	1.35e-18	0.0333807	0.00293345
22:39624498	G:C	0.4147	cg04327684	No	11.3793	7.08e-22	1.35e-18	0.0333807	0.00293345
22:39624722	C:T	0.4147	cg04327684	No	11.3793	7.08e-22	1.35e-18	0.0333807	0.00293345
22:39624768	T:C	0.4147	cg04327684	No	11.3793	7.08e-22	1.35e-18	0.0333807	0.00293345
22:39624866	A:C	0.4147	cg04327684	No	11.3793	7.08e-22	1.35e-18	0.0333807	0.00293345
22:39625068	G:T	0.4147	cg04327684	No	11.3793	7.08e-22	1.35e-18	0.0333807	0.00293345
22:39625221	T:G	0.4147	cg04327684	No	11.3793	7.08e-22	1.35e-18	0.0333807	0.00293345
22:39625320	T:G	0.4147	cg04327684	No	11.3793	7.08e-22	1.35e-18	0.0333807	0.00293345
22:39625676	T:C	0.4124	cg04327684	No	11.3793	7.08e-22	1.35e-18	0.0333807	0.00293345
22:39626024	C:T	0.4147	cg04327684	No	11.3793	7.08e-22	1.35e-18	0.0333807	0.00293345
22:39626419	C:T	0.4147	cg04327684	No	11.3793	7.08e-22	1.35e-18	0.0333807	0.00293345
22:39626823	G:A	0.4147	cg04327684	No	11.3793	7.08e-22	1.35e-18	0.0333807	0.00293345
22:39626926	C:G	0.4147	cg04327684	No	11.3793	7.08e-22	1.35e-18	0.0333807	0.00293345
20:46799288	G:A	0.4217	cg21465193	No	-11.3522	8.34e-22	4.98e-18	-0.0252847	-0.00222728
22:39587640	T:A	0.3871	cg04327684	No	11.3223	1e-21	1.89e-18	0.0341614	0.00301717
16:621341	C:CGT	0.4194	cg09263875	No	11.1463	2.91e-21	9.14e-18	0.0374577	0.00336055
12:50824232	A:G	0.1866	cg12884762	No	-11.1334	3.15e-21	5.83e-18	-0.050978	-0.00457885
12:50928152	AT:A	0.3871	cg12884762	No	-11.1306	3.2e-21	5.89e-18	-0.0435948	-0.00391666
22:39582668	C:T	0.3848	cg04327684	No	11.0745	4.5e-21	8.27e-18	0.0345857	0.003123
22:39583867	GTA:G	0.3848	cg04327684	No	11.0745	4.5e-21	8.27e-18	0.0345857	0.003123
16:621894	C:CT	0.4309	cg09263875	No	10.9201	1.15e-20	3.57e-17	0.0363253	0.00332646
13:23658567	T:C	0.1567	cg15086873	No	-10.8634	1.62e-20	9.36e-17	-0.0339662	-0.00312668
13:23658768	T:C	0.1567	cg15086873	No	-10.8634	1.62e-20	9.36e-17	-0.0339662	-0.00312668
12:51032873	A:AT	0.2442	cg12884762	No	-10.8619	1.63e-20	2.99e-17	-0.0465592	-0.00428646
7:1031117	A:G	0.288	cg18664915	No	-10.8416	1.85e-20	7.85e-16	-0.0389991	-0.00359717
12:51179340	G:A	0.2673	cg12884762	No	-10.7129	4.03e-20	6.86e-17	-0.0498879	-0.0046568
12:51184759	AC:A	0.2673	cg12884762	No	-10.7129	4.03e-20	6.86e-17	-0.0498879	-0.0046568
12:51185764	C:G	0.2673	cg12884762	No	-10.7129	4.03e-20	6.86e-17	-0.0498879	-0.0046568
12:51185950	C:T	0.2673	cg12884762	No	-10.7129	4.03e-20	6.86e-17	-0.0498879	-0.0046568
12:51190606	C:T	0.2673	cg12884762	No	-10.7129	4.03e-20	6.86e-17	-0.0498879	-0.0046568
12:51194709	C:A	0.2673	cg12884762	No	-10.7129	4.03e-20	6.86e-17	-0.0498879	-0.0046568
12:51197032	CAA:C	0.2673	cg12884762	No	-10.7129	4.03e-20	6.86e-17	-0.0498879	-0.0046568
12:51197717	C:T	0.2673	cg12884762	No	-10.7129	4.03e-20	6.86e-17	-0.0498879	-0.0046568
12:51199723	C:T	0.2673	cg12884762	No	-10.7129	4.03e-20	6.86e-17	-0.0498879	-0.0046568
12:51202862	A:G	0.2673	cg12884762	No	-10.7129	4.03e-20	6.86e-17	-0.0498879	-0.0046568
12:51203953	A:G	0.2673	cg12884762	No	-10.7129	4.03e-20	6.86e-17	-0.0498879	-0.0046568
12:51208475	A:G	0.2673	cg12884762	No	-10.7129	4.03e-20	6.86e-17	-0.0498879	-0.0046568
11:113191428	C:T	0.1359	cg05127217	No	-10.6896	4.64e-20	4.57e-15	-0.0362152	-0.0033879
22:39623389	A:G	0.4194	cg04327684	No	10.6855	4.75e-20	8.61e-17	0.0325851	0.00304948
13:23658713	C:T	0.1613	cg15086873	No	-10.6383	6.32e-20	3.49e-16	-0.0334407	-0.00314343
12:51173733	A:G	0.2696	cg12884762	No	-10.4363	2.14e-19	3.4e-16	-0.0491845	-0.00471284
12:51144749	T:C	0.2696	cg12884762	No	-10.4363	2.14e-19	3.4e-16	-0.0491845	-0.00471284
12:51148227	G:T	0.2696	cg12884762	No	-10.4363	2.14e-19	3.4e-16	-0.0491845	-0.00471284
12:51151052	A:G	0.2696	cg12884762	No	-10.4363	2.14e-19	3.4e-16	-0.0491845	-0.00471284
12:51155194	T:A	0.2696	cg12884762	No	-10.4363	2.14e-19	3.4e-16	-0.0491845	-0.00471284
12:51155663	C:T	0.2696	cg12884762	No	-10.4363	2.14e-19	3.4e-16	-0.0491845	-0.00471284
12:51155991	T:C	0.2696	cg12884762	No	-10.4363	2.14e-19	3.4e-16	-0.0491845	-0.00471284
12:51156580	A:G	0.2696	cg12884762	No	-10.4363	2.14e-19	3.4e-16	-0.0491845	-0.00471284
12:51159140	A:G	0.2696	cg12884762	No	-10.4363	2.14e-19	3.4e-16	-0.0491845	-0.00471284
12:51166608	T:C	0.2696	cg12884762	No	-10.4363	2.14e-19	3.4e-16	-0.0491845	-0.00471284
12:51174290	G:T	0.2696	cg12884762	No	-10.4363	2.14e-19	3.4e-16	-0.0491845	-0.00471284
12:51174729	C:T	0.2696	cg12884762	No	-10.4363	2.14e-19	3.4e-16	-0.0491845	-0.00471284
12:51176273	C:T	0.2696	cg12884762	No	-10.4363	2.14e-19	3.4e-16	-0.0491845	-0.00471284
8:144730048	G:A	0.08065	cg01205653	No	10.3337	3.97e-19	9.85e-14	0.0553636	0.00535758
22:39624914	G:T	0.394	cg04327684	No	10.333	3.99e-19	7.13e-16	0.0314298	0.0030417
12:51202526	AT:A	0.2742	cg12884762	No	-10.1627	1.11e-18	1.75e-15	-0.0475083	-0.00467478
10:128226557	G:A	0.1198	cg05249838	No	-10.16	1.13e-18	5.52e-15	-0.0638919	-0.00628856
16:612698	T:C	0.4747	cg09263875	No	10.0179	2.65e-18	8.15e-15	0.0359816	0.00359174
15:75006079	AAT:A	0.1014	cg03108237	No	-9.95861	3.78e-18	5.75e-15	-0.090044	-0.00904182
7:1004211	C:G	0.318	cg18664915	No	-9.94758	4.04e-18	1.5e-13	-0.0367918	-0.00369857
12:51209636	A:G	0.265	cg12884762	No	-9.93687	4.31e-18	6.73e-15	-0.0477492	-0.00480526
12:51220761	G:A	0.265	cg12884762	No	-9.93687	4.31e-18	6.73e-15	-0.0477492	-0.00480526
16:680666	T:C	0.3917	cg09263875	No	-9.86793	6.5e-18	1.98e-14	-0.0376902	-0.00381947
8:143850858	G:C	0.3687	cg17252645	No	9.80675	9.37e-18	1.06e-12	0.0316519	0.00322756
7:1009644	T:G	0.3318	cg18664915	No	-9.80349	9.56e-18	3.16e-13	-0.0351668	-0.00358717
13:23659088	A:G	0.1498	cg15086873	No	-9.77195	1.15e-17	6.09e-14	-0.0322562	-0.0033009
8:143861450	T:G	0.3571	cg17252645	No	9.75456	1.28e-17	1.06e-12	0.0318092	0.00326096
8:143858846	G:T	0.3594	cg17252645	No	9.67636	2.04e-17	1.27e-12	0.0317281	0.00327893
8:144749820	CA:C	0.09677	cg01205653	No	9.62818	2.72e-17	1.27e-12	0.0494419	0.00513512
22:34158796	C:T	0.2857	cg00809377	No	-9.6103	3.02e-17	5.32923e-14	-0.0426474	-0.00443767
8:143849203	C:T	0.3594	cg17252645	No	9.60251	3.17e-17	1.26507e-12	0.0317979	0.00331142
8:143859494	C:A	0.3618	cg17252645	No	9.5799	3.62e-17	1.26507e-12	0.0313146	0.00326878
10:128200955	C:G	0.2143	cg05249838	No	-9.5657	3.94e-17	1.89769e-13	-0.0448651	-0.00469021
8:143881670	G:A	0.3641	cg17252645	No	9.55984	4.08e-17	1.26507e-12	0.0314382	0.00328857
18:49196404	G:C	0.106	cg10950203	No	-9.53208	4.81e-17	1.1428e-13	-0.04403	-0.00461914
18:49193077	A:C	0.106	cg10950203	No	-9.53208	4.81e-17	1.1428e-13	-0.04403	-0.00461914
18:49193913	T:G	0.106	cg10950203	No	-9.53208	4.81e-17	1.1428e-13	-0.04403	-0.00461914
18:49193944	G:A	0.106	cg10950203	No	-9.53208	4.81e-17	1.1428e-13	-0.04403	-0.00461914
18:49194198	G:C	0.106	cg10950203	No	-9.53208	4.81e-17	1.1428e-13	-0.04403	-0.00461914
18:49194201	T:C	0.106	cg10950203	No	-9.53208	4.81e-17	1.1428e-13	-0.04403	-0.00461914
18:49194493	T:G	0.106	cg10950203	No	-9.53208	4.81e-17	1.1428e-13	-0.04403	-0.00461914
18:49194509	A:C	0.106	cg10950203	No	-9.53208	4.81e-17	1.1428e-13	-0.04403	-0.00461914
18:49194630	C:T	0.106	cg10950203	No	-9.53208	4.81e-17	1.1428e-13	-0.04403	-0.00461914
18:49195303	A:G	0.106	cg10950203	No	-9.53208	4.81e-17	1.1428e-13	-0.04403	-0.00461914
18:49195660	G:A	0.106	cg10950203	No	-9.53208	4.81e-17	1.1428e-13	-0.04403	-0.00461914
18:49195756	G:A	0.106	cg10950203	No	-9.53208	4.81e-17	1.1428e-13	-0.04403	-0.00461914
18:49199742	T:C	0.106	cg10950203	No	-9.53208	4.81e-17	1.1428e-13	-0.04403	-0.00461914
18:49200274	C:T	0.106	cg10950203	No	-9.53208	4.81e-17	1.1428e-13	-0.04403	-0.00461914
18:49201670	C:G	0.106	cg10950203	No	-9.53208	4.81e-17	1.1428e-13	-0.04403	-0.00461914
18:49201704	G:A	0.106	cg10950203	No	-9.53208	4.81e-17	1.1428e-13	-0.04403	-0.00461914
18:49202869	A:G	0.106	cg10950203	No	-9.53208	4.81e-17	1.1428e-13	-0.04403	-0.00461914
18:49202892	A:G	0.106	cg10950203	No	-9.53208	4.81e-17	1.1428e-13	-0.04403	-0.00461914
18:49204235	A:G	0.106	cg10950203	No	-9.53208	4.81e-17	1.1428e-13	-0.04403	-0.00461914
18:49204864	G:A	0.106	cg10950203	No	-9.53208	4.81e-17	1.1428e-13	-0.04403	-0.00461914
18:49205069	G:A	0.106	cg10950203	No	-9.53208	4.81e-17	1.1428e-13	-0.04403	-0.00461914
18:49206147	A:G	0.106	cg10950203	No	-9.53208	4.81e-17	1.1428e-13	-0.04403	-0.00461914
18:49206284	T:G	0.106	cg10950203	No	-9.53208	4.81e-17	1.1428e-13	-0.04403	-0.00461914
18:49206477	T:A	0.106	cg10950203	No	-9.53208	4.81e-17	1.1428e-13	-0.04403	-0.00461914
18:49206909	A:G	0.106	cg10950203	No	-9.53208	4.81e-17	1.1428e-13	-0.04403	-0.00461914
18:49208729	A:T	0.106	cg10950203	No	-9.53208	4.81e-17	1.1428e-13	-0.04403	-0.00461914
18:49210813	A:T	0.106	cg10950203	No	-9.53208	4.81e-17	1.1428e-13	-0.04403	-0.00461914
18:49211164	A:C	0.106	cg10950203	No	-9.53208	4.81e-17	1.1428e-13	-0.04403	-0.00461914
18:49211493	C:T	0.106	cg10950203	No	-9.53208	4.81e-17	1.1428e-13	-0.04403	-0.00461914
18:49211494	T:G	0.106	cg10950203	No	-9.53208	4.81e-17	1.1428e-13	-0.04403	-0.00461914
18:49211728	A:T	0.106	cg10950203	No	-9.53208	4.81e-17	1.1428e-13	-0.04403	-0.00461914
18:49211894	T:C	0.106	cg10950203	No	-9.53208	4.81e-17	1.1428e-13	-0.04403	-0.00461914
18:49214300	C:T	0.106	cg10950203	No	-9.53208	4.81e-17	1.1428e-13	-0.04403	-0.00461914
12:51218114	C:T	0.2627	cg12884762	No	-9.50655	5.6e-17	8.6568e-14	-0.0474451	-0.00499078
12:51218323	C:G	0.2627	cg12884762	No	-9.50655	5.6e-17	8.6568e-14	-0.0474451	-0.00499078
8:144747918	G:A	0.09217	cg01205653	No	9.47462	6.77e-17	1.36456e-12	0.0502112	0.00529955
8:144750843	G:A	0.09217	cg01205653	No	9.47462	6.77e-17	1.36456e-12	0.0502112	0.00529955
8:144753255	T:C	0.09217	cg01205653	No	9.47462	6.77e-17	1.36456e-12	0.0502112	0.00529955
10:128200973	C:G	0.2097	cg05249838	No	-9.45727	7.5e-17	3.55717e-13	-0.0462051	-0.00488567
8:143867157	C:T	0.3548	cg17252645	No	9.41277	9.76e-17	1.36456e-12	0.0314879	0.00334523
8:143867905	C:T	0.3548	cg17252645	No	9.41277	9.76e-17	1.36456e-12	0.0314879	0.00334523
8:143868977	T:C	0.3571	cg17252645	No	9.41277	9.76e-17	1.36456e-12	0.0314879	0.00334523
8:143869114	C:T	0.3571	cg17252645	No	9.41277	9.76e-17	1.36456e-12	0.0314879	0.00334523
8:143870183	A:T	0.3548	cg17252645	No	9.41277	9.76e-17	1.36456e-12	0.0314879	0.00334523
12:51204002	C:CT	0.2581	cg12884762	No	-9.35106	1.41e-16	2.16355e-13	-0.0458873	-0.00490718
8:144729322	T:G	0.09447	cg01205653	No	9.33039	1.59e-16	1.36456e-12	0.047312	0.00507074
8:144734383	G:A	0.09447	cg01205653	No	9.33039	1.59e-16	1.36456e-12	0.047312	0.00507074
8:144745157	C:A	0.09447	cg01205653	No	9.33039	1.59e-16	1.36456e-12	0.047312	0.00507074
10:128227080	G:A	0.1406	cg05249838	No	-9.32299	1.66e-16	7.75764e-13	-0.056656	-0.00607703
22:34159536	G:A	0.2834	cg00809377	No	-9.31405	1.75e-16	2.93185e-13	-0.0424256	-0.00455502
22:34160510	C:T	0.2834	cg00809377	No	-9.31405	1.75e-16	2.93185e-13	-0.0424256	-0.00455502
22:34162025	T:C	0.2834	cg00809377	No	-9.31405	1.75e-16	2.93185e-13	-0.0424256	-0.00455502
22:34162940	T:C	0.2834	cg00809377	No	-9.31405	1.75e-16	2.93185e-13	-0.0424256	-0.00455502
8:144749055	A:G	0.106	cg01205653	No	9.30011	1.9e-16	1.36456e-12	0.0473148	0.00508755
22:34160789	G:A	0.288	cg00809377	No	-9.29885	1.91e-16	3.16754e-13	-0.0422259	-0.00454098
8:6638081	C:A	0.1152	cg25038773	No	-9.29791	1.93e-16	1.36456e-12	-0.0355997	-0.00382878
8:6638241	G:A	0.1152	cg25038773	No	-9.29791	1.93e-16	1.36456e-12	-0.0355997	-0.00382878
8:6638292	T:A	0.1152	cg25038773	No	-9.29791	1.93e-16	1.36456e-12	-0.0355997	-0.00382878
8:6638295	T:C	0.1152	cg25038773	No	-9.29791	1.93e-16	1.36456e-12	-0.0355997	-0.00382878
8:6638435	G:A	0.1152	cg25038773	No	-9.29791	1.93e-16	1.36456e-12	-0.0355997	-0.00382878
8:6638464	C:G	0.1152	cg25038773	No	-9.29791	1.93e-16	1.36456e-12	-0.0355997	-0.00382878
8:6638524	C:T	0.1152	cg25038773	No	-9.29791	1.93e-16	1.36456e-12	-0.0355997	-0.00382878
8:6638552	A:T	0.1152	cg25038773	No	-9.29791	1.93e-16	1.36456e-12	-0.0355997	-0.00382878
8:6638557	T:G	0.1152	cg25038773	No	-9.29791	1.93e-16	1.36456e-12	-0.0355997	-0.00382878
8:6638710	C:G	0.1152	cg25038773	No	-9.29791	1.93e-16	1.36456e-12	-0.0355997	-0.00382878
8:6639425	A:G	0.1152	cg25038773	No	-9.29791	1.93e-16	1.36456e-12	-0.0355997	-0.00382878
8:6639645	C:A	0.1152	cg25038773	No	-9.29791	1.93e-16	1.36456e-12	-0.0355997	-0.00382878
8:6640803	A:G	0.1152	cg25038773	No	-9.29791	1.93e-16	1.36456e-12	-0.0355997	-0.00382878
8:6641444	A:G	0.1152	cg25038773	No	-9.29791	1.93e-16	1.36456e-12	-0.0355997	-0.00382878
8:6641529	C:G	0.1152	cg25038773	No	-9.29791	1.93e-16	1.36456e-12	-0.0355997	-0.00382878
17:72461163	G:T	0.3571	cg08087047	No	-9.29049	2.01e-16	1.55598e-11	-0.0312243	-0.00336089
17:72461165	T:G	0.3548	cg08087047	No	-9.29049	2.01e-16	1.55598e-11	-0.0312243	-0.00336089
8:144751601	C:T	0.08986	cg01205653	No	9.22612	2.94e-16	2.02627e-12	0.0521237	0.00564957
22:34153788	T:G	0.2765	cg00809377	No	-9.20761	3.28e-16	5.35946e-13	-0.041479	-0.00450486
15:74749295	C:T	0.106	cg03108237	No	-9.19989	3.43e-16	5.13075e-13	-0.0847453	-0.00921155
15:74789404	G:A	0.106	cg03108237	No	-9.19989	3.43e-16	5.13075e-13	-0.0847453	-0.00921155
18:49196736	T:C	0.1014	cg10950203	No	-9.19546	3.52e-16	7.88976e-13	-0.0435986	-0.00474132
18:49196742	T:C	0.1014	cg10950203	No	-9.19546	3.52e-16	7.88976e-13	-0.0435986	-0.00474132
12:51208603	CT:C	0.2673	cg12884762	No	-9.18433	3.76e-16	5.7572e-13	-0.0454255	-0.00494597
8:143875204	G:A	0.3664	cg17252645	No	9.16931	4.11e-16	2.68029e-12	0.031135	0.00339556
17:72460549	A:C	0.3571	cg08087047	No	-9.14691	4.69e-16	1.55598e-11	-0.0305928	-0.0033446
17:72460849	G:C	0.3571	cg08087047	No	-9.14691	4.69e-16	1.55598e-11	-0.0305928	-0.0033446
17:72461162	A:T	0.3594	cg08087047	No	-9.14691	4.69e-16	1.55598e-11	-0.0305928	-0.0033446
17:72461539	G:A	0.3571	cg08087047	No	-9.14691	4.69e-16	1.55598e-11	-0.0305928	-0.0033446
17:72471409	C:T	0.3594	cg08087047	No	-9.14691	4.69e-16	1.55598e-11	-0.0305928	-0.0033446
12:51209335	A:AT	0.2627	cg12884762	No	-9.1227	5.41e-16	8.23177e-13	-0.0462072	-0.00506508
8:143879795	G:A	0.3618	cg17252645	No	9.1209	5.46e-16	2.68029e-12	0.0307203	0.00336812
8:143871652	G:A	0.3618	cg17252645	No	9.1209	5.46e-16	2.68029e-12	0.0307203	0.00336812
8:143872904	T:C	0.3618	cg17252645	No	9.1209	5.46e-16	2.68029e-12	0.0307203	0.00336812
8:143875721	C:A	0.3618	cg17252645	No	9.1209	5.46e-16	2.68029e-12	0.0307203	0.00336812
8:143875817	G:A	0.3618	cg17252645	No	9.1209	5.46e-16	2.68029e-12	0.0307203	0.00336812
8:143875832	C:T	0.3618	cg17252645	No	9.1209	5.46e-16	2.68029e-12	0.0307203	0.00336812
8:143879290	CA:C	0.3618	cg17252645	No	9.1209	5.46e-16	2.68029e-12	0.0307203	0.00336812
8:143881683	A:C	0.3594	cg17252645	No	9.1209	5.46e-16	2.68029e-12	0.0307203	0.00336812
8:143884869	A:G	0.3594	cg17252645	No	9.1209	5.46e-16	2.68029e-12	0.0307203	0.00336812
8:143884938	C:T	0.3594	cg17252645	No	9.1209	5.46e-16	2.68029e-12	0.0307203	0.00336812
8:143885639	A:G	0.3594	cg17252645	No	9.1209	5.46e-16	2.68029e-12	0.0307203	0.00336812
8:143887568	G:T	0.3594	cg17252645	No	9.1209	5.46e-16	2.68029e-12	0.0307203	0.00336812
8:143887957	C:T	0.3594	cg17252645	No	9.1209	5.46e-16	2.68029e-12	0.0307203	0.00336812
8:143886601	G:A	0.3641	cg17252645	No	9.11612	5.62e-16	2.68029e-12	0.0309891	0.00339937
8:143886613	T:C	0.3641	cg17252645	No	9.11612	5.62e-16	2.68029e-12	0.0309891	0.00339937
7:1006856	G:C	0.3502	cg18664915	No	-9.10655	5.94e-16	1.76685e-11	-0.0325332	-0.00357251
17:79065048	C:T	0.2442	cg23476745	No	9.07068	7.34e-16	1.55598e-11	0.0228003	0.00251363
17:79055531	G:A	0.2442	cg23476745	No	9.07068	7.34e-16	1.55598e-11	0.0228003	0.00251363
17:79063172	C:T	0.2442	cg23476745	No	9.07068	7.34e-16	1.55598e-11	0.0228003	0.00251363
17:79063660	G:A	0.2442	cg23476745	No	9.07068	7.34e-16	1.55598e-11	0.0228003	0.00251363
17:79064645	G:A	0.2442	cg23476745	No	9.07068	7.34e-16	1.55598e-11	0.0228003	0.00251363
17:79067205	A:AGG	0.2442	cg23476745	No	9.07068	7.34e-16	1.55598e-11	0.0228003	0.00251363
17:79067901	G:A	0.2442	cg23476745	No	9.07068	7.34e-16	1.55598e-11	0.0228003	0.00251363
17:79068335	C:T	0.2442	cg23476745	No	9.07068	7.34e-16	1.55598e-11	0.0228003	0.00251363
8:143897882	A:G	0.3571	cg17252645	No	8.99782	1.12e-15	5.26417e-12	0.0303551	0.00337361
8:143859081	G:A	0.3088	cg17252645	No	8.98907	1.18e-15	5.43837e-12	0.0318447	0.0035426
22:34168478	C:T	0.4055	cg00809377	No	-8.9838	1.22e-15	1.85778e-12	-0.0378131	-0.00420903
10:5966190	G:A	0.371	cg09045979	No	-8.98312	1.23e-15	5.64369e-12	-0.0279687	-0.00311347
22:44685618	G:A	0.1267	cg06420951	No	8.9801	1.25e-15	1.85778e-12	0.0368665	0.00410536
22:44688911	GGC:G	0.1267	cg06420951	No	8.9801	1.25e-15	1.85778e-12	0.0368665	0.00410536
22:44689237	A:G	0.1267	cg06420951	No	8.9801	1.25e-15	1.85778e-12	0.0368665	0.00410536
22:44691161	A:G	0.129	cg06420951	No	8.9801	1.25e-15	1.85778e-12	0.0368665	0.00410536
22:44691555	A:G	0.129	cg06420951	No	8.9801	1.25e-15	1.85778e-12	0.0368665	0.00410536
22:44691640	A:G	0.129	cg06420951	No	8.9801	1.25e-15	1.85778e-12	0.0368665	0.00410536
22:44692119	AC:A	0.129	cg06420951	No	8.9801	1.25e-15	1.85778e-12	0.0368665	0.00410536
13:23661807	T:C	0.1912	cg15086873	No	-8.9766	1.27e-15	6.18285e-12	-0.0277998	-0.00309692
13:23666318	T:C	0.1889	cg15086873	No	-8.9766	1.27e-15	6.18285e-12	-0.0277998	-0.00309692
8:143890452	T:TGA	0.3594	cg17252645	No	8.97377	1.29e-15	5.83994e-12	0.0304848	0.0033971
10:5914884	T:C	0.3664	cg09045979	No	-8.96287	1.38e-15	6.26176e-12	-0.0282105	-0.00314749
7:1080772	G:GGA	0.3433	cg18664915	No	-8.92223	1.75e-15	4.73023e-11	-0.0326752	-0.00366222
17:72463021	C:T	0.3733	cg08087047	No	-8.88714	2.15e-15	4.02023e-11	-0.0297218	-0.00334436
17:72466433	TATA:T	0.3733	cg08087047	No	-8.88714	2.15e-15	4.02023e-11	-0.0297218	-0.00334436
22:34162969	T:C	0.2857	cg00809377	No	-8.86652	2.42e-15	3.56822e-12	-0.0411435	-0.00464032
22:39616378	A:G	0.4631	cg04327684	No	8.86092	2.5e-15	3.64671e-12	0.0284619	0.00321207
7:1086521	C:G	0.3571	cg18664915	No	-8.81988	3.18e-15	7.87868e-11	-0.0327502	-0.00371322
17:79048382	T:C	0.235	cg23476745	No	8.8098	3.37e-15	5.03216e-11	0.0224077	0.0025435
17:79051466	G:A	0.235	cg23476745	No	8.8098	3.37e-15	5.03216e-11	0.0224077	0.0025435
17:79076230	G:T	0.2604	cg23476745	No	8.8044	3.48e-15	5.03216e-11	0.0219887	0.00249746
17:79077957	T:C	0.2604	cg23476745	No	8.8044	3.48e-15	5.03216e-11	0.0219887	0.00249746
17:79077980	A:C	0.2604	cg23476745	No	8.8044	3.48e-15	5.03216e-11	0.0219887	0.00249746
2:220387467	C:G	0.4516	cg00822396	No	-8.79433	3.69e-15	7.13236e-10	-0.0182809	-0.00207871
10:5967158	C:T	0.3664	cg09045979	No	-8.79284	3.72e-15	1.61859e-11	-0.0278566	-0.0031681
10:5972130	A:G	0.3664	cg09045979	No	-8.79284	3.72e-15	1.61859e-11	-0.0278566	-0.0031681
10:5972365	G:A	0.3664	cg09045979	No	-8.79284	3.72e-15	1.61859e-11	-0.0278566	-0.0031681
17:79060180	C:T	0.2419	cg23476745	No	8.7883	3.82e-15	5.25155e-11	0.0224383	0.0025532
20:46797957	C:CT	0.4677	cg21465193	No	-8.78366	3.93e-15	2.23437e-11	-0.0223634	-0.00254602
17:72458276	C:CTT	0.3756	cg08087047	No	-8.78212	3.96e-15	5.25155e-11	-0.0299865	-0.00341449
10:5927289	G:A	0.3687	cg09045979	No	-8.74739	4.85e-15	2.02395e-11	-0.0278083	-0.00317903
10:5929040	G:A	0.3687	cg09045979	No	-8.74739	4.85e-15	2.02395e-11	-0.0278083	-0.00317903
10:5930512	T:G	0.3687	cg09045979	No	-8.74739	4.85e-15	2.02395e-11	-0.0278083	-0.00317903
22:44684376	C:A	0.1244	cg06420951	No	8.7426	4.99e-15	6.81725e-12	0.0366338	0.00419026
22:44688538	G:C	0.1221	cg06420951	No	8.7426	4.99e-15	6.81725e-12	0.0366338	0.00419026
22:44689172	C:T	0.1221	cg06420951	No	8.7426	4.99e-15	6.81725e-12	0.0366338	0.00419026
22:44690738	T:C	0.1244	cg06420951	No	8.7426	4.99e-15	6.81725e-12	0.0366338	0.00419026
22:44691156	G:A	0.1244	cg06420951	No	8.7426	4.99e-15	6.81725e-12	0.0366338	0.00419026
22:44691169	T:A	0.1244	cg06420951	No	8.7426	4.99e-15	6.81725e-12	0.0366338	0.00419026
11:72301503	G:A	0.1129	cg25933104	Yes	8.7383	5.11e-15	4.02556e-10	0.0318419	0.00364395
8:143900712	A:G	0.3548	cg17252645	No	8.73582	5.19e-15	2.29725e-11	0.0297249	0.00340265
17:79081724	G:C	0.2465	cg23476745	No	8.72155	5.63e-15	7.16915e-11	0.0222713	0.0025536
12:50650041	A:C	0.1797	cg12884762	No	-8.72152	5.64e-15	8.53868e-12	-0.0460573	-0.00528089
2:220389355	C:T	0.4631	cg00822396	No	-8.71035	6.01e-15	7.13236e-10	-0.0175602	-0.00201602
22:21004101	G:A	0.1982	cg02440408	No	8.69875	6.43e-15	8.53297e-12	0.033816	0.00388746
22:21005697	A:G	0.1982	cg02440408	No	8.69875	6.43e-15	8.53297e-12	0.033816	0.00388746
22:21009173	C:T	0.1982	cg02440408	No	8.69875	6.43e-15	8.53297e-12	0.033816	0.00388746
22:39599745	T:C	0.4885	cg04327684	No	-8.6741	7.42e-15	9.65356e-12	-0.0276671	-0.00318963
22:39599944	T:A	0.4885	cg04327684	No	-8.6741	7.42e-15	9.65356e-12	-0.0276671	-0.00318963
22:21012694	G:C	0.1959	cg02440408	No	8.6691	7.64e-15	9.75e-12	0.0338408	0.00390361
22:21012505	C:G	0.1959	cg02440408	No	8.6691	7.64e-15	9.74805e-12	0.0338408	0.00390361
22:34152060	C:T	0.265	cg00809377	No	-8.66358	7.89e-15	9.97e-12	-0.0407263	-0.00470087
7:1048461	CACA:C	0.3894	cg18664915	No	-8.6539	8.34e-15	1.91e-10	-0.0310128	-0.00358368
2:220385943	A:G	0.4562	cg00822396	No	-8.64873	8.6e-15	7.13e-10	-0.0179861	-0.00207962
17:72472079	C:T	0.3318	cg08087047	No	-8.63499	9.31e-15	1.14e-10	-0.0307686	-0.00356325
7:1063104	T:C	0.371	cg18664915	No	-8.61849	1.02e-14	2.17e-10	-0.0308181	-0.00357581
2:220386441	CTCTGAGTTATAAGTTATAAGTATTCCT:C	0.447	cg00822396	No	-8.61015	1.07e-14	7.13e-10	-0.0185142	-0.00215028
8:143852588	G:A	0.3963	cg17252645	No	8.60834	1.09e-14	4.73e-11	0.0296132	0.00344006
8:143845714	T:C	0.3456	cg17252645	No	8.59614	1.17e-14	4.98e-11	0.0294113	0.00342146
15:74991336	G:A	0.1313	cg03108237	No	-8.58535	1.24e-14	1.84e-11	-0.0748219	-0.00871507
22:34158060	G:A	0.394	cg00809377	No	8.5852	1.24e-14	1.5e-11	0.0362039	0.00421701
22:34158440	C:T	0.394	cg00809377	No	8.5852	1.24e-14	1.5e-11	0.0362039	0.00421701
22:34172049	C:T	0.2995	cg00809377	No	-8.58043	1.28e-14	1.5e-11	-0.0389361	-0.00453778
22:34172801	C:T	0.2995	cg00809377	No	-8.58043	1.28e-14	1.5e-11	-0.0389361	-0.00453778
22:34172915	G:A	0.2995	cg00809377	No	-8.58043	1.28e-14	1.5e-11	-0.0389361	-0.00453778
22:34173705	T:G	0.2995	cg00809377	No	-8.58043	1.28e-14	1.5e-11	-0.0389361	-0.00453778
22:34175171	C:T	0.2995	cg00809377	No	-8.58043	1.28e-14	1.5e-11	-0.0389361	-0.00453778
22:34181410	A:G	0.2995	cg00809377	No	-8.58043	1.28e-14	1.5e-11	-0.0389361	-0.00453778
10:5916073	C:T	0.371	cg09045979	No	-8.54678	1.55e-14	6.22e-11	-0.0275994	-0.00322921
10:5917357	G:T	0.371	cg09045979	No	-8.54678	1.55e-14	6.22e-11	-0.0275994	-0.00322921
10:5918644	G:A	0.371	cg09045979	No	-8.54678	1.55e-14	6.22e-11	-0.0275994	-0.00322921
2:220385220	C:T	0.4585	cg00822396	No	-8.5109	1.91e-14	1.01e-09	-0.0177137	-0.0020813
22:21013956	TG:T	0.2258	cg02440408	No	8.4905	2.14e-14	2.5e-11	0.0314677	0.00370623
7:1081972	C:A	0.3548	cg18664915	No	-8.47848	2.3e-14	4.55e-10	-0.0318745	-0.00375946
22:44691399	GA:G	0.1313	cg06420951	No	8.47806	2.3e-14	2.66e-11	0.0352418	0.00415682
17:72475203	T:C	0.3456	cg08087047	No	-8.46274	2.52e-14	2.86e-10	-0.0303704	-0.00358871
17:72476877	CCTTT:C	0.3456	cg08087047	No	-8.46274	2.52e-14	2.86e-10	-0.0303704	-0.00358871
17:72474230	G:A	0.3802	cg08087047	No	-8.42639	3.1e-14	3.29e-10	-0.0292912	-0.00347613
17:72461811	GTGTT:G	0.3341	cg08087047	No	-8.42624	3.1e-14	3.29e-10	-0.0289957	-0.00344112
8:143877091	C:G	0.4124	cg17252645	No	8.42047	3.21e-14	1.33e-10	0.0285131	0.00338616
8:143878733	A:G	0.4124	cg17252645	No	8.42047	3.21e-14	1.33e-10	0.0285131	0.00338616
10:5927240	T:C	0.3641	cg09045979	No	-8.40808	3.44e-14	1.27e-10	-0.0269197	-0.00320164
10:5923997	G:A	0.3641	cg09045979	No	-8.40808	3.44e-14	1.27e-10	-0.0269197	-0.00320164
10:5924222	G:A	0.3641	cg09045979	No	-8.40808	3.44e-14	1.27e-10	-0.0269197	-0.00320164
10:5933336	A:G	0.3641	cg09045979	No	-8.40808	3.44e-14	1.27e-10	-0.0269197	-0.00320164
10:5962635	A:C	0.3641	cg09045979	No	-8.40808	3.44e-14	1.27e-10	-0.0269197	-0.00320164
10:5972188	C:G	0.3641	cg09045979	No	-8.40808	3.44e-14	1.27e-10	-0.0269197	-0.00320164
10:5973350	C:T	0.3641	cg09045979	No	-8.40808	3.44e-14	1.27e-10	-0.0269197	-0.00320164
4:7130421	G:C	0.2903	cg09715669	No	8.38988	3.82e-14	6.09e-09	0.0238152	0.00283857
17:72472102	AT:A	0.371	cg08087047	No	-8.37772	4.1e-14	4.13e-10	-0.0284836	-0.00339992
14:105290070	A:G	0.1866	cg26203845	No	-8.3714	4.25e-14	2.94e-10	-0.0352486	-0.0042106
14:105292245	G:A	0.1889	cg26203845	No	-8.3714	4.25e-14	2.94e-10	-0.0352486	-0.0042106
14:105292650	C:A	0.1889	cg26203845	No	-8.3714	4.25e-14	2.94e-10	-0.0352486	-0.0042106
14:105293940	C:G	0.1889	cg26203845	No	-8.3714	4.25e-14	2.94e-10	-0.0352486	-0.0042106
14:105298315	G:C	0.1889	cg26203845	No	-8.3714	4.25e-14	2.94e-10	-0.0352486	-0.0042106
14:105301841	G:A	0.1889	cg26203845	No	-8.3714	4.25e-14	2.94e-10	-0.0352486	-0.0042106
14:105302190	G:T	0.1889	cg26203845	No	-8.3714	4.25e-14	2.94e-10	-0.0352486	-0.0042106
14:105302400	G:A	0.1889	cg26203845	No	-8.3714	4.25e-14	2.94e-10	-0.0352486	-0.0042106
14:105302536	G:A	0.1889	cg26203845	No	-8.3714	4.25e-14	2.94e-10	-0.0352486	-0.0042106
14:105302878	A:G	0.1889	cg26203845	No	-8.3714	4.25e-14	2.94e-10	-0.0352486	-0.0042106
14:105303312	C:T	0.1889	cg26203845	No	-8.3714	4.25e-14	2.94e-10	-0.0352486	-0.0042106
14:105304385	G:C	0.1889	cg26203845	No	-8.3714	4.25e-14	2.94e-10	-0.0352486	-0.0042106
14:105308519	A:G	0.1889	cg26203845	No	-8.3714	4.25e-14	2.94e-10	-0.0352486	-0.0042106
14:105309252	T:C	0.1935	cg26203845	No	-8.3714	4.25e-14	2.94e-10	-0.0352486	-0.0042106
14:105309256	A:T	0.1912	cg26203845	No	-8.3714	4.25e-14	2.94e-10	-0.0352486	-0.0042106
14:105309608	C:T	0.1889	cg26203845	No	-8.3714	4.25e-14	2.94e-10	-0.0352486	-0.0042106
14:105309966	G:A	0.1912	cg26203845	No	-8.3714	4.25e-14	2.94e-10	-0.0352486	-0.0042106
14:105310258	GCCTCC:G	0.1912	cg26203845	No	-8.3714	4.25e-14	2.94e-10	-0.0352486	-0.0042106
14:105310498	T:C	0.1889	cg26203845	No	-8.3714	4.25e-14	2.94e-10	-0.0352486	-0.0042106
14:105310677	T:G	0.1912	cg26203845	No	-8.3714	4.25e-14	2.94e-10	-0.0352486	-0.0042106
14:105314093	G:T	0.1889	cg26203845	No	-8.3714	4.25e-14	2.94e-10	-0.0352486	-0.0042106
17:72463603	C:A	0.3687	cg08087047	No	-8.36495	4.41e-14	4.13e-10	-0.0282987	-0.00338301
17:72464483	T:G	0.3687	cg08087047	No	-8.36495	4.41e-14	4.13e-10	-0.0282987	-0.00338301
17:72465238	A:G	0.3687	cg08087047	No	-8.36495	4.41e-14	4.13e-10	-0.0282987	-0.00338301
22:34156607	T:C	0.4355	cg00809377	No	8.35831	4.58e-14	3.98e-11	0.0341484	0.00408556
8:6638899	C:T	0.1198	cg25038773	No	-8.357	4.62e-14	1.61e-10	-0.0326918	-0.0039119
8:6639024	T:C	0.1198	cg25038773	No	-8.357	4.62e-14	1.61e-10	-0.0326918	-0.0039119
8:6639118	T:C	0.1198	cg25038773	No	-8.357	4.62e-14	1.61e-10	-0.0326918	-0.0039119
8:6639208	A:C	0.1198	cg25038773	No	-8.357	4.62e-14	1.61e-10	-0.0326918	-0.0039119
8:6639240	G:A	0.1198	cg25038773	No	-8.357	4.62e-14	1.61e-10	-0.0326918	-0.0039119
8:6639282	G:C	0.1198	cg25038773	No	-8.357	4.62e-14	1.61e-10	-0.0326918	-0.0039119
8:6639453	G:T	0.1198	cg25038773	No	-8.357	4.62e-14	1.61e-10	-0.0326918	-0.0039119
8:6639462	A:T	0.1198	cg25038773	No	-8.357	4.62e-14	1.61e-10	-0.0326918	-0.0039119
8:6639528	A:AT	0.1198	cg25038773	No	-8.357	4.62e-14	1.61e-10	-0.0326918	-0.0039119
8:6639650	A:G	0.1198	cg25038773	No	-8.357	4.62e-14	1.61e-10	-0.0326918	-0.0039119
8:6639671	G:A	0.1198	cg25038773	No	-8.357	4.62e-14	1.61e-10	-0.0326918	-0.0039119
10:5926154	A:G	0.4977	cg09045979	No	8.35412	4.69e-14	1.71e-10	0.0254125	0.00304192
22:39589976	A:G	0.4931	cg04327684	No	-8.35183	4.76e-14	3.98e-11	-0.0269296	-0.0032244
22:39590080	T:C	0.4931	cg04327684	No	-8.35183	4.76e-14	3.98e-11	-0.0269296	-0.0032244
22:39590100	G:A	0.4931	cg04327684	No	-8.35183	4.76e-14	3.98e-11	-0.0269296	-0.0032244
22:39590317	C:T	0.4931	cg04327684	No	-8.35183	4.76e-14	3.98e-11	-0.0269296	-0.0032244
22:39590330	T:G	0.4931	cg04327684	No	-8.35183	4.76e-14	3.98e-11	-0.0269296	-0.0032244
22:39590385	G:A	0.4931	cg04327684	No	-8.35183	4.76e-14	3.98e-11	-0.0269296	-0.0032244
22:39590531	C:T	0.4931	cg04327684	No	-8.35183	4.76e-14	3.98e-11	-0.0269296	-0.0032244
22:39590621	G:A	0.4931	cg04327684	No	-8.35183	4.76e-14	3.98e-11	-0.0269296	-0.0032244
22:39590653	G:T	0.4931	cg04327684	No	-8.35183	4.76e-14	3.98e-11	-0.0269296	-0.0032244
22:39590754	A:G	0.4931	cg04327684	No	-8.35183	4.76e-14	3.98e-11	-0.0269296	-0.0032244
22:39590886	C:T	0.4931	cg04327684	No	-8.35183	4.76e-14	3.98e-11	-0.0269296	-0.0032244
22:39591241	C:T	0.4931	cg04327684	No	-8.35183	4.76e-14	3.98e-11	-0.0269296	-0.0032244
22:39591402	C:T	0.4931	cg04327684	No	-8.35183	4.76e-14	3.98e-11	-0.0269296	-0.0032244
22:39591780	TGGAAGGAAGGAAGGAAGGAAGGAAGGAA:T	0.4931	cg04327684	No	-8.35183	4.76e-14	3.98e-11	-0.0269296	-0.0032244
22:39591922	G:A	0.4931	cg04327684	No	-8.35183	4.76e-14	3.98e-11	-0.0269296	-0.0032244
22:39591998	T:C	0.4931	cg04327684	No	-8.35183	4.76e-14	3.98e-11	-0.0269296	-0.0032244
22:39592069	A:G	0.4931	cg04327684	No	-8.35183	4.76e-14	3.98e-11	-0.0269296	-0.0032244
22:39592109	A:G	0.4931	cg04327684	No	-8.35183	4.76e-14	3.98e-11	-0.0269296	-0.0032244
22:39592254	G:A	0.4931	cg04327684	No	-8.35183	4.76e-14	3.98e-11	-0.0269296	-0.0032244
22:39592281	C:T	0.4931	cg04327684	No	-8.35183	4.76e-14	3.98e-11	-0.0269296	-0.0032244
22:39592304	A:T	0.4931	cg04327684	No	-8.35183	4.76e-14	3.98e-11	-0.0269296	-0.0032244
22:39592832	G:A	0.4931	cg04327684	No	-8.35183	4.76e-14	3.98e-11	-0.0269296	-0.0032244
22:39592880	T:C	0.4931	cg04327684	No	-8.35183	4.76e-14	3.98e-11	-0.0269296	-0.0032244
22:39592881	G:A	0.4931	cg04327684	No	-8.35183	4.76e-14	3.98e-11	-0.0269296	-0.0032244
22:39593095	T:C	0.4931	cg04327684	No	-8.35183	4.76e-14	3.98e-11	-0.0269296	-0.0032244
22:39594740	C:T	0.4931	cg04327684	No	-8.35183	4.76e-14	3.98e-11	-0.0269296	-0.0032244
22:39595018	C:T	0.4931	cg04327684	No	-8.35183	4.76e-14	3.98e-11	-0.0269296	-0.0032244
22:39595062	G:A	0.4931	cg04327684	No	-8.35183	4.76e-14	3.98e-11	-0.0269296	-0.0032244
22:39595152	G:A	0.4931	cg04327684	No	-8.35183	4.76e-14	3.98e-11	-0.0269296	-0.0032244
22:39595160	G:A	0.4931	cg04327684	No	-8.35183	4.76e-14	3.98e-11	-0.0269296	-0.0032244
22:39595213	G:C	0.4931	cg04327684	No	-8.35183	4.76e-14	3.98e-11	-0.0269296	-0.0032244
22:39595868	C:A	0.4931	cg04327684	No	-8.35183	4.76e-14	3.98e-11	-0.0269296	-0.0032244
22:39596026	C:T	0.4931	cg04327684	No	-8.35183	4.76e-14	3.98e-11	-0.0269296	-0.0032244
22:39596349	C:T	0.4931	cg04327684	No	-8.35183	4.76e-14	3.98e-11	-0.0269296	-0.0032244
22:39596485	CTTTT:C	0.4931	cg04327684	No	-8.35183	4.76e-14	3.98e-11	-0.0269296	-0.0032244
22:39596634	G:A	0.4931	cg04327684	No	-8.35183	4.76e-14	3.98e-11	-0.0269296	-0.0032244
22:39596704	A:G	0.4931	cg04327684	No	-8.35183	4.76e-14	3.98e-11	-0.0269296	-0.0032244
22:39596721	T:C	0.4931	cg04327684	No	-8.35183	4.76e-14	3.98e-11	-0.0269296	-0.0032244
22:39597338	G:A	0.4931	cg04327684	No	-8.35183	4.76e-14	3.98e-11	-0.0269296	-0.0032244
22:39597381	C:G	0.4931	cg04327684	No	-8.35183	4.76e-14	3.98e-11	-0.0269296	-0.0032244
22:39597438	T:G	0.4931	cg04327684	No	-8.35183	4.76e-14	3.98e-11	-0.0269296	-0.0032244
22:39597465	G:T	0.4931	cg04327684	No	-8.35183	4.76e-14	3.98e-11	-0.0269296	-0.0032244
22:39597488	C:T	0.4931	cg04327684	No	-8.35183	4.76e-14	3.98e-11	-0.0269296	-0.0032244
22:34191857	A:T	0.3018	cg00809377	No	-8.34376	4.98e-14	4.12e-11	-0.0376529	-0.0045127
22:34193122	A:G	0.3018	cg00809377	No	-8.34376	4.98e-14	4.12e-11	-0.0376529	-0.0045127
20:46795508	C:T	0.3733	cg21465193	No	8.34277	5.01e-14	2.3e-10	0.0234435	0.00281004
20:46795515	T:C	0.3733	cg21465193	No	8.34277	5.01e-14	2.3e-10	0.0234435	0.00281004
20:46795613	G:T	0.371	cg21465193	No	8.34277	5.01e-14	2.3e-10	0.0234435	0.00281004
20:46795747	T:G	0.371	cg21465193	No	8.34277	5.01e-14	2.3e-10	0.0234435	0.00281004
20:46795863	A:T	0.371	cg21465193	No	8.34277	5.01e-14	2.3e-10	0.0234435	0.00281004
8:143873333	T:C	0.4101	cg17252645	No	8.34238	5.02e-14	1.62e-10	0.0281852	0.00337855
8:143874097	C:T	0.4101	cg17252645	No	8.34238	5.02e-14	1.62e-10	0.0281852	0.00337855
8:143874231	T:C	0.4101	cg17252645	No	8.34238	5.02e-14	1.62e-10	0.0281852	0.00337855
8:143876196	C:A	0.4101	cg17252645	No	8.34238	5.02e-14	1.62e-10	0.0281852	0.00337855
8:143876236	T:A	0.4101	cg17252645	No	8.34238	5.02e-14	1.62e-10	0.0281852	0.00337855
8:143877275	G:A	0.4101	cg17252645	No	8.34238	5.02e-14	1.62e-10	0.0281852	0.00337855
17:72465735	G:A	0.3871	cg08087047	No	-8.32464	5.56e-14	5.05e-10	-0.0284057	-0.00341224
11:67439832	G:T	0.1659	cg12438215	No	-8.31245	5.96e-14	1.52e-09	-0.0246867	-0.00296985
11:67439870	T:C	0.1659	cg12438215	No	-8.31245	5.96e-14	1.52e-09	-0.0246867	-0.00296985
11:67440041	T:A	0.1659	cg12438215	No	-8.31245	5.96e-14	1.52e-09	-0.0246867	-0.00296985
11:67440743	T:C	0.1659	cg12438215	No	-8.31245	5.96e-14	1.52e-09	-0.0246867	-0.00296985
11:67441009	C:A	0.1659	cg12438215	No	-8.31245	5.96e-14	1.52e-09	-0.0246867	-0.00296985
11:67441472	C:T	0.1659	cg12438215	No	-8.31245	5.96e-14	1.52e-09	-0.0246867	-0.00296985
11:67441479	A:T	0.1659	cg12438215	No	-8.31245	5.96e-14	1.52e-09	-0.0246867	-0.00296985
11:67441553	C:G	0.1659	cg12438215	No	-8.31245	5.96e-14	1.52e-09	-0.0246867	-0.00296985
11:67441809	T:C	0.1659	cg12438215	No	-8.31245	5.96e-14	1.52e-09	-0.0246867	-0.00296985
8:143900135	A:G	0.4078	cg17252645	No	8.30593	6.18e-14	1.97e-10	0.0281472	0.00338881
2:220391740	C:T	0.4654	cg00822396	No	-8.30531	6.21e-14	2.75e-09	-0.0171384	-0.00206355
10:5941953	A:G	0.3664	cg09045979	No	-8.28507	6.97e-14	2.42e-10	-0.0263555	-0.00318108
10:5951025	T:C	0.3664	cg09045979	No	-8.28507	6.97e-14	2.42e-10	-0.0263555	-0.00318108
10:5951563	A:G	0.3664	cg09045979	No	-8.28507	6.97e-14	2.42e-10	-0.0263555	-0.00318108
10:5958072	A:G	0.3664	cg09045979	No	-8.28507	6.97e-14	2.42e-10	-0.0263555	-0.00318108
16:688557	A:C	0.341	cg09263875	No	8.2774	7.28e-14	2.2e-10	0.0335628	0.00405475
8:143838669	G:A	0.3525	cg17252645	No	8.2684	7.66e-14	2.41e-10	0.02741	0.00331504
7:1076631	A:G	0.1982	cg18664915	No	-8.26617	7.76e-14	7.53e-10	-0.0373484	-0.00451822
7:1077294	C:T	0.1982	cg18664915	No	-8.26617	7.76e-14	7.53e-10	-0.0373484	-0.00451822
7:1079571	G:A	0.1982	cg18664915	No	-8.26617	7.76e-14	7.53e-10	-0.0373484	-0.00451822
7:1085720	A:AT	0.1982	cg18664915	No	-8.26617	7.76e-14	7.53e-10	-0.0373484	-0.00451822
8:143859899	G:A	0.4747	cg17252645	No	8.25731	8.16e-14	2.5e-10	0.0276325	0.00334643
8:143838519	T:C	0.3548	cg17252645	No	8.25699	8.18e-14	2.5e-10	0.0275724	0.00333928
11:72298280	C:T	0.1244	cg25933104	Yes	8.25673	8.19e-14	1.52e-09	0.0292115	0.0035379
7:1060486	C:T	0.1751	cg18664915	No	-8.24949	8.54e-14	7.53e-10	-0.0369904	-0.00448396
17:72475064	T:C	0.3894	cg08087047	No	-8.24838	8.59e-14	7.59e-10	-0.0278127	-0.0033719
11:113161082	G:A	0.06452	cg05127217	No	-8.24281	8.87e-14	1.52e-09	-0.0440269	-0.00534124
11:113162062	G:A	0.06452	cg05127217	No	-8.24281	8.87e-14	1.52e-09	-0.0440269	-0.00534124
11:113162870	T:C	0.05991	cg05127217	No	-8.24281	8.87e-14	1.52e-09	-0.0440269	-0.00534124
11:113166350	C:G	0.06452	cg05127217	No	-8.24281	8.87e-14	1.52e-09	-0.0440269	-0.00534124
11:113170713	C:T	0.06452	cg05127217	No	-8.24281	8.87e-14	1.52e-09	-0.0440269	-0.00534124
11:113175032	G:C	0.06452	cg05127217	No	-8.24281	8.87e-14	1.52e-09	-0.0440269	-0.00534124
11:113176239	C:T	0.06452	cg05127217	No	-8.24281	8.87e-14	1.52e-09	-0.0440269	-0.00534124
11:113193963	C:G	0.06452	cg05127217	No	-8.24281	8.87e-14	1.52e-09	-0.0440269	-0.00534124
7:1024581	T:C	0.4931	cg18664915	No	-8.22691	9.71e-14	7.53e-10	-0.0288277	-0.00350407
7:1026074	A:G	0.4931	cg18664915	No	-8.22691	9.71e-14	7.53e-10	-0.0288277	-0.00350407
7:1036851	G:A	0.1728	cg18664915	No	-8.22385	9.88e-14	7.53e-10	-0.0370227	-0.00450188
7:1040062	G:C	0.1728	cg18664915	No	-8.22385	9.88e-14	7.53e-10	-0.0370227	-0.00450188
7:1040074	C:CG	0.1728	cg18664915	No	-8.22385	9.88e-14	7.53e-10	-0.0370227	-0.00450188
7:1040075	A:G	0.1728	cg18664915	No	-8.22385	9.88e-14	7.53e-10	-0.0370227	-0.00450188
7:1040078	A:G	0.1728	cg18664915	No	-8.22385	9.88e-14	7.53e-10	-0.0370227	-0.00450188
7:1041953	G:A	0.1728	cg18664915	No	-8.22385	9.88e-14	7.53e-10	-0.0370227	-0.00450188
7:1046637	G:A	0.1728	cg18664915	No	-8.22385	9.88e-14	7.53e-10	-0.0370227	-0.00450188
7:1050036	C:A	0.1728	cg18664915	No	-8.22385	9.88e-14	7.53e-10	-0.0370227	-0.00450188
7:1051358	G:A	0.1728	cg18664915	No	-8.22385	9.88e-14	7.53e-10	-0.0370227	-0.00450188
7:1051667	T:C	0.1728	cg18664915	No	-8.22385	9.88e-14	7.53e-10	-0.0370227	-0.00450188
7:1051698	G:A	0.1728	cg18664915	No	-8.22385	9.88e-14	7.53e-10	-0.0370227	-0.00450188
7:1052524	T:G	0.1728	cg18664915	No	-8.22385	9.88e-14	7.53e-10	-0.0370227	-0.00450188
7:1054840	G:T	0.1728	cg18664915	No	-8.22385	9.88e-14	7.53e-10	-0.0370227	-0.00450188
7:1056124	C:A	0.1728	cg18664915	No	-8.22385	9.88e-14	7.53e-10	-0.0370227	-0.00450188
7:1056145	C:T	0.1728	cg18664915	No	-8.22385	9.88e-14	7.53e-10	-0.0370227	-0.00450188
7:1054981	C:G	0.1728	cg18664915	No	-8.22385	9.88e-14	7.53e-10	-0.0370227	-0.00450188
7:1058687	C:T	0.1728	cg18664915	No	-8.22385	9.88e-14	7.53e-10	-0.0370227	-0.00450188
14:105312054	A:G	0.1912	cg26203845	No	-8.21967	1.01e-13	5.45e-10	-0.0346445	-0.00421483
14:105312067	T:C	0.1959	cg26203845	No	-8.21967	1.01e-13	5.45e-10	-0.0346445	-0.00421483
14:105312593	T:C	0.1959	cg26203845	No	-8.21967	1.01e-13	5.45e-10	-0.0346445	-0.00421483
14:105313861	A:G	0.1912	cg26203845	No	-8.21967	1.01e-13	5.45e-10	-0.0346445	-0.00421483
14:105314007	A:G	0.1912	cg26203845	No	-8.21967	1.01e-13	5.45e-10	-0.0346445	-0.00421483
14:105314262	T:C	0.1912	cg26203845	No	-8.21967	1.01e-13	5.45e-10	-0.0346445	-0.00421483
17:72473312	C:G	0.3779	cg08087047	No	-8.21566	1.04e-13	8.67e-10	-0.02784	-0.00338865
17:72473363	G:A	0.3779	cg08087047	No	-8.21566	1.04e-13	8.67e-10	-0.02784	-0.00338865
4:7130039	A:G	0.288	cg09715669	No	8.21123	1.06e-13	6.09e-09	0.0234541	0.00285635
4:7130314	A:T	0.288	cg09715669	No	8.21123	1.06e-13	6.09e-09	0.0234541	0.00285635
22:39595289	CA:C	0.4885	cg04327684	No	-8.20681	1.09e-13	8.95e-11	-0.0264379	-0.00322145
22:34166666	T:C	0.3018	cg00809377	No	-8.19242	1.18e-13	9.66e-11	-0.0378009	-0.00461414
11:72303491	G:A	0.1152	cg25933104	Yes	8.18446	1.24e-13	1.87e-09	0.029328	0.00358338
11:72309889	G:A	0.1152	cg25933104	Yes	8.18446	1.24e-13	1.87e-09	0.029328	0.00358338
11:72313462	G:A	0.1152	cg25933104	Yes	8.18446	1.24e-13	1.87e-09	0.029328	0.00358338
4:7132365	A:C	0.2972	cg09715669	No	8.17202	1.33e-13	6.09e-09	0.0233709	0.00285987
8:143870981	A:G	0.4309	cg17252645	No	8.17048	1.34e-13	4.05e-10	0.0278022	0.00340276
14:105289916	G:A	0.2972	cg26203845	No	-8.14983	1.51e-13	7.54e-10	-0.0278436	-0.00341646
14:105290216	G:C	0.2972	cg26203845	No	-8.14983	1.51e-13	7.54e-10	-0.0278436	-0.00341646
17:72466219	G:A	0.3894	cg08087047	No	-8.13351	1.65e-13	1.28e-09	-0.027637	-0.00339791
17:79054167	G:A	0.2143	cg23476745	No	8.12955	1.69e-13	1.28e-09	0.0232096	0.00285497
17:79059679	C:T	0.2143	cg23476745	No	8.12955	1.69e-13	1.28e-09	0.0232096	0.00285497
17:79066839	T:G	0.2143	cg23476745	No	8.12955	1.69e-13	1.28e-09	0.0232096	0.00285497
10:5910634	G:A	0.3687	cg09045979	No	-8.12921	1.69e-13	5.76e-10	-0.0257151	-0.0031633
10:5914134	GA:G	0.3687	cg09045979	No	-8.12921	1.69e-13	5.76e-10	-0.0257151	-0.0031633
11:12296409	C:A	0.2903	cg22865289	No	8.12103	1.77e-13	2.58e-09	0.0332493	0.00409422
8:143837749	G:A	0.3502	cg17252645	No	8.11647	1.82e-13	5.35e-10	0.0273456	0.00336915
8:143843834	C:T	0.3502	cg17252645	No	8.11647	1.82e-13	5.35e-10	0.0273456	0.00336915
13:23675547	T:C	0.1982	cg15086873	No	-8.11409	1.84e-13	7.72e-10	-0.0258523	-0.0031861
13:23675910	T:C	0.1982	cg15086873	No	-8.11409	1.84e-13	7.72e-10	-0.0258523	-0.0031861
13:23676436	T:C	0.1982	cg15086873	No	-8.11409	1.84e-13	7.72e-10	-0.0258523	-0.0031861
13:23677314	A:G	0.1982	cg15086873	No	-8.11409	1.84e-13	7.72e-10	-0.0258523	-0.0031861
11:67433758	G:A	0.1682	cg12438215	No	-8.10893	1.9e-13	2.58e-09	-0.0241834	-0.00298232
11:67437879	C:T	0.1682	cg12438215	No	-8.10893	1.9e-13	2.58e-09	-0.0241834	-0.00298232
8:143838062	G:A	0.3525	cg17252645	No	8.10721	1.92e-13	5.35e-10	0.0275211	0.00339464
8:143839166	T:C	0.3525	cg17252645	No	8.10721	1.92e-13	5.35e-10	0.0275211	0.00339464
8:143841249	C:T	0.3525	cg17252645	No	8.10721	1.92e-13	5.35e-10	0.0275211	0.00339464
8:143842689	A:G	0.3525	cg17252645	No	8.10721	1.92e-13	5.35e-10	0.0275211	0.00339464
8:143842901	T:C	0.3525	cg17252645	No	8.10721	1.92e-13	5.35e-10	0.0275211	0.00339464
17:79084072	T:G	0.2465	cg23476745	No	8.0813	2.22e-13	1.64e-09	0.0206674	0.00255744
7:71576235	A:T	0.3825	cg11375451	No	8.07905	2.25e-13	1.65e-09	0.0265584	0.00328732
16:729831	C:T	0.4171	cg09263875	No	8.07851	2.26e-13	6.75e-10	0.031988	0.00395964
7:1038627	C:T	0.1912	cg18664915	No	-8.07703	2.28e-13	1.65e-09	-0.0361925	-0.00448092
10:5916771	C:T	0.4908	cg09045979	No	8.07655	2.28e-13	7.52e-10	0.0251853	0.00311832
10:5918647	C:T	0.4908	cg09045979	No	8.07655	2.28e-13	7.52e-10	0.0251853	0.00311832
10:5925495	T:C	0.4908	cg09045979	No	8.07655	2.28e-13	7.52e-10	0.0251853	0.00311832
7:1065569	C:T	0.3456	cg18664915	No	-8.071	2.35e-13	1.67e-09	-0.0296349	-0.00367177
10:5926079	A:C	0.5	cg09045979	No	8.06085	2.49e-13	7.97e-10	0.0246684	0.00306027
10:5926080	T:C	0.5	cg09045979	No	8.06085	2.49e-13	7.97e-10	0.0246684	0.00306027
10:5926131	G:A	0.5	cg09045979	No	8.06085	2.49e-13	7.97e-10	0.0246684	0.00306027
16:729825	A:G	0.4124	cg09263875	No	8.04275	2.76e-13	8.18e-10	0.031739	0.00394629
22:34163761	A:T	0.447	cg00809377	No	-8.04055	2.8e-13	2.27e-10	-0.033704	-0.00419175
14:105281420	C:A	0.1728	cg26203845	No	-8.03384	2.91e-13	1.41e-09	-0.0339795	-0.00422955
16:732287	GC:G	0.47	cg09263875	No	8.02371	3.08e-13	9.03e-10	0.0307132	0.0038278
17:72474434	C:T	0.4032	cg08087047	No	-8.01737	3.19e-13	2.30581e-09	-0.0271487	-0.00338624
14:105289827	C:T	0.2327	cg26203845	No	-8.01323	3.27e-13	1.53015e-09	-0.0311543	-0.00388785
10:5926931	A:C	0.4931	cg09045979	No	7.99264	3.67e-13	1.1597e-09	0.0248285	0.00310641
7:1068186	G:C	0.1705	cg18664915	No	-7.98872	3.75e-13	2.06416e-09	-0.037219	-0.00465894
7:1070748	A:G	0.1705	cg18664915	No	-7.98872	3.75e-13	2.06416e-09	-0.037219	-0.00465894
7:1074156	C:T	0.1705	cg18664915	No	-7.98872	3.75e-13	2.06416e-09	-0.037219	-0.00465894
7:1077039	C:T	0.1705	cg18664915	No	-7.98872	3.75e-13	2.06416e-09	-0.037219	-0.00465894
7:1077432	G:A	0.1728	cg18664915	No	-7.98872	3.75e-13	2.06416e-09	-0.037219	-0.00465894
7:1080544	G:A	0.1728	cg18664915	No	-7.98872	3.75e-13	2.06416e-09	-0.037219	-0.00465894
7:1086077	C:G	0.1728	cg18664915	No	-7.98872	3.75e-13	2.06416e-09	-0.037219	-0.00465894
7:1087938	G:C	0.1705	cg18664915	No	-7.98872	3.75e-13	2.06416e-09	-0.037219	-0.00465894
7:1088648	A:C	0.1728	cg18664915	No	-7.98872	3.75e-13	2.06416e-09	-0.037219	-0.00465894
7:1090447	G:A	0.1705	cg18664915	No	-7.98872	3.75e-13	2.06416e-09	-0.037219	-0.00465894
7:1090831	C:G	0.1728	cg18664915	No	-7.98872	3.75e-13	2.06416e-09	-0.037219	-0.00465894
7:1092011	C:T	0.1705	cg18664915	No	-7.98872	3.75e-13	2.06416e-09	-0.037219	-0.00465894
16:694174	T:C	0.3226	cg09263875	No	7.98876	3.75e-13	1.08935e-09	0.032575	0.0040776
12:50639782	C:T	0.212	cg12884762	No	-7.98639	3.8e-13	5.50717e-10	-0.0402581	-0.00504084
12:50641931	TA:T	0.212	cg12884762	No	-7.98639	3.8e-13	5.50717e-10	-0.0402581	-0.00504084
12:50642314	A:G	0.212	cg12884762	No	-7.98639	3.8e-13	5.50717e-10	-0.0402581	-0.00504084
12:50643958	A:G	0.212	cg12884762	No	-7.98639	3.8e-13	5.50717e-10	-0.0402581	-0.00504084
12:50645471	G:A	0.212	cg12884762	No	-7.98639	3.8e-13	5.50717e-10	-0.0402581	-0.00504084
12:50649919	C:T	0.212	cg12884762	No	-7.98639	3.8e-13	5.50717e-10	-0.0402581	-0.00504084
12:50654894	G:A	0.212	cg12884762	No	-7.98639	3.8e-13	5.50717e-10	-0.0402581	-0.00504084
12:50677100	C:A	0.212	cg12884762	No	-7.98639	3.8e-13	5.50717e-10	-0.0402581	-0.00504084
12:50677434	G:C	0.212	cg12884762	No	-7.98639	3.8e-13	5.50717e-10	-0.0402581	-0.00504084
13:23677233	G:A	0.1959	cg15086873	No	-7.98428	3.84e-13	1.5554e-09	-0.0256187	-0.00320865
8:143844051	C:T	0.3479	cg17252645	No	7.98406	3.85e-13	1.04392e-09	0.0271519	0.00340076
8:143844210	T:C	0.3479	cg17252645	No	7.98406	3.85e-13	1.04392e-09	0.0271519	0.00340076
8:143862566	C:T	0.4816	cg17252645	No	7.98303	3.87e-13	1.04392e-09	0.0270964	0.00339425
10:5930579	G:A	0.4908	cg09045979	No	7.96825	4.21e-13	1.31743e-09	0.0242732	0.00304625
13:23653657	G:A	0.106	cg15086873	No	-7.96328	4.33e-13	1.69444e-09	-0.0320876	-0.00402945
13:23673645	CAAA:C	0.2005	cg15086873	No	-7.95179	4.62e-13	1.75128e-09	-0.0254399	-0.00319927
17:72476921	C:G	0.3664	cg08087047	No	-7.94845	4.71e-13	3.32588e-09	-0.0279657	-0.00351838
8:143860561	A:T	0.4885	cg17252645	No	7.94497	4.8e-13	1.27978e-09	0.0271988	0.0034234
8:143844458	G:A	0.3641	cg17252645	No	7.94149	4.89e-13	1.29124e-09	0.0273164	0.0034397
11:133801262	G:A	0.3134	cg06158994	No	7.94115	4.9e-13	6.43412e-09	0.024945	0.00314123
12:50657686	G:GTA	0.2097	cg12884762	No	-7.92864	5.26e-13	7.58859e-10	-0.0400323	-0.00504907
18:49220033	A:G	0.07834	cg10950203	No	-7.92396	5.4e-13	8.30019e-10	-0.0452282	-0.00570778
18:49221057	C:T	0.07834	cg10950203	No	-7.92396	5.4e-13	8.30019e-10	-0.0452282	-0.00570778
18:49223155	C:T	0.07834	cg10950203	No	-7.92396	5.4e-13	8.30019e-10	-0.0452282	-0.00570778
18:49223692	G:A	0.07834	cg10950203	No	-7.92396	5.4e-13	8.30019e-10	-0.0452282	-0.00570778
18:49226197	G:A	0.07834	cg10950203	No	-7.92396	5.4e-13	8.30019e-10	-0.0452282	-0.00570778
18:49226979	G:A	0.07834	cg10950203	No	-7.92396	5.4e-13	8.30019e-10	-0.0452282	-0.00570778
18:49229845	A:G	0.07834	cg10950203	No	-7.92396	5.4e-13	8.30019e-10	-0.0452282	-0.00570778
18:49230637	C:G	0.07834	cg10950203	No	-7.92396	5.4e-13	8.30019e-10	-0.0452282	-0.00570778
18:49233073	C:T	0.07834	cg10950203	No	-7.92396	5.4e-13	8.30019e-10	-0.0452282	-0.00570778
18:49240604	C:T	0.07834	cg10950203	No	-7.92396	5.4e-13	8.30019e-10	-0.0452282	-0.00570778
18:49244381	G:T	0.07834	cg10950203	No	-7.92396	5.4e-13	8.30019e-10	-0.0452282	-0.00570778
18:49261729	G:A	0.08065	cg10950203	No	-7.92396	5.4e-13	8.30019e-10	-0.0452282	-0.00570778
18:49267306	G:A	0.07834	cg10950203	No	-7.92396	5.4e-13	8.30019e-10	-0.0452282	-0.00570778
18:49267493	G:C	0.07834	cg10950203	No	-7.92396	5.4e-13	8.30019e-10	-0.0452282	-0.00570778
18:49267762	C:G	0.07604	cg10950203	No	-7.92396	5.4e-13	8.30019e-10	-0.0452282	-0.00570778
18:49241935	C:G	0.07834	cg10950203	No	-7.92396	5.4e-13	8.30019e-10	-0.0452282	-0.00570778
7:1003998	AT:A	0.5	cg18664915	No	-7.91654	5.63e-13	3.00662e-09	-0.0274914	-0.00347265
7:1059357	G:A	0.1935	cg18664915	No	-7.91549	5.66e-13	3.00662e-09	-0.0355375	-0.00448961
8:143887054	A:G	0.4724	cg17252645	No	7.9133	5.73e-13	1.49724e-09	0.0268022	0.00338698
8:143844661	C:T	0.3571	cg17252645	No	7.90524	6e-13	1.50337e-09	0.0270352	0.00341991
8:143844819	C:T	0.3571	cg17252645	No	7.90524	6e-13	1.50337e-09	0.0270352	0.00341991
8:143845023	C:T	0.3571	cg17252645	No	7.90524	6e-13	1.50337e-09	0.0270352	0.00341991
8:143845269	G:A	0.3571	cg17252645	No	7.90524	6e-13	1.50337e-09	0.0270352	0.00341991
11:133797581	A:T	0.3157	cg06158994	No	7.90422	6.03e-13	7.45791e-09	0.0248835	0.00314813
11:133795017	G:A	0.3249	cg06158994	No	7.90343	6.06e-13	7.45791e-09	0.0242589	0.00306942
8:144749047	T:C	0.1221	cg01205653	No	7.89735	6.27e-13	1.55574e-09	0.0402459	0.00509612
11:133798762	C:T	0.3226	cg06158994	No	7.89199	6.46e-13	7.71188e-09	0.0242987	0.00307891
7:1023191	A:G	0.4977	cg18664915	No	7.88036	6.9e-13	3.4185e-09	0.0278231	0.00353069
7:1023995	A:AG	0.4977	cg18664915	No	7.88036	6.9e-13	3.4185e-09	0.0278231	0.00353069
7:1024002	T:C	0.4977	cg18664915	No	7.88036	6.9e-13	3.4185e-09	0.0278231	0.00353069
7:1025642	A:G	0.4977	cg18664915	No	7.88036	6.9e-13	3.4185e-09	0.0278231	0.00353069
17:72461918	A:AGT	0.3871	cg08087047	No	-7.87214	7.23e-13	3.92359e-09	-0.0273536	-0.00347473
8:143879927	G:A	0.4908	cg17252645	No	7.86292	7.61e-13	1.86877e-09	0.0269452	0.00342687
11:67419855	G:A	0.1659	cg12438215	No	-7.86246	7.63e-13	8.58229e-09	-0.0237694	-0.00302315
11:67421375	AAAAAAAC:A	0.1659	cg12438215	No	-7.86246	7.63e-13	8.58229e-09	-0.0237694	-0.00302315
8:143867841	C:G	0.477	cg17252645	No	7.86014	7.73e-13	1.87958e-09	0.0267986	0.00340943
18:49191042	A:G	0.1014	cg10950203	No	-7.85899	7.78e-13	1.15044e-09	-0.0399084	-0.00507806
18:49191936	A:C	0.1014	cg10950203	No	-7.85899	7.78e-13	1.15044e-09	-0.0399084	-0.00507806
17:72463215	G:A	0.3825	cg08087047	No	-7.8465	8.34e-13	3.92359e-09	-0.0270416	-0.00344633
17:72463504	A:G	0.3825	cg08087047	No	-7.8465	8.34e-13	3.92359e-09	-0.0270416	-0.00344633
17:72464507	C:T	0.3825	cg08087047	No	-7.8465	8.34e-13	3.92359e-09	-0.0270416	-0.00344633
11:67424081	G:GT	0.1728	cg12438215	No	-7.83899	8.7e-13	9.51743e-09	-0.0234833	-0.0029957
17:72470423	T:G	0.3779	cg08087047	No	-7.83844	8.73e-13	3.92359e-09	-0.0269079	-0.00343282
22:34153436	G:T	0.4424	cg00809377	No	-7.83549	8.87e-13	7.16341e-10	-0.0333477	-0.00425598
13:23680990	T:G	0.1982	cg15086873	No	-7.83041	9.13e-13	3.35806e-09	-0.0247098	-0.00315562
10:5960630	G:A	0.3571	cg09045979	No	-7.83014	9.14e-13	2.83424e-09	-0.025711	-0.0032836
14:105314981	C:T	0.2972	cg26203845	No	-7.82077	9.64e-13	4.37511e-09	-0.0269708	-0.00344861
22:34152899	C:T	0.4378	cg00809377	No	-7.81587	9.9e-13	7.89985e-10	-0.0333183	-0.0042629
22:34152919	A:G	0.4378	cg00809377	No	-7.81587	9.9e-13	7.89985e-10	-0.0333183	-0.0042629
8:143863115	G:GA	0.4793	cg17252645	No	7.80877	1.03e-12	2.45814e-09	0.026495	0.00339298
8:143864088	A:G	0.4793	cg17252645	No	7.80877	1.03e-12	2.45814e-09	0.026495	0.00339298
17:19974319	T:C	0.08986	cg12636760	No	7.80361	1.06e-12	3.92359e-09	0.0269078	0.00344812
17:19912728	A:C	0.08986	cg12636760	No	7.80361	1.06e-12	3.92359e-09	0.0269078	0.00344812
17:19912729	G:C	0.08986	cg12636760	No	7.80361	1.06e-12	3.92359e-09	0.0269078	0.00344812
17:19918630	C:T	0.08986	cg12636760	No	7.80361	1.06e-12	3.92359e-09	0.0269078	0.00344812
17:19922782	C:T	0.08986	cg12636760	No	7.80361	1.06e-12	3.92359e-09	0.0269078	0.00344812
17:19924256	T:A	0.08986	cg12636760	No	7.80361	1.06e-12	3.92359e-09	0.0269078	0.00344812
17:19935728	G:T	0.08986	cg12636760	No	7.80361	1.06e-12	3.92359e-09	0.0269078	0.00344812
17:19936325	T:C	0.08986	cg12636760	No	7.80361	1.06e-12	3.92359e-09	0.0269078	0.00344812
17:19937152	C:T	0.08986	cg12636760	No	7.80361	1.06e-12	3.92359e-09	0.0269078	0.00344812
17:19937829	C:A	0.08986	cg12636760	No	7.80361	1.06e-12	3.92359e-09	0.0269078	0.00344812
17:19941772	G:C	0.08986	cg12636760	No	7.80361	1.06e-12	3.92359e-09	0.0269078	0.00344812
17:19945303	T:A	0.08986	cg12636760	No	7.80361	1.06e-12	3.92359e-09	0.0269078	0.00344812
17:19952176	G:A	0.08986	cg12636760	No	7.80361	1.06e-12	3.92359e-09	0.0269078	0.00344812
17:19955670	A:C	0.08986	cg12636760	No	7.80361	1.06e-12	3.92359e-09	0.0269078	0.00344812
17:19956948	A:G	0.08986	cg12636760	No	7.80361	1.06e-12	3.92359e-09	0.0269078	0.00344812
17:19959367	G:A	0.08986	cg12636760	No	7.80361	1.06e-12	3.92359e-09	0.0269078	0.00344812
17:19962273	C:A	0.08986	cg12636760	No	7.80361	1.06e-12	3.92359e-09	0.0269078	0.00344812
17:19965745	G:A	0.08986	cg12636760	No	7.80361	1.06e-12	3.92359e-09	0.0269078	0.00344812
17:19967500	T:A	0.08986	cg12636760	No	7.80361	1.06e-12	3.92359e-09	0.0269078	0.00344812
17:19975595	G:C	0.08986	cg12636760	No	7.80361	1.06e-12	3.92359e-09	0.0269078	0.00344812
17:19975776	C:T	0.08986	cg12636760	No	7.80361	1.06e-12	3.92359e-09	0.0269078	0.00344812
17:19978028	G:A	0.08986	cg12636760	No	7.80361	1.06e-12	3.92359e-09	0.0269078	0.00344812
17:19983881	G:A	0.08986	cg12636760	No	7.80361	1.06e-12	3.92359e-09	0.0269078	0.00344812
17:19986000	T:C	0.08986	cg12636760	No	7.80361	1.06e-12	3.92359e-09	0.0269078	0.00344812
17:19989122	T:C	0.08986	cg12636760	No	7.80361	1.06e-12	3.92359e-09	0.0269078	0.00344812
17:19992871	C:T	0.08986	cg12636760	No	7.80361	1.06e-12	3.92359e-09	0.0269078	0.00344812
17:19993053	G:A	0.08986	cg12636760	No	7.80361	1.06e-12	3.92359e-09	0.0269078	0.00344812
17:19995330	C:T	0.08986	cg12636760	No	7.80361	1.06e-12	3.92359e-09	0.0269078	0.00344812
17:19998396	T:C	0.08986	cg12636760	No	7.80361	1.06e-12	3.92359e-09	0.0269078	0.00344812
17:20001751	C:G	0.08986	cg12636760	No	7.80361	1.06e-12	3.92359e-09	0.0269078	0.00344812
17:20007247	C:T	0.08986	cg12636760	No	7.80361	1.06e-12	3.92359e-09	0.0269078	0.00344812
17:20007500	G:A	0.08986	cg12636760	No	7.80361	1.06e-12	3.92359e-09	0.0269078	0.00344812
17:20008450	G:A	0.08986	cg12636760	No	7.80361	1.06e-12	3.92359e-09	0.0269078	0.00344812
17:20012496	A:G	0.08986	cg12636760	No	7.80361	1.06e-12	3.92359e-09	0.0269078	0.00344812
17:20024681	T:G	0.08986	cg12636760	No	7.80361	1.06e-12	3.92359e-09	0.0269078	0.00344812
17:20027426	C:A	0.08986	cg12636760	No	7.80361	1.06e-12	3.92359e-09	0.0269078	0.00344812
15:74623832	G:A	0.0576	cg03108237	No	-7.79834	1.09e-12	1.58087e-09	-0.109308	-0.0140169
15:74623833	C:A	0.0576	cg03108237	No	-7.79834	1.09e-12	1.58087e-09	-0.109308	-0.0140169
15:74640109	C:T	0.0553	cg03108237	No	-7.79834	1.09e-12	1.58087e-09	-0.109308	-0.0140169
10:5898224	G:A	0.3733	cg09045979	No	-7.79103	1.14e-12	3.42569e-09	-0.0249967	-0.00320839
10:5900762	T:G	0.3733	cg09045979	No	-7.79103	1.14e-12	3.42569e-09	-0.0249967	-0.00320839
10:5905231	T:C	0.3733	cg09045979	No	-7.79103	1.14e-12	3.42569e-09	-0.0249967	-0.00320839
10:128203545	T:C	0.2765	cg05249838	No	-7.77726	1.23e-12	3.63006e-09	-0.0361415	-0.00464707
10:128205983	G:A	0.2765	cg05249838	No	-7.77726	1.23e-12	3.63006e-09	-0.0361415	-0.00464707
18:49196300	A:G	0.08295	cg10950203	No	-7.7717	1.27e-12	1.3762e-09	-0.0416615	-0.00536066
18:49196413	A:<CN0>	0.08295	cg10950203	No	-7.7717	1.27e-12	1.3762e-09	-0.0416615	-0.00536066
18:49199534	C:G	0.08295	cg10950203	No	-7.7717	1.27e-12	1.3762e-09	-0.0416615	-0.00536066
18:49200296	A:C	0.08295	cg10950203	No	-7.7717	1.27e-12	1.3762e-09	-0.0416615	-0.00536066
18:49201029	G:A	0.08295	cg10950203	No	-7.7717	1.27e-12	1.3762e-09	-0.0416615	-0.00536066
18:49201409	C:G	0.08295	cg10950203	No	-7.7717	1.27e-12	1.3762e-09	-0.0416615	-0.00536066
18:49201601	T:C	0.08295	cg10950203	No	-7.7717	1.27e-12	1.3762e-09	-0.0416615	-0.00536066
18:49202569	A:T	0.08295	cg10950203	No	-7.7717	1.27e-12	1.3762e-09	-0.0416615	-0.00536066
18:49202691	T:C	0.08295	cg10950203	No	-7.7717	1.27e-12	1.3762e-09	-0.0416615	-0.00536066
18:49202961	C:A	0.08295	cg10950203	No	-7.7717	1.27e-12	1.3762e-09	-0.0416615	-0.00536066
18:49203741	C:A	0.08295	cg10950203	No	-7.7717	1.27e-12	1.3762e-09	-0.0416615	-0.00536066
18:49203830	G:T	0.08295	cg10950203	No	-7.7717	1.27e-12	1.3762e-09	-0.0416615	-0.00536066
18:49204220	A:T	0.08295	cg10950203	No	-7.7717	1.27e-12	1.3762e-09	-0.0416615	-0.00536066
18:49204549	A:G	0.08295	cg10950203	No	-7.7717	1.27e-12	1.3762e-09	-0.0416615	-0.00536066
18:49205565	C:T	0.08295	cg10950203	No	-7.7717	1.27e-12	1.3762e-09	-0.0416615	-0.00536066
18:49209114	A:G	0.08295	cg10950203	No	-7.7717	1.27e-12	1.3762e-09	-0.0416615	-0.00536066
18:49209417	G:T	0.08295	cg10950203	No	-7.7717	1.27e-12	1.3762e-09	-0.0416615	-0.00536066
18:49213285	C:T	0.08295	cg10950203	No	-7.7717	1.27e-12	1.3762e-09	-0.0416615	-0.00536066
18:49255984	T:C	0.08525	cg10950203	No	-7.76976	1.28e-12	1.3762e-09	-0.0434227	-0.00558868
18:49257902	G:C	0.08295	cg10950203	No	-7.76976	1.28e-12	1.3762e-09	-0.0434227	-0.00558868
7:1056239	G:A	0.1751	cg18664915	No	-7.75889	1.36e-12	6.51709e-09	-0.0354527	-0.0045693
7:1056401	A:G	0.1751	cg18664915	No	-7.75889	1.36e-12	6.51709e-09	-0.0354527	-0.0045693
8:143851422	C:T	0.4055	cg17252645	No	7.75375	1.4e-12	3.31097e-09	0.0272175	0.00351023
14:105293037	AG:A	0.288	cg26203845	No	-7.74983	1.43e-12	5.20288e-09	-0.0277093	-0.00357547
14:105295911	A:G	0.2903	cg26203845	No	-7.74983	1.43e-12	5.20288e-09	-0.0277093	-0.00357547
14:105299312	CAA:C	0.288	cg26203845	No	-7.74983	1.43e-12	5.20288e-09	-0.0277093	-0.00357547
14:105303779	A:T	0.2903	cg26203845	No	-7.74983	1.43e-12	5.20288e-09	-0.0277093	-0.00357547
14:105306664	C:A	0.2903	cg26203845	No	-7.74983	1.43e-12	5.20288e-09	-0.0277093	-0.00357547
14:105306816	C:A	0.2903	cg26203845	No	-7.74983	1.43e-12	5.20288e-09	-0.0277093	-0.00357547
14:105310163	G:A	0.2903	cg26203845	No	-7.74983	1.43e-12	5.20288e-09	-0.0277093	-0.00357547
14:105306468	C:T	0.2903	cg26203845	No	-7.74983	1.43e-12	5.20288e-09	-0.0277093	-0.00357547
17:72469958	A:G	0.4055	cg08087047	No	-7.74932	1.44e-12	5.25242e-09	-0.0265917	-0.00343149
7:1025788	G:A	0.1774	cg18664915	No	-7.74583	1.46e-12	6.51709e-09	-0.0352479	-0.00455056
7:1029193	A:C	0.1774	cg18664915	No	-7.74583	1.46e-12	6.51709e-09	-0.0352479	-0.00455056
7:1030074	C:T	0.1774	cg18664915	No	-7.74583	1.46e-12	6.51709e-09	-0.0352479	-0.00455056
7:1035200	C:T	0.1774	cg18664915	No	-7.74583	1.46e-12	6.51709e-09	-0.0352479	-0.00455056
7:1015407	T:G	0.4977	cg18664915	No	7.74392	1.48e-12	6.51709e-09	0.0269798	0.003484
7:1046249	G:A	0.3433	cg18664915	No	-7.74268	1.49e-12	6.51709e-09	-0.0289449	-0.00373835
8:143844650	A:G	0.3618	cg17252645	No	7.73048	1.6e-12	3.73411e-09	0.0263404	0.00340734
7:1033799	G:T	0.4885	cg18664915	No	-7.72636	1.63e-12	7.03426e-09	-0.0278238	-0.00360115
16:4454170	A:G	0.2488	cg26429850	No	7.7101	1.79e-12	4.83619e-09	0.0296809	0.00384961
16:4459834	A:G	0.2488	cg26429850	No	7.7101	1.79e-12	4.83619e-09	0.0296809	0.00384961
16:4460049	A:G	0.2488	cg26429850	No	7.7101	1.79e-12	4.83619e-09	0.0296809	0.00384961
16:4460114	A:G	0.2488	cg26429850	No	7.7101	1.79e-12	4.83619e-09	0.0296809	0.00384961
16:4460133	G:A	0.2488	cg26429850	No	7.7101	1.79e-12	4.83619e-09	0.0296809	0.00384961
16:4461861	A:G	0.2488	cg26429850	No	7.7101	1.79e-12	4.83619e-09	0.0296809	0.00384961
16:4472609	T:C	0.2488	cg26429850	No	7.7101	1.79e-12	4.83619e-09	0.0296809	0.00384961
16:4484613	A:G	0.2488	cg26429850	No	7.7101	1.79e-12	4.83619e-09	0.0296809	0.00384961
7:1055817	A:G	0.2373	cg18664915	No	-7.70742	1.81e-12	7.70526e-09	-0.0341767	-0.00443426
8:143836118	G:A	0.3571	cg17252645	No	7.69542	1.94e-12	4.45493e-09	0.0263347	0.00342213
8:143837219	A:G	0.3571	cg17252645	No	7.69542	1.94e-12	4.45493e-09	0.0263347	0.00342213
12:50611311	T:A	0.2166	cg12884762	No	-7.69277	1.97e-12	2.81303e-09	-0.038401	-0.00499184
12:50601155	C:T	0.2166	cg12884762	No	-7.69277	1.97e-12	2.81303e-09	-0.038401	-0.00499184
15:75000329	G:GA	0.1567	cg03108237	No	-7.68866	2.01e-12	2.89124e-09	-0.0657363	-0.00854978
17:72459294	A:G	0.3986	cg08087047	No	-7.68436	2.06e-12	7.45634e-09	-0.0268231	-0.00349061
14:105313998	T:C	0.2327	cg26203845	No	-7.67619	2.16e-12	7.59658e-09	-0.0295356	-0.00384769
14:105280847	C:T	0.1751	cg26203845	No	-7.67309	2.2e-12	7.59658e-09	-0.032776	-0.00427155
11:133800642	A:T	0.3249	cg06158994	No	7.67117	2.22e-12	2.36212e-08	0.0241494	0.00314807
17:72470353	T:C	0.3986	cg08087047	No	-7.66606	2.28e-12	7.89565e-09	-0.0263971	-0.00344337
17:72461879	C:G	0.3986	cg08087047	No	-7.66606	2.28e-12	7.89565e-09	-0.0263971	-0.00344337
17:72462466	C:T	0.3986	cg08087047	No	-7.66606	2.28e-12	7.89565e-09	-0.0263971	-0.00344337
17:72470328	T:TG	0.3986	cg08087047	No	-7.66606	2.28e-12	7.89565e-09	-0.0263971	-0.00344337
7:71537910	A:G	0.4032	cg11375451	No	7.6646	2.3e-12	9.50522e-09	0.0253666	0.00330957
7:71553911	G:A	0.4055	cg11375451	No	7.6646	2.3e-12	9.50522e-09	0.0253666	0.00330957
8:143878055	A:G	0.4793	cg17252645	No	7.66471	2.3e-12	5.23594e-09	0.0262675	0.00342707
13:23681960	C:G	0.1982	cg15086873	No	-7.66228	2.33e-12	8.32487e-09	-0.0237887	-0.00310465
11:133800769	G:A	0.3917	cg06158994	No	-7.65194	2.47e-12	2.43119e-08	-0.02071	-0.0027065
11:133800773	C:A	0.3917	cg06158994	No	-7.65194	2.47e-12	2.43119e-08	-0.02071	-0.0027065
11:133800775	G:A	0.3917	cg06158994	No	-7.65194	2.47e-12	2.43119e-08	-0.02071	-0.0027065
7:1039065	A:G	0.4908	cg18664915	No	-7.63795	2.67e-12	1.06426e-08	-0.0270883	-0.00354654
7:1040325	A:G	0.4908	cg18664915	No	-7.63795	2.67e-12	1.06426e-08	-0.0270883	-0.00354654
5:503369	C:T	0.2581	cg25925473	No	7.63287	2.75e-12	5.46352e-07	0.0259159	0.00339531
10:128212374	C:A	0.2742	cg05249838	No	-7.62985	2.79e-12	8.16817e-09	-0.0356349	-0.00467047
7:1017339	T:C	0.4862	cg18664915	No	-7.628	2.82e-12	1.06426e-08	-0.027167	-0.00356148
7:71551716	A:G	0.4078	cg11375451	No	7.62106	2.93e-12	1.06426e-08	0.0254228	0.00333586
7:71563747	G:A	0.4078	cg11375451	No	7.62106	2.93e-12	1.06426e-08	0.0254228	0.00333586
8:143872938	T:A	0.4816	cg17252645	No	7.61205	3.08e-12	6.76368e-09	0.0259824	0.00341332
8:143875318	T:G	0.4816	cg17252645	No	7.61205	3.08e-12	6.76368e-09	0.0259824	0.00341332
8:143877544	A:G	0.4816	cg17252645	No	7.61205	3.08e-12	6.76368e-09	0.0259824	0.00341332
8:143882962	G:T	0.4793	cg17252645	No	7.61205	3.08e-12	6.76368e-09	0.0259824	0.00341332
7:1021259	A:C	0.1797	cg18664915	No	-7.59157	3.45e-12	1.06426e-08	-0.034601	-0.00455782
7:1023052	G:A	0.1797	cg18664915	No	-7.59157	3.45e-12	1.06426e-08	-0.034601	-0.00455782
10:5909201	C:A	0.3756	cg09045979	No	-7.58999	3.48e-12	1.00916e-08	-0.0246779	-0.00325138
22:44684979	A:G	0.1475	cg06420951	No	7.58996	3.48e-12	2.74465e-09	0.028682	0.00377893
22:44685376	T:G	0.1475	cg06420951	No	7.58996	3.48e-12	2.74465e-09	0.028682	0.00377893
12:50888983	C:T	0.3986	cg12884762	No	7.57832	3.71e-12	5.13643e-09	0.0339023	0.0044736
12:50893452	C:T	0.3986	cg12884762	No	7.57832	3.71e-12	5.13643e-09	0.0339023	0.0044736
12:50895367	C:T	0.3986	cg12884762	No	7.57832	3.71e-12	5.13643e-09	0.0339023	0.0044736
12:50895901	A:G	0.3986	cg12884762	No	7.57832	3.71e-12	5.13643e-09	0.0339023	0.0044736
12:50896728	C:T	0.3986	cg12884762	No	7.57832	3.71e-12	5.13643e-09	0.0339023	0.0044736
12:50896988	CTT:C	0.3986	cg12884762	No	7.57832	3.71e-12	5.13643e-09	0.0339023	0.0044736
12:50897672	AAAGT:A	0.3986	cg12884762	No	7.57832	3.71e-12	5.13643e-09	0.0339023	0.0044736
18:49274054	G:T	0.07604	cg10950203	No	-7.56781	3.94e-12	4.16881e-09	-0.0448498	-0.00592639
14:105315682	T:G	0.1889	cg26203845	No	-7.55952	4.12e-12	1.30128e-08	-0.0331073	-0.00437955
14:105316382	A:G	0.1889	cg26203845	No	-7.55952	4.12e-12	1.30128e-08	-0.0331073	-0.00437955
14:105316950	C:G	0.1889	cg26203845	No	-7.55952	4.12e-12	1.30128e-08	-0.0331073	-0.00437955
14:105317145	T:C	0.1843	cg26203845	No	-7.55952	4.12e-12	1.30128e-08	-0.0331073	-0.00437955
11:67439619	AT:A	0.1705	cg12438215	No	-7.55616	4.2e-12	4.03096e-08	-0.0224519	-0.00297133
7:71539425	C:T	0.1912	cg11375451	No	7.55513	4.22e-12	1.06426e-08	0.0317267	0.00419936
7:71539525	T:C	0.1912	cg11375451	No	7.55513	4.22e-12	1.06426e-08	0.0317267	0.00419936
7:71539877	G:A	0.1912	cg11375451	No	7.55513	4.22e-12	1.06426e-08	0.0317267	0.00419936
7:71542201	C:T	0.1935	cg11375451	No	7.55513	4.22e-12	1.06426e-08	0.0317267	0.00419936
7:71542510	C:T	0.1935	cg11375451	No	7.55513	4.22e-12	1.06426e-08	0.0317267	0.00419936
7:71544011	T:A	0.1935	cg11375451	No	7.55513	4.22e-12	1.06426e-08	0.0317267	0.00419936
7:71546924	A:T	0.1935	cg11375451	No	7.55513	4.22e-12	1.06426e-08	0.0317267	0.00419936
7:71548141	G:C	0.1935	cg11375451	No	7.55513	4.22e-12	1.06426e-08	0.0317267	0.00419936
7:71550471	CTATT:C	0.1935	cg11375451	No	7.55513	4.22e-12	1.06426e-08	0.0317267	0.00419936
7:71551855	C:T	0.1935	cg11375451	No	7.55513	4.22e-12	1.06426e-08	0.0317267	0.00419936
7:71552621	T:C	0.1935	cg11375451	No	7.55513	4.22e-12	1.06426e-08	0.0317267	0.00419936
7:71553068	G:A	0.1935	cg11375451	No	7.55513	4.22e-12	1.06426e-08	0.0317267	0.00419936
7:71553670	T:G	0.1935	cg11375451	No	7.55513	4.22e-12	1.06426e-08	0.0317267	0.00419936
7:71557674	TCAC:T	0.1935	cg11375451	No	7.55513	4.22e-12	1.06426e-08	0.0317267	0.00419936
7:71558488	C:T	0.1935	cg11375451	No	7.55513	4.22e-12	1.06426e-08	0.0317267	0.00419936
7:71558983	G:A	0.1935	cg11375451	No	7.55513	4.22e-12	1.06426e-08	0.0317267	0.00419936
7:71559258	A:AT	0.1935	cg11375451	No	7.55513	4.22e-12	1.06426e-08	0.0317267	0.00419936
7:71559309	A:G	0.1935	cg11375451	No	7.55513	4.22e-12	1.06426e-08	0.0317267	0.00419936
7:71560098	G:A	0.1935	cg11375451	No	7.55513	4.22e-12	1.06426e-08	0.0317267	0.00419936
7:71561938	C:A	0.1935	cg11375451	No	7.55513	4.22e-12	1.06426e-08	0.0317267	0.00419936
7:71562687	AT:A	0.1935	cg11375451	No	7.55513	4.22e-12	1.06426e-08	0.0317267	0.00419936
7:71562689	T:C	0.1935	cg11375451	No	7.55513	4.22e-12	1.06426e-08	0.0317267	0.00419936
7:71563465	A:G	0.1935	cg11375451	No	7.55513	4.22e-12	1.06426e-08	0.0317267	0.00419936
7:71563514	C:A	0.1935	cg11375451	No	7.55513	4.22e-12	1.06426e-08	0.0317267	0.00419936
7:71564054	G:C	0.1935	cg11375451	No	7.55513	4.22e-12	1.06426e-08	0.0317267	0.00419936
7:71565065	G:A	0.1935	cg11375451	No	7.55513	4.22e-12	1.06426e-08	0.0317267	0.00419936
7:71565372	G:T	0.1935	cg11375451	No	7.55513	4.22e-12	1.06426e-08	0.0317267	0.00419936
7:71566843	G:C	0.1935	cg11375451	No	7.55513	4.22e-12	1.06426e-08	0.0317267	0.00419936
7:71567666	G:A	0.1935	cg11375451	No	7.55513	4.22e-12	1.06426e-08	0.0317267	0.00419936
7:71567693	T:C	0.1935	cg11375451	No	7.55513	4.22e-12	1.06426e-08	0.0317267	0.00419936
7:71567884	C:A	0.1935	cg11375451	No	7.55513	4.22e-12	1.06426e-08	0.0317267	0.00419936
7:71568250	T:C	0.1935	cg11375451	No	7.55513	4.22e-12	1.06426e-08	0.0317267	0.00419936
7:71568749	G:T	0.1935	cg11375451	No	7.55513	4.22e-12	1.06426e-08	0.0317267	0.00419936
7:71569185	A:G	0.1935	cg11375451	No	7.55513	4.22e-12	1.06426e-08	0.0317267	0.00419936
7:71569685	C:T	0.1935	cg11375451	No	7.55513	4.22e-12	1.06426e-08	0.0317267	0.00419936
7:71569770	C:T	0.1935	cg11375451	No	7.55513	4.22e-12	1.06426e-08	0.0317267	0.00419936
7:71569943	A:G	0.1935	cg11375451	No	7.55513	4.22e-12	1.06426e-08	0.0317267	0.00419936
7:71576110	T:A	0.1935	cg11375451	No	7.55513	4.22e-12	1.06426e-08	0.0317267	0.00419936
7:71580159	AG:A	0.1889	cg11375451	No	7.555	4.22e-12	1.06426e-08	0.0317273	0.00419951
8:143881380	C:T	0.4608	cg17252645	No	-7.55249	4.28e-12	9.15941e-09	-0.0262808	-0.00347975
8:143885501	G:A	0.4608	cg17252645	No	-7.55249	4.28e-12	9.15941e-09	-0.0262808	-0.00347975
8:143889053	T:A	0.4608	cg17252645	No	-7.55249	4.28e-12	9.15941e-09	-0.0262808	-0.00347975
17:72473553	T:C	0.4055	cg08087047	No	-7.5503	4.34e-12	1.4671e-08	-0.0258834	-0.00342812
17:72476020	G:A	0.4147	cg08087047	No	-7.5503	4.34e-12	1.4671e-08	-0.0258834	-0.00342812
17:72459103	C:T	0.4032	cg08087047	No	-7.5403	4.58e-12	1.51809e-08	-0.0265724	-0.00352406
17:72459272	A:G	0.4032	cg08087047	No	-7.5403	4.58e-12	1.51809e-08	-0.0265724	-0.00352406
22:34158772	C:T	0.2028	cg00809377	No	-7.52504	4.98e-12	3.88264e-09	-0.0414182	-0.00550405
22:34160676	C:T	0.2028	cg00809377	No	-7.52504	4.98e-12	3.88264e-09	-0.0414182	-0.00550405
12:51165885	G:A	0.2051	cg12884762	No	-7.51823	5.17e-12	7.12402e-09	-0.0430854	-0.00573079
17:72467540	T:G	0.4009	cg08087047	No	-7.51537	5.26e-12	1.72389e-08	-0.0257366	-0.00342453
17:79084465	G:A	0.2673	cg23476745	No	7.50699	5.51e-12	1.78686e-08	0.0192943	0.00257018
16:4453352	G:C	0.2512	cg26429850	No	7.50435	5.59e-12	1.49832e-08	0.0287266	0.00382799
2:220388546	CT:C	0.4724	cg00822396	No	-7.49968	5.73e-12	2.17363e-07	-0.0162407	-0.00216552
15:74794893	C:T	0.1406	cg03108237	No	-7.49498	5.88e-12	5.59909e-09	-0.0644725	-0.00860209
15:74795825	A:G	0.1406	cg03108237	No	-7.49498	5.88e-12	5.59909e-09	-0.0644725	-0.00860209
15:74797061	G:A	0.1406	cg03108237	No	-7.49498	5.88e-12	5.59909e-09	-0.0644725	-0.00860209
15:74798508	T:C	0.1406	cg03108237	No	-7.49498	5.88e-12	5.59909e-09	-0.0644725	-0.00860209
15:74802232	C:T	0.1406	cg03108237	No	-7.49498	5.88e-12	5.59909e-09	-0.0644725	-0.00860209
15:74802457	C:T	0.1406	cg03108237	No	-7.49498	5.88e-12	5.59909e-09	-0.0644725	-0.00860209
15:74804460	G:A	0.1406	cg03108237	No	-7.49498	5.88e-12	5.59909e-09	-0.0644725	-0.00860209
15:74806437	G:A	0.1406	cg03108237	No	-7.49498	5.88e-12	5.59909e-09	-0.0644725	-0.00860209
15:74806734	A:G	0.1406	cg03108237	No	-7.49498	5.88e-12	5.59909e-09	-0.0644725	-0.00860209
15:74807510	G:A	0.1406	cg03108237	No	-7.49498	5.88e-12	5.59909e-09	-0.0644725	-0.00860209
15:74808325	G:C	0.1406	cg03108237	No	-7.49498	5.88e-12	5.59909e-09	-0.0644725	-0.00860209
15:74808925	T:C	0.1406	cg03108237	No	-7.49498	5.88e-12	5.59909e-09	-0.0644725	-0.00860209
15:74808997	G:A	0.1406	cg03108237	No	-7.49498	5.88e-12	5.59909e-09	-0.0644725	-0.00860209
15:74809214	A:G	0.1406	cg03108237	No	-7.49498	5.88e-12	5.59909e-09	-0.0644725	-0.00860209
15:74809958	AC:A	0.1406	cg03108237	No	-7.49498	5.88e-12	5.59909e-09	-0.0644725	-0.00860209
15:74810133	C:T	0.1406	cg03108237	No	-7.49498	5.88e-12	5.59909e-09	-0.0644725	-0.00860209
15:74810555	A:G	0.1406	cg03108237	No	-7.49498	5.88e-12	5.59909e-09	-0.0644725	-0.00860209
15:74812527	T:C	0.1406	cg03108237	No	-7.49498	5.88e-12	5.59909e-09	-0.0644725	-0.00860209
15:74813334	T:C	0.1406	cg03108237	No	-7.49498	5.88e-12	5.59909e-09	-0.0644725	-0.00860209
15:74818067	G:A	0.1406	cg03108237	No	-7.49498	5.88e-12	5.59909e-09	-0.0644725	-0.00860209
15:74818926	G:A	0.1406	cg03108237	No	-7.49498	5.88e-12	5.59909e-09	-0.0644725	-0.00860209
15:74821081	T:G	0.1406	cg03108237	No	-7.49498	5.88e-12	5.59909e-09	-0.0644725	-0.00860209
15:74822701	C:T	0.1406	cg03108237	No	-7.49498	5.88e-12	5.59909e-09	-0.0644725	-0.00860209
15:74823094	G:A	0.1406	cg03108237	No	-7.49498	5.88e-12	5.59909e-09	-0.0644725	-0.00860209
15:74824123	T:C	0.1406	cg03108237	No	-7.49498	5.88e-12	5.59909e-09	-0.0644725	-0.00860209
15:74824788	CAAAAA:C	0.1406	cg03108237	No	-7.49498	5.88e-12	5.59909e-09	-0.0644725	-0.00860209
15:74825373	CA:C	0.1406	cg03108237	No	-7.49498	5.88e-12	5.59909e-09	-0.0644725	-0.00860209
15:74826265	G:T	0.1406	cg03108237	No	-7.49498	5.88e-12	5.59909e-09	-0.0644725	-0.00860209
15:74826318	T:C	0.1406	cg03108237	No	-7.49498	5.88e-12	5.59909e-09	-0.0644725	-0.00860209
15:74826931	G:A	0.1406	cg03108237	No	-7.49498	5.88e-12	5.59909e-09	-0.0644725	-0.00860209
15:74826952	CA:C	0.1406	cg03108237	No	-7.49498	5.88e-12	5.59909e-09	-0.0644725	-0.00860209
15:74828023	C:G	0.1406	cg03108237	No	-7.49498	5.88e-12	5.59909e-09	-0.0644725	-0.00860209
15:74828733	A:C	0.1406	cg03108237	No	-7.49498	5.88e-12	5.59909e-09	-0.0644725	-0.00860209
15:74833784	A:G	0.1406	cg03108237	No	-7.49498	5.88e-12	5.59909e-09	-0.0644725	-0.00860209
15:74838449	T:TCA	0.1406	cg03108237	No	-7.49498	5.88e-12	5.59909e-09	-0.0644725	-0.00860209
15:74839106	A:G	0.1406	cg03108237	No	-7.49498	5.88e-12	5.59909e-09	-0.0644725	-0.00860209
15:74841660	T:C	0.1406	cg03108237	No	-7.49498	5.88e-12	5.59909e-09	-0.0644725	-0.00860209
15:74843785	C:T	0.1406	cg03108237	No	-7.49498	5.88e-12	5.59909e-09	-0.0644725	-0.00860209
15:74845745	A:G	0.1406	cg03108237	No	-7.49498	5.88e-12	5.59909e-09	-0.0644725	-0.00860209
15:74846760	C:G	0.1406	cg03108237	No	-7.49498	5.88e-12	5.59909e-09	-0.0644725	-0.00860209
15:74847133	A:C	0.1406	cg03108237	No	-7.49498	5.88e-12	5.59909e-09	-0.0644725	-0.00860209
15:74853488	A:G	0.1406	cg03108237	No	-7.49498	5.88e-12	5.59909e-09	-0.0644725	-0.00860209
15:74856147	A:G	0.1406	cg03108237	No	-7.49498	5.88e-12	5.59909e-09	-0.0644725	-0.00860209
15:74857237	T:C	0.1406	cg03108237	No	-7.49498	5.88e-12	5.59909e-09	-0.0644725	-0.00860209
15:74858062	C:G	0.1406	cg03108237	No	-7.49498	5.88e-12	5.59909e-09	-0.0644725	-0.00860209
15:74858762	A:G	0.1406	cg03108237	No	-7.49498	5.88e-12	5.59909e-09	-0.0644725	-0.00860209
15:74864119	T:C	0.1406	cg03108237	No	-7.49498	5.88e-12	5.59909e-09	-0.0644725	-0.00860209
15:74865440	C:T	0.1406	cg03108237	No	-7.49498	5.88e-12	5.59909e-09	-0.0644725	-0.00860209
15:74865882	G:A	0.1406	cg03108237	No	-7.49498	5.88e-12	5.59909e-09	-0.0644725	-0.00860209
15:74866139	A:G	0.1406	cg03108237	No	-7.49498	5.88e-12	5.59909e-09	-0.0644725	-0.00860209
15:74870038	T:G	0.1406	cg03108237	No	-7.49498	5.88e-12	5.59909e-09	-0.0644725	-0.00860209
15:74870463	A:G	0.1406	cg03108237	No	-7.49498	5.88e-12	5.59909e-09	-0.0644725	-0.00860209
15:74870529	G:T	0.1406	cg03108237	No	-7.49498	5.88e-12	5.59909e-09	-0.0644725	-0.00860209
15:74872500	A:G	0.1406	cg03108237	No	-7.49498	5.88e-12	5.59909e-09	-0.0644725	-0.00860209
15:74872746	G:A	0.1406	cg03108237	No	-7.49498	5.88e-12	5.59909e-09	-0.0644725	-0.00860209
15:74883851	T:G	0.1406	cg03108237	No	-7.49498	5.88e-12	5.59909e-09	-0.0644725	-0.00860209
15:74885091	A:G	0.1406	cg03108237	No	-7.49498	5.88e-12	5.59909e-09	-0.0644725	-0.00860209
15:74886411	A:G	0.1406	cg03108237	No	-7.49498	5.88e-12	5.59909e-09	-0.0644725	-0.00860209
15:74889163	C:T	0.1406	cg03108237	No	-7.49498	5.88e-12	5.59909e-09	-0.0644725	-0.00860209
15:74891131	G:T	0.1406	cg03108237	No	-7.49498	5.88e-12	5.59909e-09	-0.0644725	-0.00860209
15:74892557	CTTTTTTTTTT:C	0.1406	cg03108237	No	-7.49498	5.88e-12	5.59909e-09	-0.0644725	-0.00860209
15:74909999	G:C	0.1406	cg03108237	No	-7.49498	5.88e-12	5.59909e-09	-0.0644725	-0.00860209
15:74912012	T:G	0.1406	cg03108237	No	-7.49498	5.88e-12	5.59909e-09	-0.0644725	-0.00860209
15:74915888	C:T	0.1406	cg03108237	No	-7.49498	5.88e-12	5.59909e-09	-0.0644725	-0.00860209
9:137886202	G:T	0.4217	cg14602234	No	-7.48658	6.16e-12	3.8688e-07	-0.0209162	-0.00279382
9:137887045	C:T	0.4217	cg14602234	No	-7.48658	6.16e-12	3.8688e-07	-0.0209162	-0.00279382
12:50526491	A:AGAGTGT	0.2581	cg12884762	No	-7.48108	6.35e-12	7.97642e-09	-0.0391646	-0.00523515
12:50526814	G:A	0.2581	cg12884762	No	-7.48108	6.35e-12	7.97642e-09	-0.0391646	-0.00523515
12:50507243	C:T	0.2581	cg12884762	No	-7.48108	6.35e-12	7.97642e-09	-0.0391646	-0.00523515
12:50511614	G:A	0.2581	cg12884762	No	-7.48108	6.35e-12	7.97642e-09	-0.0391646	-0.00523515
12:50511831	C:G	0.2604	cg12884762	No	-7.48108	6.35e-12	7.97642e-09	-0.0391646	-0.00523515
12:50512052	ACTCCTGACCTCAGGTGATCCACC:A	0.2581	cg12884762	No	-7.48108	6.35e-12	7.97642e-09	-0.0391646	-0.00523515
12:50512200	T:C	0.2581	cg12884762	No	-7.48108	6.35e-12	7.97642e-09	-0.0391646	-0.00523515
12:50512279	C:T	0.2581	cg12884762	No	-7.48108	6.35e-12	7.97642e-09	-0.0391646	-0.00523515
12:50512293	G:A	0.2581	cg12884762	No	-7.48108	6.35e-12	7.97642e-09	-0.0391646	-0.00523515
12:50514478	A:G	0.2581	cg12884762	No	-7.48108	6.35e-12	7.97642e-09	-0.0391646	-0.00523515
12:50515808	C:T	0.2581	cg12884762	No	-7.48108	6.35e-12	7.97642e-09	-0.0391646	-0.00523515
12:50516748	T:C	0.2581	cg12884762	No	-7.48108	6.35e-12	7.97642e-09	-0.0391646	-0.00523515
12:50520841	G:A	0.2581	cg12884762	No	-7.48108	6.35e-12	7.97642e-09	-0.0391646	-0.00523515
12:50522891	C:T	0.2604	cg12884762	No	-7.48108	6.35e-12	7.97642e-09	-0.0391646	-0.00523515
12:50528686	GA:G	0.2581	cg12884762	No	-7.48108	6.35e-12	7.97642e-09	-0.0391646	-0.00523515
12:50529014	C:T	0.2604	cg12884762	No	-7.48108	6.35e-12	7.97642e-09	-0.0391646	-0.00523515
12:50531968	T:C	0.2581	cg12884762	No	-7.48108	6.35e-12	7.97642e-09	-0.0391646	-0.00523515
12:50534159	A:C	0.2604	cg12884762	No	-7.48108	6.35e-12	7.97642e-09	-0.0391646	-0.00523515
12:50534842	T:A	0.2604	cg12884762	No	-7.48108	6.35e-12	7.97642e-09	-0.0391646	-0.00523515
12:50535710	A:G	0.2604	cg12884762	No	-7.48108	6.35e-12	7.97642e-09	-0.0391646	-0.00523515
12:50535955	C:T	0.2581	cg12884762	No	-7.48108	6.35e-12	7.97642e-09	-0.0391646	-0.00523515
14:105314642	T:C	0.2903	cg26203845	No	-7.47924	6.41e-12	1.98247e-08	-0.0265098	-0.00354445
10:128221473	G:A	0.2857	cg05249838	No	-7.47912	6.42e-12	1.84323e-08	-0.0347271	-0.00464321
8:143903181	G:A	0.3295	cg17252645	No	7.47704	6.49e-12	1.37627e-08	0.0274984	0.00367771
15:74647203	G:A	0.0576	cg03108237	No	-7.47541	6.55e-12	6.07583e-09	-0.102467	-0.0137073
15:74653374	T:C	0.0576	cg03108237	No	-7.47541	6.55e-12	6.07583e-09	-0.102467	-0.0137073
15:74655166	G:A	0.0576	cg03108237	No	-7.47541	6.55e-12	6.07583e-09	-0.102467	-0.0137073
15:74658872	G:A	0.0576	cg03108237	No	-7.47541	6.55e-12	6.07583e-09	-0.102467	-0.0137073
15:74660786	C:G	0.0576	cg03108237	No	-7.47541	6.55e-12	6.07583e-09	-0.102467	-0.0137073
16:4457907	C:G	0.2558	cg26429850	No	7.47427	6.59e-12	1.7531e-08	0.0289998	0.00387995
13:23673896	T:C	0.2074	cg15086873	No	-7.47403	6.6e-12	2.2887e-08	-0.024275	-0.00324792
8:143895957	T:A	0.4539	cg17252645	No	-7.45308	7.41e-12	1.54354e-08	-0.0258962	-0.00347456
8:143898707	GAC:G	0.4539	cg17252645	No	-7.45308	7.41e-12	1.54354e-08	-0.0258962	-0.00347456
12:50515765	T:C	0.1889	cg12884762	No	-7.43801	8.04e-12	1.00637e-08	-0.0420764	-0.00565694
22:44685113	G:T	0.1429	cg06420951	No	7.43543	8.16e-12	6.31927e-09	0.0294234	0.00395719
17:72458135	G:A	0.3963	cg08087047	No	-7.43074	8.37e-12	2.6897e-08	-0.0261848	-0.00352385
18:49274565	A:G	0.07834	cg10950203	No	-7.4302	8.4e-12	8.77435e-09	-0.0440255	-0.00592521
8:143881976	T:C	0.4562	cg17252645	No	-7.42913	8.45e-12	1.74569e-08	-0.0262243	-0.00352993
16:4471291	A:C	0.2512	cg26429850	No	7.42486	8.65e-12	2.18821e-08	0.0288584	0.00388672
16:4455675	G:A	0.2512	cg26429850	No	7.42486	8.65e-12	2.18821e-08	0.0288584	0.00388672
16:4462832	C:T	0.2512	cg26429850	No	7.42486	8.65e-12	2.18821e-08	0.0288584	0.00388672
16:4464015	T:C	0.2512	cg26429850	No	7.42486	8.65e-12	2.18821e-08	0.0288584	0.00388672
16:4470027	G:T	0.2512	cg26429850	No	7.42486	8.65e-12	2.18821e-08	0.0288584	0.00388672
16:4470964	G:T	0.2535	cg26429850	No	7.42486	8.65e-12	2.18821e-08	0.0288584	0.00388672
8:144721614	G:C	0.05991	cg01205653	No	7.41897	8.93e-12	1.83044e-08	0.050234	0.00677102
15:74940991	G:A	0.1382	cg03108237	No	-7.40726	9.52e-12	8.78644e-09	-0.0669727	-0.00904149
22:34153395	G:A	0.3756	cg00809377	No	7.4004	9.89e-12	7.61263e-09	0.0329568	0.00445337
15:74721969	T:G	0.1359	cg03108237	No	-7.39476	1.02e-11	9.36114e-09	-0.0627926	-0.00849151
16:4476089	T:C	0.2535	cg26429850	No	7.39274	1.03e-11	2.58828e-08	0.0287923	0.00389467
22:34160402	A:G	0.4631	cg00809377	No	7.3937	1.03e-11	7.85199e-09	0.031974	0.00432449
10:128208956	C:G	0.288	cg05249838	No	-7.38705	1.06e-11	3.02655e-08	-0.0344375	-0.00466187
5:500858	A:G	0.265	cg25925473	No	7.38191	1.09e-11	1.05557e-06	0.024784	0.00335739
7:1034903	G:A	0.4908	cg18664915	No	-7.37828	1.12e-11	2.78722e-08	-0.0268685	-0.00364157
10:128222581	G:A	0.2972	cg05249838	No	-7.37111	1.16e-11	3.2724e-08	-0.0345819	-0.00469154
7:71549371	AT:A	0.2673	cg11375451	No	7.36834	1.18e-11	2.91827e-08	0.0252308	0.00342422
9:137885461	G:C	0.2972	cg14602234	No	-7.36199	1.22e-11	3.8688e-07	-0.0229576	-0.00311839
12:50914877	GTTT:G	0.3917	cg12884762	No	7.36162	1.22e-11	1.52263e-08	0.0341814	0.00464319
22:39610439	G:A	0.3641	cg04327684	No	-7.35249	1.28e-11	9.7805e-09	-0.026244	-0.00356941
7:1093410	C:T	0.1843	cg18664915	No	-7.34902	1.31e-11	3.21638e-08	-0.0333936	-0.00454396
12:50907848	CT:C	0.3779	cg12884762	No	7.34735	1.32e-11	1.63925e-08	0.0344032	0.0046824
12:50900388	A:AGT	0.394	cg12884762	No	7.33414	1.42e-11	1.71253e-08	0.0338947	0.00462149
12:50901882	T:C	0.394	cg12884762	No	7.33414	1.42e-11	1.71253e-08	0.0338947	0.00462149
12:50906405	C:T	0.394	cg12884762	No	7.33414	1.42e-11	1.71253e-08	0.0338947	0.00462149
12:50912528	TTTTTTGTTTG:T	0.394	cg12884762	No	7.33414	1.42e-11	1.71253e-08	0.0338947	0.00462149
12:50915436	G:A	0.394	cg12884762	No	7.33414	1.42e-11	1.71253e-08	0.0338947	0.00462149
12:50921772	G:A	0.394	cg12884762	No	7.33414	1.42e-11	1.71253e-08	0.0338947	0.00462149
12:50921979	G:A	0.394	cg12884762	No	7.33414	1.42e-11	1.71253e-08	0.0338947	0.00462149
15:74729603	T:C	0.1406	cg03108237	No	-7.3281	1.47e-11	1.02877e-08	-0.0616412	-0.00841161
15:74729849	A:G	0.1406	cg03108237	No	-7.3281	1.47e-11	1.02877e-08	-0.0616412	-0.00841161
15:74734862	A:G	0.1406	cg03108237	No	-7.3281	1.47e-11	1.02877e-08	-0.0616412	-0.00841161
15:74735167	T:C	0.1406	cg03108237	No	-7.3281	1.47e-11	1.02877e-08	-0.0616412	-0.00841161
15:74736204	A:G	0.1406	cg03108237	No	-7.3281	1.47e-11	1.02877e-08	-0.0616412	-0.00841161
15:74736397	C:T	0.1406	cg03108237	No	-7.3281	1.47e-11	1.02877e-08	-0.0616412	-0.00841161
15:74736449	A:T	0.1406	cg03108237	No	-7.3281	1.47e-11	1.02877e-08	-0.0616412	-0.00841161
15:74737024	T:C	0.1406	cg03108237	No	-7.3281	1.47e-11	1.02877e-08	-0.0616412	-0.00841161
15:74737467	C:G	0.1406	cg03108237	No	-7.3281	1.47e-11	1.02877e-08	-0.0616412	-0.00841161
15:74742468	A:G	0.1406	cg03108237	No	-7.3281	1.47e-11	1.02877e-08	-0.0616412	-0.00841161
15:74744399	C:T	0.1406	cg03108237	No	-7.3281	1.47e-11	1.02877e-08	-0.0616412	-0.00841161
15:74745101	A:G	0.1406	cg03108237	No	-7.3281	1.47e-11	1.02877e-08	-0.0616412	-0.00841161
15:74745261	C:T	0.1406	cg03108237	No	-7.3281	1.47e-11	1.02877e-08	-0.0616412	-0.00841161
15:74745349	A:G	0.1406	cg03108237	No	-7.3281	1.47e-11	1.02877e-08	-0.0616412	-0.00841161
15:74745778	G:C	0.1406	cg03108237	No	-7.3281	1.47e-11	1.02877e-08	-0.0616412	-0.00841161
15:74747402	A:T	0.1406	cg03108237	No	-7.3281	1.47e-11	1.02877e-08	-0.0616412	-0.00841161
15:74749015	A:G	0.1406	cg03108237	No	-7.3281	1.47e-11	1.02877e-08	-0.0616412	-0.00841161
15:74749965	T:C	0.1406	cg03108237	No	-7.3281	1.47e-11	1.02877e-08	-0.0616412	-0.00841161
15:74752353	A:C	0.1406	cg03108237	No	-7.3281	1.47e-11	1.02877e-08	-0.0616412	-0.00841161
15:74755039	T:A	0.1406	cg03108237	No	-7.3281	1.47e-11	1.02877e-08	-0.0616412	-0.00841161
15:74755040	C:A	0.1406	cg03108237	No	-7.3281	1.47e-11	1.02877e-08	-0.0616412	-0.00841161
15:74755424	CT:C	0.1406	cg03108237	No	-7.3281	1.47e-11	1.02877e-08	-0.0616412	-0.00841161
15:74756354	A:G	0.1406	cg03108237	No	-7.3281	1.47e-11	1.02877e-08	-0.0616412	-0.00841161
15:74758529	G:A	0.1406	cg03108237	No	-7.3281	1.47e-11	1.02877e-08	-0.0616412	-0.00841161
15:74759276	ATTTATTT:A	0.1406	cg03108237	No	-7.3281	1.47e-11	1.02877e-08	-0.0616412	-0.00841161
15:74759340	T:C	0.1406	cg03108237	No	-7.3281	1.47e-11	1.02877e-08	-0.0616412	-0.00841161
15:74759376	G:A	0.1406	cg03108237	No	-7.3281	1.47e-11	1.02877e-08	-0.0616412	-0.00841161
15:74760995	A:G	0.1406	cg03108237	No	-7.3281	1.47e-11	1.02877e-08	-0.0616412	-0.00841161
15:74762162	G:A	0.1406	cg03108237	No	-7.3281	1.47e-11	1.02877e-08	-0.0616412	-0.00841161
15:74762848	A:G	0.1406	cg03108237	No	-7.3281	1.47e-11	1.02877e-08	-0.0616412	-0.00841161
15:74763143	TA:T	0.1406	cg03108237	No	-7.3281	1.47e-11	1.02877e-08	-0.0616412	-0.00841161
15:74763881	T:A	0.1406	cg03108237	No	-7.3281	1.47e-11	1.02877e-08	-0.0616412	-0.00841161
15:74766770	A:C	0.1406	cg03108237	No	-7.3281	1.47e-11	1.02877e-08	-0.0616412	-0.00841161
15:74769406	A:G	0.1406	cg03108237	No	-7.3281	1.47e-11	1.02877e-08	-0.0616412	-0.00841161
15:74770880	G:GT	0.1406	cg03108237	No	-7.3281	1.47e-11	1.02877e-08	-0.0616412	-0.00841161
15:74771480	G:A	0.1406	cg03108237	No	-7.3281	1.47e-11	1.02877e-08	-0.0616412	-0.00841161
15:74772447	T:C	0.1406	cg03108237	No	-7.3281	1.47e-11	1.02877e-08	-0.0616412	-0.00841161
15:74772853	C:T	0.1406	cg03108237	No	-7.3281	1.47e-11	1.02877e-08	-0.0616412	-0.00841161
15:74774152	G:C	0.1406	cg03108237	No	-7.3281	1.47e-11	1.02877e-08	-0.0616412	-0.00841161
15:74774328	A:C	0.1406	cg03108237	No	-7.3281	1.47e-11	1.02877e-08	-0.0616412	-0.00841161
15:74776147	ATT:A	0.1406	cg03108237	No	-7.3281	1.47e-11	1.02877e-08	-0.0616412	-0.00841161
15:74776783	T:A	0.1406	cg03108237	No	-7.3281	1.47e-11	1.02877e-08	-0.0616412	-0.00841161
15:74777042	A:G	0.1406	cg03108237	No	-7.3281	1.47e-11	1.02877e-08	-0.0616412	-0.00841161
15:74777459	G:A	0.1406	cg03108237	No	-7.3281	1.47e-11	1.02877e-08	-0.0616412	-0.00841161
15:74778882	A:G	0.1406	cg03108237	No	-7.3281	1.47e-11	1.02877e-08	-0.0616412	-0.00841161
15:74780379	A:G	0.1406	cg03108237	No	-7.3281	1.47e-11	1.02877e-08	-0.0616412	-0.00841161
15:74781086	T:C	0.1406	cg03108237	No	-7.3281	1.47e-11	1.02877e-08	-0.0616412	-0.00841161
15:74784560	G:T	0.1406	cg03108237	No	-7.3281	1.47e-11	1.02877e-08	-0.0616412	-0.00841161
15:74785347	A:T	0.1406	cg03108237	No	-7.3281	1.47e-11	1.02877e-08	-0.0616412	-0.00841161
15:74785348	A:T	0.1406	cg03108237	No	-7.3281	1.47e-11	1.02877e-08	-0.0616412	-0.00841161
15:74785359	C:T	0.1406	cg03108237	No	-7.3281	1.47e-11	1.02877e-08	-0.0616412	-0.00841161
15:74785892	C:T	0.1406	cg03108237	No	-7.3281	1.47e-11	1.02877e-08	-0.0616412	-0.00841161
15:74786362	G:T	0.1406	cg03108237	No	-7.3281	1.47e-11	1.02877e-08	-0.0616412	-0.00841161
15:74786581	T:G	0.1406	cg03108237	No	-7.3281	1.47e-11	1.02877e-08	-0.0616412	-0.00841161
15:74786598	G:T	0.1406	cg03108237	No	-7.3281	1.47e-11	1.02877e-08	-0.0616412	-0.00841161
15:74787167	C:T	0.1406	cg03108237	No	-7.3281	1.47e-11	1.02877e-08	-0.0616412	-0.00841161
15:74790542	G:A	0.1406	cg03108237	No	-7.3281	1.47e-11	1.02877e-08	-0.0616412	-0.00841161
15:74791270	G:T	0.1406	cg03108237	No	-7.3281	1.47e-11	1.02877e-08	-0.0616412	-0.00841161
15:74792398	T:C	0.1406	cg03108237	No	-7.3281	1.47e-11	1.02877e-08	-0.0616412	-0.00841161
15:74793344	T:C	0.1406	cg03108237	No	-7.3281	1.47e-11	1.02877e-08	-0.0616412	-0.00841161
15:74794527	A:G	0.1406	cg03108237	No	-7.3281	1.47e-11	1.02877e-08	-0.0616412	-0.00841161
17:72461942	A:T	0.3249	cg08087047	No	-7.32498	1.49e-11	4.74795e-08	-0.0260424	-0.00355528
22:34162568	C:T	0.4286	cg00809377	No	7.31524	1.57e-11	1.19161e-08	0.0323196	0.00441811
14:105318117	G:A	0.2995	cg26203845	No	-7.31428	1.58e-11	4.789e-08	-0.0248785	-0.00340136
5:500594	GGGGGCCGGTGTGGACAC:G	0.2465	cg25925473	No	7.31323	1.59e-11	1.05557e-06	0.025203	0.00344622
17:72462028	A:AGT	0.2258	cg08087047	No	-7.30934	1.63e-11	5.11925e-08	-0.0302604	-0.00413996
17:72477090	A:G	0.3986	cg08087047	No	-7.30474	1.67e-11	5.19755e-08	-0.0257665	-0.00352736
8:143872462	A:G	0.4839	cg17252645	No	7.30168	1.69e-11	3.44552e-08	0.0250442	0.00342992
11:12296461	G:A	0.2143	cg22865289	No	7.29305	1.78e-11	1.66502e-07	0.0337228	0.00462396
22:21003610	T:C	0.212	cg02440408	No	7.28955	1.81e-11	1.36276e-08	0.0296787	0.0040714
11:133800477	A:C	0.341	cg06158994	No	-7.28835	1.82e-11	1.66848e-07	-0.0203798	-0.00279622
8:11707027	A:G	0.4055	cg26754383	No	-7.2831	1.87e-11	3.78111e-08	-0.0216105	-0.00296722
7:1003312	C:T	0.2143	cg18664915	No	-7.28257	1.88e-11	4.58167e-08	-0.0356283	-0.00489227
17:72477385	A:G	0.4009	cg08087047	No	-7.27753	1.93e-11	5.8651e-08	-0.0262199	-0.00360286
17:19966717	G:T	0.09217	cg12636760	No	7.2772	1.94e-11	5.8651e-08	0.0253926	0.00348934
17:19978418	GT:G	0.09217	cg12636760	No	7.2772	1.94e-11	5.8651e-08	0.0253926	0.00348934
11:133796538	G:A	0.3733	cg06158994	No	7.27534	1.96e-11	1.75006e-07	0.0221262	0.00304126
14:105279618	C:T	0.1774	cg26203845	No	-7.27286	1.98e-11	5.87734e-08	-0.0312869	-0.00430188
16:675087	AC:A	0.2788	cg09263875	No	7.27129	2e-11	4.94064e-08	0.0313336	0.00430921
16:675215	G:A	0.2788	cg09263875	No	7.27129	2e-11	4.94064e-08	0.0313336	0.00430921
17:20370767	G:C	0.07143	cg12636760	No	7.27032	2.01e-11	6.03124e-08	0.0291211	0.00400547
7:1080836	C:T	0.1521	cg18664915	No	-7.2691	2.02e-11	4.88963e-08	-0.0371329	-0.00510832
8:143903172	G:A	0.3433	cg17252645	No	7.26823	2.03e-11	4.06648e-08	0.0276012	0.00379751
12:51230026	A:C	0.2235	cg12884762	No	-7.26105	2.11e-11	2.539e-08	-0.0414844	-0.00571327
22:34202493	A:G	0.4263	cg00809377	No	7.25968	2.13e-11	1.5765e-08	0.0324164	0.00446527
22:34203496	A:G	0.4263	cg00809377	No	7.25968	2.13e-11	1.5765e-08	0.0324164	0.00446527
22:34203717	T:C	0.4263	cg00809377	No	7.25968	2.13e-11	1.5765e-08	0.0324164	0.00446527
12:50506813	T:G	0.2604	cg12884762	No	-7.25858	2.14e-11	2.56315e-08	-0.0383597	-0.00528474
7:1033045	T:G	0.4977	cg18664915	No	-7.25347	2.2e-11	5.28009e-08	-0.0265829	-0.00366485
18:49265198	T:A	0.08065	cg10950203	No	-7.24516	2.3e-11	2.37627e-08	-0.0420662	-0.00580612
10:103673116	C:T	0.07604	cg09392168	No	7.23942	2.38e-11	6.64379e-08	0.0297845	0.00411421
11:12307472	CT:C	0.2442	cg22865289	No	7.23735	2.4e-11	2.10318e-07	0.0304538	0.00420787
7:1036241	A:G	0.4954	cg18664915	No	7.23611	2.42e-11	5.6643e-08	0.0266132	0.00367782
7:1039003	A:C	0.4954	cg18664915	No	7.23611	2.42e-11	5.6643e-08	0.0266132	0.00367782
7:1047194	A:G	0.4954	cg18664915	No	7.23611	2.42e-11	5.6643e-08	0.0266132	0.00367782
22:21003446	T:G	0.2051	cg02440408	No	7.22911	2.51e-11	1.85069e-08	0.0297884	0.00412061
12:50507086	AT:A	0.2857	cg12884762	No	-7.2269	2.54e-11	3.00463e-08	-0.0373	-0.00516127
12:129356073	G:A	0.182	cg20050689	No	-7.22638	2.55e-11	3.00463e-08	-0.0236739	-0.00327604
12:129359146	T:C	0.182	cg20050689	No	-7.22638	2.55e-11	3.00463e-08	-0.0236739	-0.00327604
12:129360498	G:A	0.182	cg20050689	No	-7.22638	2.55e-11	3.00463e-08	-0.0236739	-0.00327604
15:74820948	C:CA	0.1382	cg03108237	No	-7.20646	2.84e-11	1.97689e-08	-0.0651914	-0.00904623
15:74930897	C:A	0.1406	cg03108237	No	-7.20646	2.84e-11	1.97689e-08	-0.0651914	-0.00904623
9:137884287	GCC:G	0.2834	cg14602234	No	-7.20556	2.86e-11	3.8688e-07	-0.023023	-0.00319518
9:137885561	A:G	0.2834	cg14602234	No	-7.20556	2.86e-11	3.8688e-07	-0.023023	-0.00319518
9:137885599	A:G	0.2834	cg14602234	No	-7.20556	2.86e-11	3.8688e-07	-0.023023	-0.00319518
7:1040946	A:T	0.4931	cg18664915	No	7.2052	2.86e-11	6.59342e-08	0.0263291	0.00365418
7:1053862	A:G	0.4931	cg18664915	No	7.2052	2.86e-11	6.59342e-08	0.0263291	0.00365418
14:105283166	C:T	0.2327	cg26203845	No	-7.20259	2.9e-11	7.53e-08	-0.0280766	-0.00389812
14:105283406	G:A	0.2327	cg26203845	No	-7.20259	2.9e-11	7.53e-08	-0.0280766	-0.00389812
14:105283727	T:C	0.2327	cg26203845	No	-7.20259	2.9e-11	7.53e-08	-0.0280766	-0.00389812
14:105283955	C:T	0.2327	cg26203845	No	-7.20259	2.9e-11	7.53e-08	-0.0280766	-0.00389812
14:105282852	G:GC	0.2327	cg26203845	No	-7.20259	2.9e-11	7.52854e-08	-0.0280766	-0.00389812
14:105283021	C:G	0.2327	cg26203845	No	-7.20259	2.9e-11	7.52854e-08	-0.0280766	-0.00389812
14:105283159	C:T	0.2327	cg26203845	No	-7.20259	2.9e-11	7.52854e-08	-0.0280766	-0.00389812
18:49248073	C:T	0.08065	cg10950203	No	-7.19748	2.98e-11	3.04e-08	-0.0413682	-0.00574759
7:1109011	TCTCCCCTCTCCCCA:T	0.1636	cg18664915	No	-7.19211	3.07e-11	6.85e-08	-0.0352771	-0.00490497
8:143839158	C:CGTGTACTTCCAGAAGGGAT	0.3433	cg17252645	No	7.18921	3.12e-11	6.19e-08	0.025297	0.00351874
22:44683894	TGGCTGGGCCACA:T	0.1359	cg06420951	No	7.18948	3.12e-11	2.28e-08	0.0285994	0.00397795
7:71570959	C:T	0.1959	cg11375451	No	7.18444	3.2e-11	6.85e-08	0.0305753	0.00425576
7:71573761	CT:C	0.1959	cg11375451	No	7.18444	3.2e-11	6.85e-08	0.0305753	0.00425576
7:71574128	G:C	0.1959	cg11375451	No	7.18444	3.2e-11	6.85e-08	0.0305753	0.00425576
7:71574867	A:ATGGGTTAGG	0.1959	cg11375451	No	7.18444	3.2e-11	6.85e-08	0.0305753	0.00425576
7:71574916	G:A	0.1959	cg11375451	No	7.18444	3.2e-11	6.85e-08	0.0305753	0.00425576
7:71578061	G:C	0.1959	cg11375451	No	7.18444	3.2e-11	6.85e-08	0.0305753	0.00425576
7:71578678	C:T	0.1959	cg11375451	No	7.18444	3.2e-11	6.85e-08	0.0305753	0.00425576
7:71579294	G:C	0.1959	cg11375451	No	7.18444	3.2e-11	6.85e-08	0.0305753	0.00425576
7:71579636	T:C	0.1959	cg11375451	No	7.18444	3.2e-11	6.85e-08	0.0305753	0.00425576
10:128214875	G:A	0.288	cg05249838	No	-7.18228	3.24e-11	8.97e-08	-0.0337324	-0.00469662
5:507762	CCA:C	0.2235	cg25925473	No	7.17654	3.34e-11	1.16e-06	0.0253833	0.00353698
17:20032615	A:G	0.06912	cg12636760	No	7.17265	3.41e-11	8.75e-08	0.0292319	0.00407546
17:20037345	A:G	0.06912	cg12636760	No	7.17265	3.41e-11	8.75e-08	0.0292319	0.00407546
17:20043144	C:T	0.06912	cg12636760	No	7.17265	3.41e-11	8.75e-08	0.0292319	0.00407546
17:20044782	T:G	0.06912	cg12636760	No	7.17265	3.41e-11	8.75e-08	0.0292319	0.00407546
17:20050603	C:T	0.06912	cg12636760	No	7.17265	3.41e-11	8.75e-08	0.0292319	0.00407546
17:20058268	G:C	0.06912	cg12636760	No	7.17265	3.41e-11	8.75e-08	0.0292319	0.00407546
17:20058819	C:G	0.06912	cg12636760	No	7.17265	3.41e-11	8.75e-08	0.0292319	0.00407546
17:20063461	G:GT	0.06912	cg12636760	No	7.17265	3.41e-11	8.75e-08	0.0292319	0.00407546
17:20065000	T:C	0.06912	cg12636760	No	7.17265	3.41e-11	8.75e-08	0.0292319	0.00407546
17:20079732	C:A	0.06912	cg12636760	No	7.17265	3.41e-11	8.75e-08	0.0292319	0.00407546
17:20080366	A:G	0.06912	cg12636760	No	7.17265	3.41e-11	8.75e-08	0.0292319	0.00407546
17:20083115	T:C	0.06912	cg12636760	No	7.17265	3.41e-11	8.75e-08	0.0292319	0.00407546
17:20084189	T:C	0.06912	cg12636760	No	7.17265	3.41e-11	8.75e-08	0.0292319	0.00407546
17:20088770	T:C	0.06912	cg12636760	No	7.17265	3.41e-11	8.75e-08	0.0292319	0.00407546
17:20096860	A:G	0.06912	cg12636760	No	7.17265	3.41e-11	8.75e-08	0.0292319	0.00407546
17:20119582	C:G	0.06912	cg12636760	No	7.17265	3.41e-11	8.75e-08	0.0292319	0.00407546
17:20124559	T:C	0.06912	cg12636760	No	7.17265	3.41e-11	8.75e-08	0.0292319	0.00407546
17:20131278	GA:G	0.06912	cg12636760	No	7.17265	3.41e-11	8.75e-08	0.0292319	0.00407546
16:4450421	T:G	0.2535	cg26429850	No	7.15705	3.71e-11	9.1e-08	0.0280443	0.00391842
16:4475868	A:T	0.2535	cg26429850	No	7.15558	3.74e-11	9.1e-08	0.0280463	0.0039195
8:144749042	CT:C	0.1267	cg01205653	No	7.15473	3.76e-11	7.4e-08	0.0368245	0.00514688
15:74749895	AAT:A	0.1406	cg03108237	No	-7.15136	3.83e-11	2.65e-08	-0.0605443	-0.00846612
17:79217336	G:GCAACAGCAGCCATCT	0.3456	cg25985227	No	-7.14756	3.91e-11	9.94e-08	-0.0172125	-0.00240816
12:50902495	C:CT	0.394	cg12884762	No	7.14339	4e-11	4.69e-08	0.0329313	0.00461003
5:502594	G:A	0.3917	cg25925473	No	7.14198	4.03e-11	1.16e-06	0.0209766	0.00293708
5:507307	G:A	0.2258	cg25925473	No	7.13952	4.08e-11	1.16e-06	0.0252659	0.00353887
5:507322	T:C	0.2258	cg25925473	No	7.13952	4.08e-11	1.16e-06	0.0252659	0.00353887
16:742049	G:GCCTC	0.4585	cg09263875	No	7.13901	4.09e-11	9.88e-08	0.0279575	0.00391616
12:51120174	T:C	0.3871	cg12884762	No	7.13298	4.23e-11	4.94e-08	0.0336429	0.00471653
7:71568076	A:C	0.3687	cg11375451	No	7.13128	4.26e-11	9.06e-08	0.0244526	0.00342892
2:220382700	C:T	0.4885	cg00822396	No	-7.11644	4.62e-11	1.53e-06	-0.015733	-0.0022108
12:129348899	G:A	0.2166	cg20050689	No	-7.11389	4.68e-11	5.45e-08	-0.0213944	-0.00300741
22:44684288	C:G	0.159	cg06420951	No	7.10901	4.81e-11	3.5e-08	0.026714	0.00375776
13:23679940	T:A	0.212	cg15086873	No	-7.08902	5.35e-11	1.81e-07	-0.0229898	-0.00324302
5:500493	C:T	0.2581	cg25925473	No	7.0856	5.45e-11	1.36e-06	0.0245074	0.00345876
7:1158500	T:A	0.4055	cg18664915	No	-7.08224	5.55e-11	1.17e-07	-0.0255391	-0.00360608
15:74667509	G:A	0.06682	cg03108237	No	-7.08053	5.6e-11	3.87e-08	-0.0904775	-0.0127784
7:71522091	GT:G	0.3502	cg11375451	No	7.07601	5.74e-11	1.2e-07	0.0242445	0.0034263
7:71583687	T:G	0.159	cg11375451	No	7.075	5.77e-11	1.2e-07	0.030876	0.0043641
22:21002822	C:T	0.2097	cg02440408	No	7.07171	5.88e-11	4.23e-08	0.0290786	0.00411196
22:21003110	T:G	0.2097	cg02440408	No	7.07171	5.88e-11	4.23e-08	0.0290786	0.00411196
12:51223579	G:T	0.2258	cg12884762	No	-7.06697	6.03e-11	6.68e-08	-0.0397702	-0.00562761
12:51228136	C:A	0.2258	cg12884762	No	-7.06697	6.03e-11	6.68e-08	-0.0397702	-0.00562761
12:51228617	G:A	0.2258	cg12884762	No	-7.06697	6.03e-11	6.68e-08	-0.0397702	-0.00562761
12:51230235	G:A	0.2258	cg12884762	No	-7.06697	6.03e-11	6.68e-08	-0.0397702	-0.00562761
12:51231061	T:C	0.2258	cg12884762	No	-7.06697	6.03e-11	6.68e-08	-0.0397702	-0.00562761
12:51232590	G:A	0.2258	cg12884762	No	-7.06697	6.03e-11	6.68e-08	-0.0397702	-0.00562761
12:51232615	A:G	0.2258	cg12884762	No	-7.06697	6.03e-11	6.68e-08	-0.0397702	-0.00562761
12:51233408	G:C	0.2258	cg12884762	No	-7.06697	6.03e-11	6.68e-08	-0.0397702	-0.00562761
12:51236501	G:C	0.2258	cg12884762	No	-7.06697	6.03e-11	6.68e-08	-0.0397702	-0.00562761
12:51236802	T:C	0.2258	cg12884762	No	-7.06697	6.03e-11	6.68e-08	-0.0397702	-0.00562761
12:51243292	A:AATCCTCTC	0.2235	cg12884762	No	-7.06697	6.03e-11	6.68e-08	-0.0397702	-0.00562761
12:51243411	A:G	0.2235	cg12884762	No	-7.06697	6.03e-11	6.68e-08	-0.0397702	-0.00562761
12:51227490	C:T	0.2258	cg12884762	No	-7.06697	6.03e-11	6.68e-08	-0.0397702	-0.00562761
13:23681661	G:T	0.2604	cg15086873	No	-7.06625	6.05e-11	1.98e-07	-0.0206626	-0.00292412
8:1306464	G:A	0.06912	cg15326535	No	7.06173	6.2e-11	1.18e-07	0.032927	0.00466274
8:1306659	G:A	0.06912	cg15326535	No	7.06173	6.2e-11	1.18e-07	0.032927	0.00466274
8:1307897	G:A	0.06912	cg15326535	No	7.06173	6.2e-11	1.18e-07	0.032927	0.00466274
8:1311175	C:T	0.06912	cg15326535	No	7.06173	6.2e-11	1.18e-07	0.032927	0.00466274
22:44684039	A:G	0.1498	cg06420951	No	7.05971	6.27e-11	4.49e-08	0.0269194	0.0038131
7:1032554	T:C	0.4977	cg18664915	No	7.05708	6.36e-11	1.31e-07	0.0260246	0.00368773
17:79049273	T:G	0.2788	cg23476745	No	7.05656	6.37e-11	1.61e-07	0.0181393	0.00257057
11:113185591	C:CGCGCGGGGCTCGGGGGCAGGCTCT	0.09217	cg05127217	No	-7.05519	6.42e-11	5.5e-07	-0.0321547	-0.00455759
16:4474514	G:C	0.2719	cg26429850	No	7.03943	6.99e-11	1.67e-07	0.0272792	0.0038752
7:71544746	CTTTTTTTTT:C	0.1959	cg11375451	No	7.03683	7.08e-11	1.45e-07	0.0301611	0.00428618
15:74759689	C:CT	0.1429	cg03108237	No	-7.02897	7.39e-11	5.08e-08	-0.0598005	-0.00850773
9:140444078	T:C	0.4608	cg14502713	No	-7.02716	7.46e-11	3.87e-07	-0.0187903	-0.00267396
16:622211	T:C	0.2673	cg09263875	No	7.0259	7.51e-11	1.79e-07	0.031282	0.00445238
9:137884624	T:C	0.4424	cg14602234	No	-7.02286	7.63e-11	3.87e-07	-0.0198528	-0.00282688
17:72462161	G:C	0.2051	cg08087047	No	-7.02033	7.74e-11	1.93e-07	-0.029685	-0.00422844
17:72474608	G:C	0.2028	cg08087047	No	-7.01917	7.79e-11	1.93e-07	-0.0303478	-0.00432356
8:6641730	C:G	0.09908	cg25038773	No	-7.01243	8.07e-11	1.53e-07	-0.0317153	-0.00452272
7:1055926	T:C	0.2742	cg18664915	No	-7.0096	8.19e-11	1.67e-07	-0.030966	-0.00441765
7:1033605	C:T	0.4631	cg18664915	No	-7.00356	8.46e-11	1.71e-07	-0.0255673	-0.00365062
12:51238393	C:T	0.2212	cg12884762	No	-7.00291	8.49e-11	9.18e-08	-0.039486	-0.00563852
12:51239270	G:T	0.2212	cg12884762	No	-7.00291	8.49e-11	9.18e-08	-0.039486	-0.00563852
12:51239383	G:A	0.2212	cg12884762	No	-7.00291	8.49e-11	9.18e-08	-0.039486	-0.00563852
12:51240678	T:C	0.2212	cg12884762	No	-7.00291	8.49e-11	9.18e-08	-0.039486	-0.00563852
12:51241512	C:G	0.2212	cg12884762	No	-7.00291	8.49e-11	9.18e-08	-0.039486	-0.00563852
12:51242135	G:A	0.2212	cg12884762	No	-7.00291	8.49e-11	9.18e-08	-0.039486	-0.00563852
12:51242793	A:G	0.2212	cg12884762	No	-7.00291	8.49e-11	9.18e-08	-0.039486	-0.00563852
11:67438513	C:A	0.1106	cg12438215	No	-6.99468	8.87e-11	6.24e-07	-0.0261943	-0.00374489
11:67438563	G:A	0.1106	cg12438215	No	-6.99468	8.87e-11	6.24e-07	-0.0261943	-0.00374489
11:67441318	GAC:G	0.1106	cg12438215	No	-6.99468	8.87e-11	6.24e-07	-0.0261943	-0.00374489
11:67441750	A:G	0.1106	cg12438215	No	-6.99468	8.87e-11	6.24e-07	-0.0261943	-0.00374489
11:67442043	A:C	0.1106	cg12438215	No	-6.99468	8.87e-11	6.24e-07	-0.0261943	-0.00374489
11:67442661	C:T	0.1106	cg12438215	No	-6.99468	8.87e-11	6.24e-07	-0.0261943	-0.00374489
11:67443742	G:A	0.1106	cg12438215	No	-6.99468	8.87e-11	6.24e-07	-0.0261943	-0.00374489
11:67444993	G:C	0.1106	cg12438215	No	-6.99468	8.87e-11	6.24e-07	-0.0261943	-0.00374489
11:67446174	G:T	0.1106	cg12438215	No	-6.99468	8.87e-11	6.24e-07	-0.0261943	-0.00374489
11:67446367	G:A	0.1106	cg12438215	No	-6.99468	8.87e-11	6.24e-07	-0.0261943	-0.00374489
17:72457343	A:G	0.4171	cg08087047	No	-6.99409	8.9e-11	2.2e-07	-0.0246565	-0.00352533
17:79066878	CCTGGGCTGGGCTGGG:C	0.2765	cg23476745	No	6.98669	9.26e-11	2.27e-07	0.0181353	0.00259569
7:71586049	T:C	0.3433	cg11375451	No	6.98175	9.51e-11	1.9e-07	0.0238415	0.00341484
7:71597668	T:C	0.3433	cg11375451	No	6.98175	9.51e-11	1.9e-07	0.0238415	0.00341484
9:140441177	A:G	0.4493	cg14502713	No	-6.97536	9.84e-11	3.87e-07	-0.01909	-0.00273677
7:1000735	G:A	0.1912	cg18664915	No	-6.97205	1e-10	1.97e-07	-0.0351047	-0.00503507
7:1004248	G:C	0.1912	cg18664915	No	-6.97205	1e-10	1.97e-07	-0.0351047	-0.00503507
5:502968	T:C	0.2327	cg25925473	No	6.97058	1.01e-10	2.04e-06	0.0258276	0.00370523
12:50882521	C:T	0.1406	cg12884762	No	-6.96069	1.06e-10	1.14e-07	-0.0451796	-0.00649067
12:50885681	C:T	0.1406	cg12884762	No	-6.96069	1.06e-10	1.14e-07	-0.0451796	-0.00649067
17:79205736	G:A	0.3594	cg25985227	No	-6.95776	1.08e-10	2.62e-07	-0.0175124	-0.00251696
5:14459999	C:T	0.3802	cg26595256	No	6.94944	1.13e-10	2.04e-06	0.0154392	0.00222164
5:14460068	C:A	0.3802	cg26595256	No	6.94944	1.13e-10	2.04e-06	0.0154392	0.00222164
16:757891	T:C	0.4493	cg09263875	No	-6.94381	1.16e-10	2.75e-07	-0.0296891	-0.00427563
12:51247815	T:C	0.2304	cg12884762	No	-6.94327	1.17e-10	1.24e-07	-0.0393337	-0.00566501
12:51256839	T:C	0.2304	cg12884762	No	-6.94327	1.17e-10	1.24e-07	-0.0393337	-0.00566501
12:51259170	G:A	0.2304	cg12884762	No	-6.94327	1.17e-10	1.24e-07	-0.0393337	-0.00566501
15:74942201	AG:A	0.1636	cg03108237	No	-6.94106	1.18e-10	8.09e-08	-0.0574096	-0.00827101
12:50938005	C:CA	0.3917	cg12884762	No	6.93734	1.2e-10	1.27e-07	0.0328614	0.00473689
16:646421	A:G	0.2765	cg09263875	No	6.91503	1.36e-10	3.18e-07	0.0305966	0.00442465
15:74802891	T:C	0.1498	cg03108237	No	-6.91462	1.36e-10	9.07e-08	-0.0593511	-0.00858343
15:74833523	T:C	0.1498	cg03108237	No	-6.91462	1.36e-10	9.07e-08	-0.0593511	-0.00858343
15:74853604	G:A	0.1498	cg03108237	No	-6.91462	1.36e-10	9.07e-08	-0.0593511	-0.00858343
15:74885063	C:T	0.1498	cg03108237	No	-6.91462	1.36e-10	9.07e-08	-0.0593511	-0.00858343
15:74885948	A:G	0.1498	cg03108237	No	-6.91462	1.36e-10	9.07e-08	-0.0593511	-0.00858343
15:74897598	C:G	0.1498	cg03108237	No	-6.91462	1.36e-10	9.07e-08	-0.0593511	-0.00858343
15:74899500	T:C	0.1498	cg03108237	No	-6.91462	1.36e-10	9.07e-08	-0.0593511	-0.00858343
6:159028488	C:T	0.4217	cg00416610	No	6.91201	1.38e-10	1.65e-05	0.018621	0.00269401
6:159028714	A:T	0.4217	cg00416610	No	6.91201	1.38e-10	1.65e-05	0.018621	0.00269401
6:159029342	G:C	0.4217	cg00416610	No	6.91201	1.38e-10	1.65e-05	0.018621	0.00269401
17:79216915	A:G	0.3733	cg25985227	No	-6.90916	1.4e-10	3.37e-07	-0.0164116	-0.00237535
12:51235741	G:GA	0.2304	cg12884762	No	-6.90646	1.42e-10	1.5e-07	-0.0381582	-0.005525
10:5945672	T:G	0.4447	cg09045979	No	-6.90236	1.45e-10	3.98e-07	-0.022481	-0.003257
16:678843	C:T	0.2696	cg09263875	No	6.88542	1.59e-10	3.69e-07	0.0304549	0.0044231
22:34166081	G:A	0.3157	cg00809377	No	-6.88455	1.59e-10	1.14e-07	-0.0326853	-0.00474764
5:14365895	A:G	0.5	cg26595256	No	-6.88164	1.62e-10	2.26e-06	-0.0152284	-0.00221291
5:14372440	C:T	0.5	cg26595256	No	-6.88164	1.62e-10	2.26e-06	-0.0152284	-0.00221291
14:105315508	CA:C	0.2604	cg26203845	No	-6.87583	1.67e-10	4.18e-07	-0.0265141	-0.00385614
14:105315523	GA:G	0.2604	cg26203845	No	-6.87583	1.67e-10	4.18e-07	-0.0265141	-0.00385614
10:5939862	T:TA	0.4447	cg09045979	No	-6.86357	1.78e-10	4.77e-07	-0.0221584	-0.00322841
10:5943340	T:C	0.4447	cg09045979	No	-6.86357	1.78e-10	4.77e-07	-0.0221584	-0.00322841
10:5950235	A:G	0.4447	cg09045979	No	-6.86357	1.78e-10	4.77e-07	-0.0221584	-0.00322841
16:4497199	G:C	0.2488	cg26429850	No	6.85971	1.82e-10	4.2e-07	0.0272754	0.00397617
2:220384126	A:G	0.4862	cg00822396	No	6.85641	1.85e-10	5.46e-06	0.0150526	0.00219541
6:159029953	C:A	0.4286	cg00416610	No	6.85421	1.87e-10	1.65e-05	0.018114	0.00264275
9:134380204	C:T	0.0576	cg10333970	No	-6.85344	1.88e-10	3.87e-07	-0.0373467	-0.00544934
11:12298921	A:G	0.2926	cg22865289	No	6.85211	1.89e-10	1.26e-06	0.0277128	0.00404442
11:12300017	G:A	0.2926	cg22865289	No	6.85211	1.89e-10	1.26e-06	0.0277128	0.00404442
11:12300654	G:A	0.2926	cg22865289	No	6.85211	1.89e-10	1.26e-06	0.0277128	0.00404442
10:103920475	T:C	0.08756	cg09392168	No	6.85229	1.89e-10	5.02e-07	0.0294887	0.00430348
8:144749038	A:T	0.129	cg01205653	No	6.85146	1.9e-10	3.57e-07	0.0355738	0.00519214
10:5944510	A:G	0.447	cg09045979	No	-6.84523	1.96e-10	5.17e-07	-0.0221951	-0.00324242
8:144727351	T:C	0.2074	cg01205653	No	6.84502	1.97e-10	3.67e-07	0.0274753	0.00401391
5:494497	G:A	0.288	cg25925473	No	6.83753	2.05e-10	2.26e-06	0.0228457	0.00334122
13:23658838	A:G	0.2696	cg15086873	No	-6.83504	2.07e-10	6.45e-07	-0.0213277	-0.00312035
13:23658864	A:G	0.2696	cg15086873	No	-6.83504	2.07e-10	6.45e-07	-0.0213277	-0.00312035
17:20190736	CAAAAAAAAAAAAAAA:C	0.07604	cg12636760	No	6.83508	2.07e-10	4.96e-07	0.0261148	0.0038207
7:71516821	G:A	0.3548	cg11375451	No	6.82955	2.13e-10	4.04e-07	0.0236946	0.00346943
7:71517460	CCTCA:C	0.3548	cg11375451	No	6.82955	2.13e-10	4.04e-07	0.0236946	0.00346943
7:71518506	C:T	0.3548	cg11375451	No	6.82955	2.13e-10	4.04e-07	0.0236946	0.00346943
7:71519069	G:A	0.3548	cg11375451	No	6.82955	2.13e-10	4.04e-07	0.0236946	0.00346943
7:71519441	T:C	0.3548	cg11375451	No	6.82955	2.13e-10	4.04e-07	0.0236946	0.00346943
7:71515673	T:C	0.3548	cg11375451	No	6.82955	2.13e-10	4.04e-07	0.0236946	0.00346943
6:159010379	T:C	0.4171	cg00416610	No	6.82744	2.16e-10	1.65e-05	0.0180606	0.0026453
12:129357495	T:C	0.1797	cg20050689	No	-6.8267	2.17e-10	2.24e-07	-0.0227952	-0.00333912
12:129354617	A:G	0.1797	cg20050689	No	-6.8267	2.17e-10	2.24e-07	-0.0227952	-0.00333912
12:129356536	G:A	0.1797	cg20050689	No	-6.8267	2.17e-10	2.24e-07	-0.0227952	-0.00333912
12:129358436	T:C	0.1774	cg20050689	No	-6.8267	2.17e-10	2.24e-07	-0.0227952	-0.00333912
12:129358588	G:C	0.1797	cg20050689	No	-6.8267	2.17e-10	2.24e-07	-0.0227952	-0.00333912
12:129360928	G:A	0.1797	cg20050689	No	-6.8267	2.17e-10	2.24e-07	-0.0227952	-0.00333912
16:4518948	T:A	0.2627	cg26429850	No	6.82587	2.18e-10	4.88e-07	0.0261207	0.00382673
16:4529613	A:G	0.2627	cg26429850	No	6.82587	2.18e-10	4.88e-07	0.0261207	0.00382673
16:4530597	T:C	0.2627	cg26429850	No	6.82587	2.18e-10	4.88e-07	0.0261207	0.00382673
16:4534366	G:C	0.2627	cg26429850	No	6.82587	2.18e-10	4.88e-07	0.0261207	0.00382673
15:74709975	G:A	0.1452	cg03108237	No	-6.82236	2.22e-10	1.47e-07	-0.0637338	-0.00934191
8:143902901	T:A	0.4885	cg17252645	No	-6.82156	2.23e-10	4.11e-07	-0.0245723	-0.00360215
8:144744681	G:C	0.2074	cg01205653	No	6.82077	2.23e-10	4.11e-07	0.0276163	0.00404885
8:144749036	T:C	0.1382	cg01205653	No	6.81848	2.26e-10	4.13e-07	0.0349328	0.00512325
20:46798932	GT:G	0.4677	cg21465193	No	6.81056	2.36e-10	1.04e-06	0.0177554	0.00260704
16:757563	G:T	0.4493	cg09263875	No	-6.80194	2.47e-10	5.45e-07	-0.0292052	-0.00429366
16:759069	G:C	0.4493	cg09263875	No	-6.80194	2.47e-10	5.45e-07	-0.0292052	-0.00429366
5:14377380	A:G	0.4931	cg26595256	No	6.79999	2.49e-10	2.26e-06	0.0151137	0.0022226
5:14379278	G:A	0.4931	cg26595256	No	6.79999	2.49e-10	2.26e-06	0.0151137	0.0022226
5:14379820	A:G	0.4931	cg26595256	No	6.79999	2.49e-10	2.26e-06	0.0151137	0.0022226
7:71644047	A:G	0.341	cg11375451	No	6.79408	2.57e-10	4.78e-07	0.0237698	0.0034986
7:71646533	G:A	0.341	cg11375451	No	6.79408	2.57e-10	4.78e-07	0.0237698	0.0034986
7:71650130	G:T	0.341	cg11375451	No	6.79408	2.57e-10	4.78e-07	0.0237698	0.0034986
16:4506232	G:A	0.2696	cg26429850	No	6.78941	2.64e-10	5.79e-07	0.0257309	0.00378986
8:1310538	:	0.06452	cg15326535	No	6.78427	2.71e-10	4.85e-07	0.0331034	0.00487944
8:143902819	C:T	0.4816	cg17252645	No	-6.78344	2.72e-10	4.85e-07	-0.0245604	-0.00362064
8:143902968	C:T	0.4816	cg17252645	No	-6.78344	2.72e-10	4.85e-07	-0.0245604	-0.00362064
7:71619727	T:C	0.159	cg11375451	No	6.78192	2.74e-10	5.03e-07	0.0313805	0.00462709
7:71622211	C:T	0.159	cg11375451	No	6.78192	2.74e-10	5.03e-07	0.0313805	0.00462709
10:103560364	T:C	0.07373	cg09392168	No	6.78141	2.75e-10	5.52e-07	0.0287139	0.0042342
10:103561771	G:A	0.07373	cg09392168	No	6.78141	2.75e-10	5.52e-07	0.0287139	0.0042342
10:103562294	C:T	0.07373	cg09392168	No	6.78141	2.75e-10	5.52e-07	0.0287139	0.0042342
10:103563470	A:G	0.07373	cg09392168	No	6.78141	2.75e-10	5.52e-07	0.0287139	0.0042342
10:103566175	T:C	0.07373	cg09392168	No	6.78141	2.75e-10	5.52e-07	0.0287139	0.0042342
10:103566914	T:C	0.07373	cg09392168	No	6.78141	2.75e-10	5.52e-07	0.0287139	0.0042342
10:103568384	T:C	0.07373	cg09392168	No	6.78141	2.75e-10	5.52e-07	0.0287139	0.0042342
10:103568681	C:T	0.07373	cg09392168	No	6.78141	2.75e-10	5.52e-07	0.0287139	0.0042342
10:103569382	C:T	0.07373	cg09392168	No	6.78141	2.75e-10	5.52e-07	0.0287139	0.0042342
10:103569473	A:AC	0.07373	cg09392168	No	6.78141	2.75e-10	5.52e-07	0.0287139	0.0042342
10:103571113	C:T	0.07373	cg09392168	No	6.78141	2.75e-10	5.52e-07	0.0287139	0.0042342
10:103572913	T:A	0.07373	cg09392168	No	6.78141	2.75e-10	5.52e-07	0.0287139	0.0042342
10:103575612	G:T	0.07373	cg09392168	No	6.78141	2.75e-10	5.52e-07	0.0287139	0.0042342
10:103577726	G:A	0.07373	cg09392168	No	6.78141	2.75e-10	5.52e-07	0.0287139	0.0042342
10:103579625	C:T	0.07373	cg09392168	No	6.78141	2.75e-10	5.52e-07	0.0287139	0.0042342
10:103579959	T:TA	0.07373	cg09392168	No	6.78141	2.75e-10	5.52e-07	0.0287139	0.0042342
10:103582375	A:G	0.07373	cg09392168	No	6.78141	2.75e-10	5.52e-07	0.0287139	0.0042342
10:103593750	C:G	0.07373	cg09392168	No	6.78141	2.75e-10	5.52e-07	0.0287139	0.0042342
10:103600517	A:G	0.07373	cg09392168	No	6.78141	2.75e-10	5.52e-07	0.0287139	0.0042342
10:103605426	A:G	0.07373	cg09392168	No	6.78141	2.75e-10	5.52e-07	0.0287139	0.0042342
10:103608044	T:G	0.07373	cg09392168	No	6.78141	2.75e-10	5.52e-07	0.0287139	0.0042342
10:103608904	G:A	0.07373	cg09392168	No	6.78141	2.75e-10	5.52e-07	0.0287139	0.0042342
10:103614452	G:C	0.07373	cg09392168	No	6.78141	2.75e-10	5.52e-07	0.0287139	0.0042342
10:103618090	A:G	0.07373	cg09392168	No	6.78141	2.75e-10	5.52e-07	0.0287139	0.0042342
10:103620028	T:C	0.07373	cg09392168	No	6.78141	2.75e-10	5.52e-07	0.0287139	0.0042342
10:103626606	T:C	0.07373	cg09392168	No	6.78141	2.75e-10	5.52e-07	0.0287139	0.0042342
10:103628880	A:G	0.07373	cg09392168	No	6.78141	2.75e-10	5.52e-07	0.0287139	0.0042342
10:103634065	C:CA	0.07373	cg09392168	No	6.78141	2.75e-10	5.52e-07	0.0287139	0.0042342
10:103645739	G:A	0.07373	cg09392168	No	6.78141	2.75e-10	5.52e-07	0.0287139	0.0042342
10:103647016	C:A	0.07373	cg09392168	No	6.78141	2.75e-10	5.52e-07	0.0287139	0.0042342
10:103652003	A:T	0.07373	cg09392168	No	6.78141	2.75e-10	5.52e-07	0.0287139	0.0042342
10:103652404	T:C	0.07373	cg09392168	No	6.78141	2.75e-10	5.52e-07	0.0287139	0.0042342
10:103667483	C:A	0.07373	cg09392168	No	6.78141	2.75e-10	5.52e-07	0.0287139	0.0042342
10:103674518	G:A	0.07373	cg09392168	No	6.78141	2.75e-10	5.52e-07	0.0287139	0.0042342
10:103694406	G:A	0.07373	cg09392168	No	6.78141	2.75e-10	5.52e-07	0.0287139	0.0042342
10:103701595	T:A	0.07373	cg09392168	No	6.78141	2.75e-10	5.52e-07	0.0287139	0.0042342
10:103609849	T:C	0.07373	cg09392168	No	6.78141	2.75e-10	5.52e-07	0.0287139	0.0042342
15:74739741	T:C	0.1498	cg03108237	No	-6.77954	2.78e-10	1.83e-07	-0.0568816	-0.00839019
15:74742752	T:A	0.1498	cg03108237	No	-6.77954	2.78e-10	1.83e-07	-0.0568816	-0.00839019
15:74786358	T:C	0.1498	cg03108237	No	-6.77954	2.78e-10	1.83e-07	-0.0568816	-0.00839019
13:113654257	A:G	0.2627	cg12030499	No	6.77455	2.85e-10	8.65e-07	0.0227348	0.00335591
12:50561359	G:C	0.2558	cg12884762	No	-6.77211	2.89e-10	2.96e-07	-0.0343034	-0.00506539
12:50562504	C:CATGAGGTCAGGAGA	0.2558	cg12884762	No	-6.77211	2.89e-10	2.96e-07	-0.0343034	-0.00506539
11:12303521	C:T	0.2857	cg22865289	No	6.76401	3.01e-10	1.71e-06	0.0274087	0.00405214
11:12303938	T:C	0.2857	cg22865289	No	6.76401	3.01e-10	1.71e-06	0.0274087	0.00405214
9:134348275	A:G	0.0576	cg10333970	No	-6.76296	3.03e-10	3.87e-07	-0.0379045	-0.00560473
9:134380869	T:C	0.0576	cg10333970	No	-6.76296	3.03e-10	3.87e-07	-0.0379045	-0.00560473
9:134387315	C:G	0.0576	cg10333970	No	-6.76296	3.03e-10	3.87e-07	-0.0379045	-0.00560473
9:134283353	C:T	0.0576	cg10333970	No	-6.76296	3.03e-10	3.87e-07	-0.0379045	-0.00560473
9:134287092	CT:C	0.0576	cg10333970	No	-6.76296	3.03e-10	3.87e-07	-0.0379045	-0.00560473
9:134292137	A:G	0.0576	cg10333970	No	-6.76296	3.03e-10	3.87e-07	-0.0379045	-0.00560473
9:134295042	CTCT:C	0.0576	cg10333970	No	-6.76296	3.03e-10	3.87e-07	-0.0379045	-0.00560473
9:134296546	C:G	0.0576	cg10333970	No	-6.76296	3.03e-10	3.87e-07	-0.0379045	-0.00560473
9:134302382	G:A	0.0576	cg10333970	No	-6.76296	3.03e-10	3.87e-07	-0.0379045	-0.00560473
9:134302918	C:T	0.0576	cg10333970	No	-6.76296	3.03e-10	3.87e-07	-0.0379045	-0.00560473
9:134305881	TATATCTATAG:T	0.0576	cg10333970	No	-6.76296	3.03e-10	3.87e-07	-0.0379045	-0.00560473
9:134306610	C:T	0.0576	cg10333970	No	-6.76296	3.03e-10	3.87e-07	-0.0379045	-0.00560473
9:134306792	C:T	0.0576	cg10333970	No	-6.76296	3.03e-10	3.87e-07	-0.0379045	-0.00560473
9:134307219	C:T	0.0576	cg10333970	No	-6.76296	3.03e-10	3.87e-07	-0.0379045	-0.00560473
9:134307276	C:T	0.0576	cg10333970	No	-6.76296	3.03e-10	3.87e-07	-0.0379045	-0.00560473
9:134317192	G:A	0.0576	cg10333970	No	-6.76296	3.03e-10	3.87e-07	-0.0379045	-0.00560473
9:134318003	C:T	0.0576	cg10333970	No	-6.76296	3.03e-10	3.87e-07	-0.0379045	-0.00560473
9:134320354	G:T	0.0576	cg10333970	No	-6.76296	3.03e-10	3.87e-07	-0.0379045	-0.00560473
9:134321246	G:C	0.0576	cg10333970	No	-6.76296	3.03e-10	3.87e-07	-0.0379045	-0.00560473
9:134321507	T:TGG	0.0576	cg10333970	No	-6.76296	3.03e-10	3.87e-07	-0.0379045	-0.00560473
9:134323883	A:G	0.0576	cg10333970	No	-6.76296	3.03e-10	3.87e-07	-0.0379045	-0.00560473
9:134324174	T:C	0.0576	cg10333970	No	-6.76296	3.03e-10	3.87e-07	-0.0379045	-0.00560473
9:134327747	T:G	0.0576	cg10333970	No	-6.76296	3.03e-10	3.87e-07	-0.0379045	-0.00560473
9:134330340	T:A	0.05069	cg10333970	No	-6.76296	3.03e-10	3.87e-07	-0.0379045	-0.00560473
9:134331768	T:C	0.0576	cg10333970	No	-6.76296	3.03e-10	3.87e-07	-0.0379045	-0.00560473
9:134333090	C:T	0.0576	cg10333970	No	-6.76296	3.03e-10	3.87e-07	-0.0379045	-0.00560473
9:134335021	C:T	0.0576	cg10333970	No	-6.76296	3.03e-10	3.87e-07	-0.0379045	-0.00560473
9:134335114	C:T	0.0576	cg10333970	No	-6.76296	3.03e-10	3.87e-07	-0.0379045	-0.00560473
9:134335234	T:C	0.0576	cg10333970	No	-6.76296	3.03e-10	3.87e-07	-0.0379045	-0.00560473
9:134335407	A:G	0.0576	cg10333970	No	-6.76296	3.03e-10	3.87e-07	-0.0379045	-0.00560473
9:134337450	C:T	0.0576	cg10333970	No	-6.76296	3.03e-10	3.87e-07	-0.0379045	-0.00560473
9:134339815	G:A	0.0576	cg10333970	No	-6.76296	3.03e-10	3.87e-07	-0.0379045	-0.00560473
9:134347053	C:T	0.0576	cg10333970	No	-6.76296	3.03e-10	3.87e-07	-0.0379045	-0.00560473
9:134350231	C:T	0.0576	cg10333970	No	-6.76296	3.03e-10	3.87e-07	-0.0379045	-0.00560473
9:134351500	C:T	0.0576	cg10333970	No	-6.76296	3.03e-10	3.87e-07	-0.0379045	-0.00560473
9:134352521	G:A	0.0576	cg10333970	No	-6.76296	3.03e-10	3.87e-07	-0.0379045	-0.00560473
9:134356652	C:T	0.0576	cg10333970	No	-6.76296	3.03e-10	3.87e-07	-0.0379045	-0.00560473
9:134358579	C:T	0.0576	cg10333970	No	-6.76296	3.03e-10	3.87e-07	-0.0379045	-0.00560473
9:134365609	T:C	0.0576	cg10333970	No	-6.76296	3.03e-10	3.87e-07	-0.0379045	-0.00560473
9:134371165	C:T	0.0576	cg10333970	No	-6.76296	3.03e-10	3.87e-07	-0.0379045	-0.00560473
9:134371945	G:A	0.0576	cg10333970	No	-6.76296	3.03e-10	3.87e-07	-0.0379045	-0.00560473
9:134373001	G:T	0.0576	cg10333970	No	-6.76296	3.03e-10	3.87e-07	-0.0379045	-0.00560473
9:134374274	C:T	0.0576	cg10333970	No	-6.76296	3.03e-10	3.87e-07	-0.0379045	-0.00560473
9:134374599	C:T	0.0576	cg10333970	No	-6.76296	3.03e-10	3.87e-07	-0.0379045	-0.00560473
9:134375798	C:T	0.0576	cg10333970	No	-6.76296	3.03e-10	3.87e-07	-0.0379045	-0.00560473
9:134377982	CAAAAA:C	0.0576	cg10333970	No	-6.76296	3.03e-10	3.87e-07	-0.0379045	-0.00560473
9:134380473	TTTTG:T	0.0576	cg10333970	No	-6.76296	3.03e-10	3.87e-07	-0.0379045	-0.00560473
9:134380734	A:G	0.0576	cg10333970	No	-6.76296	3.03e-10	3.87e-07	-0.0379045	-0.00560473
9:134382206	G:A	0.0576	cg10333970	No	-6.76296	3.03e-10	3.87e-07	-0.0379045	-0.00560473
9:134382271	T:C	0.0576	cg10333970	No	-6.76296	3.03e-10	3.87e-07	-0.0379045	-0.00560473
9:134382283	G:T	0.0576	cg10333970	No	-6.76296	3.03e-10	3.87e-07	-0.0379045	-0.00560473
9:134382556	G:A	0.0576	cg10333970	No	-6.76296	3.03e-10	3.87e-07	-0.0379045	-0.00560473
9:134382673	C:T	0.0576	cg10333970	No	-6.76296	3.03e-10	3.87e-07	-0.0379045	-0.00560473
9:134383380	A:G	0.0576	cg10333970	No	-6.76296	3.03e-10	3.87e-07	-0.0379045	-0.00560473
9:134384066	A:G	0.0576	cg10333970	No	-6.76296	3.03e-10	3.87e-07	-0.0379045	-0.00560473
9:134384277	T:C	0.0576	cg10333970	No	-6.76296	3.03e-10	3.87e-07	-0.0379045	-0.00560473
9:134384500	C:T	0.0576	cg10333970	No	-6.76296	3.03e-10	3.87e-07	-0.0379045	-0.00560473
9:134384513	A:G	0.0576	cg10333970	No	-6.76296	3.03e-10	3.87e-07	-0.0379045	-0.00560473
9:134385436	A:G	0.0576	cg10333970	No	-6.76296	3.03e-10	3.87e-07	-0.0379045	-0.00560473
9:134385599	A:G	0.0576	cg10333970	No	-6.76296	3.03e-10	3.87e-07	-0.0379045	-0.00560473
9:134385977	G:A	0.0576	cg10333970	No	-6.76296	3.03e-10	3.87e-07	-0.0379045	-0.00560473
9:134386744	T:C	0.0576	cg10333970	No	-6.76296	3.03e-10	3.87e-07	-0.0379045	-0.00560473
9:134386781	G:A	0.0576	cg10333970	No	-6.76296	3.03e-10	3.87e-07	-0.0379045	-0.00560473
9:134386903	G:A	0.0576	cg10333970	No	-6.76296	3.03e-10	3.87e-07	-0.0379045	-0.00560473
9:134387038	G:A	0.0576	cg10333970	No	-6.76296	3.03e-10	3.87e-07	-0.0379045	-0.00560473
9:134387100	G:A	0.0576	cg10333970	No	-6.76296	3.03e-10	3.87e-07	-0.0379045	-0.00560473
9:134387133	T:C	0.0576	cg10333970	No	-6.76296	3.03e-10	3.87e-07	-0.0379045	-0.00560473
9:134387255	C:T	0.0576	cg10333970	No	-6.76296	3.03e-10	3.87e-07	-0.0379045	-0.00560473
9:134387488	T:C	0.0576	cg10333970	No	-6.76296	3.03e-10	3.87e-07	-0.0379045	-0.00560473
9:134388101	T:C	0.0576	cg10333970	No	-6.76296	3.03e-10	3.87e-07	-0.0379045	-0.00560473
9:134388278	T:C	0.0576	cg10333970	No	-6.76296	3.03e-10	3.87e-07	-0.0379045	-0.00560473
9:134388340	T:TC	0.0576	cg10333970	No	-6.76296	3.03e-10	3.87e-07	-0.0379045	-0.00560473
9:134388402	G:A	0.0576	cg10333970	No	-6.76296	3.03e-10	3.87e-07	-0.0379045	-0.00560473
9:134388446	G:A	0.0576	cg10333970	No	-6.76296	3.03e-10	3.87e-07	-0.0379045	-0.00560473
9:134389070	C:A	0.0576	cg10333970	No	-6.76296	3.03e-10	3.87e-07	-0.0379045	-0.00560473
9:134390993	C:T	0.0576	cg10333970	No	-6.76296	3.03e-10	3.87e-07	-0.0379045	-0.00560473
9:134392845	T:G	0.0576	cg10333970	No	-6.76296	3.03e-10	3.87e-07	-0.0379045	-0.00560473
9:134392848	G:A	0.0576	cg10333970	No	-6.76296	3.03e-10	3.87e-07	-0.0379045	-0.00560473
9:134394163	A:G	0.0576	cg10333970	No	-6.76296	3.03e-10	3.87e-07	-0.0379045	-0.00560473
9:134394610	G:A	0.0576	cg10333970	No	-6.76296	3.03e-10	3.87e-07	-0.0379045	-0.00560473
9:134394612	G:A	0.0576	cg10333970	No	-6.76296	3.03e-10	3.87e-07	-0.0379045	-0.00560473
9:134394646	A:G	0.0576	cg10333970	No	-6.76296	3.03e-10	3.87e-07	-0.0379045	-0.00560473
9:134397057	C:G	0.0576	cg10333970	No	-6.76296	3.03e-10	3.87e-07	-0.0379045	-0.00560473
9:134397166	G:A	0.0576	cg10333970	No	-6.76296	3.03e-10	3.87e-07	-0.0379045	-0.00560473
9:134397186	T:C	0.0576	cg10333970	No	-6.76296	3.03e-10	3.87e-07	-0.0379045	-0.00560473
9:134398534	T:C	0.0576	cg10333970	No	-6.76296	3.03e-10	3.87e-07	-0.0379045	-0.00560473
9:134398719	T:C	0.0576	cg10333970	No	-6.76296	3.03e-10	3.87e-07	-0.0379045	-0.00560473
9:134398771	T:C	0.0576	cg10333970	No	-6.76296	3.03e-10	3.87e-07	-0.0379045	-0.00560473
9:134399356	A:G	0.0576	cg10333970	No	-6.76296	3.03e-10	3.87e-07	-0.0379045	-0.00560473
9:134405598	T:C	0.0576	cg10333970	No	-6.76296	3.03e-10	3.87e-07	-0.0379045	-0.00560473
5:494861	C:T	0.2512	cg25925473	No	6.76052	3.07e-10	2.26e-06	0.0236471	0.00349782
5:495118	A:G	0.2512	cg25925473	No	6.76052	3.07e-10	2.26e-06	0.0236471	0.00349782
5:496484	A:G	0.2512	cg25925473	No	6.76052	3.07e-10	2.26e-06	0.0236471	0.00349782
5:497341	G:T	0.2512	cg25925473	No	6.76052	3.07e-10	2.26e-06	0.0236471	0.00349782
5:497624	G:A	0.2512	cg25925473	No	6.76052	3.07e-10	2.26e-06	0.0236471	0.00349782
5:498430	G:A	0.2512	cg25925473	No	6.76052	3.07e-10	2.26e-06	0.0236471	0.00349782
5:498576	G:A	0.2535	cg25925473	No	6.76052	3.07e-10	2.26e-06	0.0236471	0.00349782
5:498026	C:T	0.2535	cg25925473	No	6.76048	3.07e-10	2.26e-06	0.0236291	0.00349517
5:498030	C:T	0.2535	cg25925473	No	6.76048	3.07e-10	2.26e-06	0.0236291	0.00349517
5:498035	C:T	0.2535	cg25925473	No	6.76048	3.07e-10	2.26e-06	0.0236291	0.00349517
12:50657641	T:A	0.2558	cg12884762	No	-6.75869	3.1e-10	3.16e-07	-0.033544	-0.00496309
12:50657642	A:G	0.2558	cg12884762	No	-6.75869	3.1e-10	3.16e-07	-0.033544	-0.00496309
17:79076531	GT:G	0.3111	cg23476745	No	6.75286	3.2e-10	7.58e-07	0.0169082	0.00250387
12:51004293	C:CT	0.3848	cg12884762	No	6.74758	3.29e-10	3.33e-07	0.0318401	0.00471874
6:159030235	A:G	0.4309	cg00416610	No	6.74388	3.35e-10	2.14e-05	0.0177488	0.00263183
11:67440711	G:A	0.1982	cg12438215	No	-6.74199	3.38e-10	1.71e-06	-0.0207114	-0.00307201
12:51103420	CA:C	0.394	cg12884762	No	6.73893	3.44e-10	3.48e-07	0.0318427	0.00472518
22:39616614	A:AGATG	0.3641	cg04327684	No	-6.73894	3.44e-10	2.44e-07	-0.0242745	-0.00360212
11:67433869	C:T	0.1129	cg12438215	No	-6.73505	3.51e-10	1.71e-06	-0.0251908	-0.00374025
11:67421938	A:G	0.1129	cg12438215	No	-6.73505	3.51e-10	1.71e-06	-0.0251908	-0.00374025
11:67423892	G:T	0.1129	cg12438215	No	-6.73505	3.51e-10	1.71e-06	-0.0251908	-0.00374025
11:67423949	G:A	0.1129	cg12438215	No	-6.73505	3.51e-10	1.71e-06	-0.0251908	-0.00374025
11:67425546	G:A	0.1129	cg12438215	No	-6.73505	3.51e-10	1.71e-06	-0.0251908	-0.00374025
11:67426171	C:CATT	0.1129	cg12438215	No	-6.73505	3.51e-10	1.71e-06	-0.0251908	-0.00374025
11:67427289	G:A	0.1129	cg12438215	No	-6.73505	3.51e-10	1.71e-06	-0.0251908	-0.00374025
11:67429513	C:G	0.1129	cg12438215	No	-6.73505	3.51e-10	1.71e-06	-0.0251908	-0.00374025
11:67430482	T:C	0.1129	cg12438215	No	-6.73505	3.51e-10	1.71e-06	-0.0251908	-0.00374025
11:67430589	A:G	0.1129	cg12438215	No	-6.73505	3.51e-10	1.71e-06	-0.0251908	-0.00374025
11:67430698	G:A	0.1129	cg12438215	No	-6.73505	3.51e-10	1.71e-06	-0.0251908	-0.00374025
11:67430762	T:C	0.1129	cg12438215	No	-6.73505	3.51e-10	1.71e-06	-0.0251908	-0.00374025
11:67431038	G:A	0.1129	cg12438215	No	-6.73505	3.51e-10	1.71e-06	-0.0251908	-0.00374025
11:67431110	G:A	0.1129	cg12438215	No	-6.73505	3.51e-10	1.71e-06	-0.0251908	-0.00374025
11:67431400	C:T	0.1129	cg12438215	No	-6.73505	3.51e-10	1.71e-06	-0.0251908	-0.00374025
11:67431914	G:A	0.1129	cg12438215	No	-6.73505	3.51e-10	1.71e-06	-0.0251908	-0.00374025
11:67432479	G:A	0.1129	cg12438215	No	-6.73505	3.51e-10	1.71e-06	-0.0251908	-0.00374025
11:67434416	C:A	0.1129	cg12438215	No	-6.73505	3.51e-10	1.71e-06	-0.0251908	-0.00374025
11:67434763	C:CT	0.1129	cg12438215	No	-6.73505	3.51e-10	1.71e-06	-0.0251908	-0.00374025
7:71585126	C:G	0.3479	cg11375451	No	6.72838	3.63e-10	6.4e-07	0.0232454	0.00345483
7:71586211	A:T	0.3456	cg11375451	No	6.72838	3.63e-10	6.4e-07	0.0232454	0.00345483
12:50880422	C:G	0.3641	cg12884762	No	6.72844	3.63e-10	3.66e-07	0.0318157	0.00472854
7:1001998	A:G	0.4286	cg18664915	No	6.72692	3.66e-10	6.4e-07	0.02432	0.00361533
7:1002973	A:G	0.4286	cg18664915	No	6.72692	3.66e-10	6.4e-07	0.02432	0.00361533
7:1002981	T:C	0.4263	cg18664915	No	6.72692	3.66e-10	6.4e-07	0.02432	0.00361533
7:1003041	A:G	0.4263	cg18664915	No	6.72692	3.66e-10	6.4e-07	0.02432	0.00361533
7:1003049	A:G	0.4263	cg18664915	No	6.72692	3.66e-10	6.4e-07	0.02432	0.00361533
7:1004113	T:C	0.4286	cg18664915	No	6.72692	3.66e-10	6.4e-07	0.02432	0.00361533
22:34170195	A:G	0.2189	cg00809377	No	-6.71302	3.94e-10	2.73e-07	-0.0358904	-0.00534639
22:34176486	C:T	0.2166	cg00809377	No	-6.71302	3.94e-10	2.73e-07	-0.0358904	-0.00534639
22:34181047	T:C	0.2189	cg00809377	No	-6.71302	3.94e-10	2.73e-07	-0.0358904	-0.00534639
22:34181409	C:T	0.2189	cg00809377	No	-6.71302	3.94e-10	2.73e-07	-0.0358904	-0.00534639
16:652248	G:GT	0.265	cg09263875	No	6.70303	4.15e-10	9.03e-07	0.0300984	0.00449028
8:11707800	T:C	0.3825	cg26754383	No	-6.70232	4.16e-10	7.38e-07	-0.021095	-0.00314742
12:51181699	T:C	0.3641	cg12884762	No	6.70085	4.2e-10	4.15e-07	0.0319444	0.00476721
12:51182122	C:T	0.3641	cg12884762	No	6.70085	4.2e-10	4.15e-07	0.0319444	0.00476721
12:51182412	A:G	0.3641	cg12884762	No	6.70085	4.2e-10	4.15e-07	0.0319444	0.00476721
12:51188334	T:C	0.3641	cg12884762	No	6.70085	4.2e-10	4.15e-07	0.0319444	0.00476721
12:51188397	C:T	0.3641	cg12884762	No	6.70085	4.2e-10	4.15e-07	0.0319444	0.00476721
12:51194827	G:A	0.3641	cg12884762	No	6.70085	4.2e-10	4.15e-07	0.0319444	0.00476721
16:3213455	G:C	0.3894	cg01455766	No	-6.69754	4.27e-10	9.03e-07	-0.0230232	-0.00343756
16:3213460	G:T	0.3894	cg01455766	No	-6.69754	4.27e-10	9.03e-07	-0.0230232	-0.00343756
16:3213479	A:C	0.3894	cg01455766	No	-6.69754	4.27e-10	9.03e-07	-0.0230232	-0.00343756
8:143841594	T:C	0.4171	cg17252645	No	6.6944	4.34e-10	7.64e-07	0.0231743	0.00346174
17:72470930	C:G	0.2212	cg08087047	No	-6.68821	4.48e-10	1.06e-06	-0.0279023	-0.00417187
13:113655636	A:G	0.2742	cg12030499	No	6.68677	4.52e-10	1.25e-06	0.0218147	0.00326237
13:113658732	T:C	0.2742	cg12030499	No	6.68677	4.52e-10	1.25e-06	0.0218147	0.00326237
13:113659108	G:A	0.2742	cg12030499	No	6.68677	4.52e-10	1.25e-06	0.0218147	0.00326237
13:113659706	G:A	0.2742	cg12030499	No	6.68677	4.52e-10	1.25e-06	0.0218147	0.00326237
8:11705342	G:C	0.3963	cg26754383	No	-6.68653	4.52e-10	7.9e-07	-0.0212111	-0.00317222
16:3219541	TTTGTGCCTACTA:T	0.3917	cg01455766	No	-6.6832	4.6e-10	9.03e-07	-0.022784	-0.00340915
16:3219386	AG:A	0.3917	cg01455766	No	-6.6832	4.6e-10	9.03e-07	-0.022784	-0.00340915
16:3213338	G:A	0.394	cg01455766	No	-6.6832	4.6e-10	9.03e-07	-0.022784	-0.00340915
16:3213357	C:T	0.3917	cg01455766	No	-6.6832	4.6e-10	9.03e-07	-0.022784	-0.00340915
16:3213363	G:A	0.3917	cg01455766	No	-6.6832	4.6e-10	9.03e-07	-0.022784	-0.00340915
16:3213368	A:G	0.3917	cg01455766	No	-6.6832	4.6e-10	9.03e-07	-0.022784	-0.00340915
16:3213419	C:T	0.3917	cg01455766	No	-6.6832	4.6e-10	9.03e-07	-0.022784	-0.00340915
16:3213485	C:A	0.3917	cg01455766	No	-6.6832	4.6e-10	9.03e-07	-0.022784	-0.00340915
16:3213515	A:G	0.3917	cg01455766	No	-6.6832	4.6e-10	9.03e-07	-0.022784	-0.00340915
16:3214964	A:G	0.394	cg01455766	No	-6.6832	4.6e-10	9.03e-07	-0.022784	-0.00340915
16:3215262	T:G	0.3917	cg01455766	No	-6.6832	4.6e-10	9.03e-07	-0.022784	-0.00340915
16:3215557	G:A	0.3917	cg01455766	No	-6.6832	4.6e-10	9.03e-07	-0.022784	-0.00340915
16:3219600	G:A	0.3917	cg01455766	No	-6.6832	4.6e-10	9.03e-07	-0.022784	-0.00340915
18:49190784	C:T	0.07604	cg10950203	No	-6.68284	4.61e-10	4.63e-07	-0.0392171	-0.00586833
14:105315023	T:C	0.1774	cg26203845	No	-6.68106	4.65e-10	1.15e-06	-0.031396	-0.00469926
18:49177407	C:T	0.06452	cg10950203	No	-6.67992	4.68e-10	4.65e-07	-0.0446669	-0.00668675
7:71711738	A:ATTT	0.1728	cg11375451	No	6.67623	4.77e-10	8.3e-07	0.0284735	0.00426491
16:677629	T:C	0.2673	cg09263875	No	6.67299	4.85e-10	9.36e-07	0.0300585	0.0045045
16:679274	G:A	0.2673	cg09263875	No	6.67299	4.85e-10	9.36e-07	0.0300585	0.0045045
18:49190644	A:G	0.08525	cg10950203	No	-6.67085	4.91e-10	4.81e-07	-0.0370182	-0.00554924
2:101223405	C:T	0.1544	cg15291685	No	-6.66887	4.96e-10	1.32e-05	-0.0276317	-0.00414339
8:144756386	T:C	0.2235	cg01205653	No	6.66744	5e-10	8.67e-07	0.02744	0.00411552
7:71607165	C:G	0.1567	cg11375451	No	6.66718	5e-10	8.45e-07	0.0309541	0.00464276
7:71607167	G:T	0.1567	cg11375451	No	6.66718	5e-10	8.45e-07	0.0309541	0.00464276
7:71608295	G:A	0.1567	cg11375451	No	6.66718	5e-10	8.45e-07	0.0309541	0.00464276
7:71616704	T:C	0.1567	cg11375451	No	6.66718	5e-10	8.45e-07	0.0309541	0.00464276
7:71616955	G:A	0.1567	cg11375451	No	6.66718	5e-10	8.45e-07	0.0309541	0.00464276
16:4514655	G:A	0.2696	cg26429850	No	6.66243	5.13e-10	9.36e-07	0.0253341	0.00380254
16:4515145	A:C	0.2696	cg26429850	No	6.66243	5.13e-10	9.36e-07	0.0253341	0.00380254
16:4518558	A:G	0.2696	cg26429850	No	6.66243	5.13e-10	9.36e-07	0.0253341	0.00380254
16:4518616	CAAAAA:C	0.2696	cg26429850	No	6.66243	5.13e-10	9.36e-07	0.0253341	0.00380254
16:4518754	A:G	0.2696	cg26429850	No	6.66243	5.13e-10	9.36e-07	0.0253341	0.00380254
16:4519140	C:G	0.2696	cg26429850	No	6.66243	5.13e-10	9.36e-07	0.0253341	0.00380254
16:4530862	T:C	0.2696	cg26429850	No	6.66243	5.13e-10	9.36e-07	0.0253341	0.00380254
16:4530919	C:T	0.2696	cg26429850	No	6.66243	5.13e-10	9.36e-07	0.0253341	0.00380254
16:4518205	G:A	0.2696	cg26429850	No	6.66243	5.13e-10	9.36e-07	0.0253341	0.00380254
16:4518458	A:G	0.2696	cg26429850	No	6.66243	5.13e-10	9.36e-07	0.0253341	0.00380254
10:5970328	G:T	0.4447	cg09045979	No	-6.65988	5.2e-10	1.04e-06	-0.021696	-0.00325772
13:113654262	A:C	0.2396	cg12030499	No	6.65499	5.33e-10	1.41e-06	0.0227553	0.00341929
13:113654263	G:A	0.2396	cg12030499	No	6.65499	5.33e-10	1.41e-06	0.0227553	0.00341929
7:1009337	T:C	0.4539	cg18664915	No	6.65305	5.39e-10	9e-07	0.0239771	0.00360393
7:1010285	C:G	0.4539	cg18664915	No	6.65305	5.39e-10	9e-07	0.0239771	0.00360393
[truncated: 5,156 more rows]
[truncated: 2 more columns]

## Sheet: Table S6
Supplementary Table 6: Significant trans mQTLs (P < 1.0 x 10-5) for CpGs in the darkgreed module. The MatrixEQTL package was used to identify mQTLs, with those in trans defined as > 1 Mb within the same chromosome. Shown are the SNP location (based on hg19/GRCh37 genomic annotation), the SNP, CpG ID, minor allele frequency (MAF), whether it is a hub CpG, T-statistic, P value, FDR adjusted P value…
SNP Location	SNP	MAF	CpG ID	Hub CpG?	T-statistic	P value	Q value	Beta	SE
2:177316719	A:G	0.3479	cg04876407	No	6.02118	1.34e-08	0.0762502	0.0128464	0.00213354
2:177317158	G:A	0.3479	cg04876407	No	6.02118	1.34e-08	0.0762502	0.0128464	0.00213354
2:177317171	C:A	0.3479	cg04876407	No	6.02118	1.34e-08	0.0762502	0.0128464	0.00213354
2:177317175	C:A	0.3479	cg04876407	No	6.02118	1.34e-08	0.0762502	0.0128464	0.00213354
2:177317345	G:A	0.3479	cg04876407	No	6.02118	1.34e-08	0.0762502	0.0128464	0.00213354
2:177314676	G:A	0.341	cg04876407	No	5.96793	1.74e-08	0.0762502	0.0129341	0.00216727
2:177316322	A:AT	0.3502	cg04876407	No	5.94755	1.93e-08	0.0762502	0.0125574	0.00211136
2:177315557	A:G	0.3479	cg04876407	No	5.89607	2.48e-08	0.0762502	0.0123548	0.00209543
2:177315153	T:C	0.3433	cg04876407	No	5.89294	2.52e-08	0.0762502	0.0126345	0.002144
2:177315207	A:C	0.3433	cg04876407	No	5.89294	2.52e-08	0.0762502	0.0126345	0.002144
12:9354584	G:T	0.08525	cg07778315	No	-5.87499	2.75e-08	0.051601	-0.0337921	-0.00575186
12:9358139	A:G	0.08525	cg07778315	No	-5.87499	2.75e-08	0.051601	-0.0337921	-0.00575186
12:9365280	G:A	0.08525	cg07778315	No	-5.87499	2.75e-08	0.051601	-0.0337921	-0.00575186
12:9366375	G:A	0.08525	cg07778315	No	-5.87499	2.75e-08	0.051601	-0.0337921	-0.00575186
12:9371157	T:TC	0.08525	cg07778315	No	-5.87499	2.75e-08	0.051601	-0.0337921	-0.00575186
12:9374346	T:C	0.08525	cg07778315	No	-5.87499	2.75e-08	0.051601	-0.0337921	-0.00575186
12:9378060	G:GC	0.08525	cg07778315	No	-5.87499	2.75e-08	0.051601	-0.0337921	-0.00575186
12:9392205	T:C	0.08525	cg07778315	No	-5.87499	2.75e-08	0.051601	-0.0337921	-0.00575186
12:9393573	T:C	0.08525	cg07778315	No	-5.87499	2.75e-08	0.051601	-0.0337921	-0.00575186
12:9393624	C:T	0.08525	cg07778315	No	-5.87499	2.75e-08	0.051601	-0.0337921	-0.00575186
12:9373930	C:T	0.08756	cg07778315	No	-5.85064	3.09e-08	0.0528228	-0.0332456	-0.00568239
19:750583	C:T	0.106	cg15949925	No	-5.81451	3.69e-08	0.341454	-0.0271845	-0.00467529
3:38883140	T:A	0.2373	cg14116525	No	-5.7025	6.33e-08	0.0710607	-0.0155031	-0.00271865
3:38884501	C:CATT	0.2373	cg14116525	No	-5.7025	6.33e-08	0.0710607	-0.0155031	-0.00271865
3:38884528	C:A	0.2373	cg14116525	No	-5.7025	6.33e-08	0.0710607	-0.0155031	-0.00271865
3:38907102	T:TA	0.2373	cg14116525	No	-5.7025	6.33e-08	0.0710607	-0.0155031	-0.00271865
1:180114469	G:C	0.2396	cg06061125	No	5.69497	6.56e-08	0.755836	0.0188575	0.00331125
2:177314622	T:A	0.3594	cg04876407	No	5.67244	7.31e-08	0.184368	0.0122338	0.00215671
2:177314673	A:G	0.3594	cg04876407	No	5.67244	7.31e-08	0.184368	0.0122338	0.00215671
15:26913652	A:T	0.1982	cg10150467	No	5.65714	7.86e-08	0.296975	0.0134551	0.00237843
15:26913729	A:T	0.1982	cg10150467	No	5.65714	7.86e-08	0.296975	0.0134551	0.00237843
2:177317415	T:C	0.3456	cg04876407	No	5.65595	7.91e-08	0.184368	0.0121639	0.00215064
3:38884770	A:T	0.235	cg14116525	No	-5.62173	9.31e-08	0.0710607	-0.0153108	-0.0027235
3:38884927	A:G	0.235	cg14116525	No	-5.62173	9.31e-08	0.0710607	-0.0153108	-0.0027235
3:38885431	G:A	0.235	cg14116525	No	-5.62173	9.31e-08	0.0710607	-0.0153108	-0.0027235
3:38885540	T:C	0.235	cg14116525	No	-5.62173	9.31e-08	0.0710607	-0.0153108	-0.0027235
3:38885616	C:T	0.235	cg14116525	No	-5.62173	9.31e-08	0.0710607	-0.0153108	-0.0027235
3:38886456	C:G	0.235	cg14116525	No	-5.62173	9.31e-08	0.0710607	-0.0153108	-0.0027235
3:38890445	T:C	0.2327	cg14116525	No	-5.62173	9.31e-08	0.0710607	-0.0153108	-0.0027235
3:38893490	A:G	0.235	cg14116525	No	-5.62173	9.31e-08	0.0710607	-0.0153108	-0.0027235
3:38893532	G:A	0.235	cg14116525	No	-5.62173	9.31e-08	0.0710607	-0.0153108	-0.0027235
3:38896140	G:T	0.235	cg14116525	No	-5.62173	9.31e-08	0.0710607	-0.0153108	-0.0027235
3:38896545	T:C	0.235	cg14116525	No	-5.62173	9.31e-08	0.0710607	-0.0153108	-0.0027235
3:38897806	G:T	0.2327	cg14116525	No	-5.62173	9.31e-08	0.0710607	-0.0153108	-0.0027235
3:38898692	C:T	0.235	cg14116525	No	-5.62173	9.31e-08	0.0710607	-0.0153108	-0.0027235
3:38898839	G:A	0.2327	cg14116525	No	-5.62173	9.31e-08	0.0710607	-0.0153108	-0.0027235
3:38902367	A:G	0.235	cg14116525	No	-5.62173	9.31e-08	0.0710607	-0.0153108	-0.0027235
3:38902470	T:C	0.235	cg14116525	No	-5.62173	9.31e-08	0.0710607	-0.0153108	-0.0027235
3:38906545	G:A	0.235	cg14116525	No	-5.62173	9.31e-08	0.0710607	-0.0153108	-0.0027235
3:38909988	T:C	0.235	cg14116525	No	-5.62173	9.31e-08	0.0710607	-0.0153108	-0.0027235
3:38913569	G:T	0.235	cg14116525	No	-5.62173	9.31e-08	0.0710607	-0.0153108	-0.0027235
3:38918158	T:G	0.235	cg14116525	No	-5.62173	9.31e-08	0.0710607	-0.0153108	-0.0027235
3:38926172	T:C	0.2327	cg14116525	No	-5.62173	9.31e-08	0.0710607	-0.0153108	-0.0027235
3:38928282	C:T	0.2327	cg14116525	No	-5.62173	9.31e-08	0.0710607	-0.0153108	-0.0027235
3:38929185	T:A	0.2327	cg14116525	No	-5.62173	9.31e-08	0.0710607	-0.0153108	-0.0027235
3:38931233	G:A	0.2327	cg14116525	No	-5.62173	9.31e-08	0.0710607	-0.0153108	-0.0027235
3:38884509	A:AAAAC	0.235	cg14116525	No	-5.58591	1.1e-07	0.0813305	-0.0152867	-0.00273665
2:177310357	A:G	0.3594	cg04876407	No	5.58432	1.11e-07	0.211998	0.0118855	0.00212837
2:177310393	C:A	0.3594	cg04876407	No	5.58432	1.11e-07	0.211998	0.0118855	0.00212837
2:77693583	T:C	0.0576	cg20210384	No	5.58294	1.12e-07	0.211998	0.0484823	0.008684
1:64514026	T:C	0.1866	cg15689098	No	5.57939	1.14e-07	0.755836	0.019703	0.00353138
12:9374854	C:G	0.08756	cg07778315	No	-5.56301	1.23e-07	0.144423	-0.0318629	-0.00572763
12:9376415	G:A	0.08756	cg07778315	No	-5.56301	1.23e-07	0.144423	-0.0318629	-0.00572763
12:9377006	C:G	0.08756	cg07778315	No	-5.56301	1.23e-07	0.144423	-0.0318629	-0.00572763
12:9378931	C:G	0.08756	cg07778315	No	-5.56301	1.23e-07	0.144423	-0.0318629	-0.00572763
12:9390857	G:C	0.08756	cg07778315	No	-5.56301	1.23e-07	0.144423	-0.0318629	-0.00572763
17:79023453	C:T	0.3548	cg05523839	No	-5.55743	1.26e-07	0.417007	-0.0136785	-0.00246129
17:79024365	G:A	0.3571	cg05523839	No	-5.55743	1.26e-07	0.417007	-0.0136785	-0.00246129
2:177308941	G:A	0.3548	cg04876407	No	5.55808	1.26e-07	0.221921	0.0119673	0.00215313
16:6892633	G:GT	0.288	cg11090131	No	-5.53646	1.39e-07	0.586773	-0.0154944	-0.00279861
15:26925335	G:A	0.2028	cg10150467	No	5.52934	1.44e-07	0.363005	0.0134383	0.00243035
2:177312431	A:G	0.3618	cg04876407	No	5.52602	1.46e-07	0.221921	0.0118105	0.00213726
2:177313675	A:C	0.3618	cg04876407	No	5.52602	1.46e-07	0.221921	0.0118105	0.00213726
2:177313999	A:C	0.3618	cg04876407	No	5.52602	1.46e-07	0.221921	0.0118105	0.00213726
1:108234652	TA:T	0.1889	cg03110770	No	-5.50445	1.62e-07	0.755836	-0.0119332	-0.00216792
1:108236204	G:C	0.1889	cg03110770	No	-5.50445	1.62e-07	0.755836	-0.0119332	-0.00216792
2:177314061	C:T	0.3571	cg04876407	No	5.49961	1.66e-07	0.239301	0.0118918	0.0021623
12:1914065	G:T	0.1037	cg27544871	No	-5.47768	1.84e-07	0.191823	-0.0239512	-0.0043725
12:1914066	G:A	0.1037	cg27544871	No	-5.47768	1.84e-07	0.191823	-0.0239512	-0.0043725
9:139082491	TG:T	0.3226	cg09116130	No	-5.45758	2.02e-07	0.439401	-0.0136201	-0.00249563
2:177306515	T:G	0.3571	cg04876407	No	5.44902	2.1e-07	0.289497	0.0118	0.00216554
7:53570694	A:C	0.1567	cg05563450	Yes	-5.43737	2.22e-07	0.665856	-0.0223826	-0.00411645
2:60103415	A:G	0.1682	cg23477967	No	-5.43331	2.26e-07	0.297966	-0.0181734	-0.0033448
8:125199162	T:C	0.2949	cg01981314	No	-5.43071	2.29e-07	0.578817	-0.014331	-0.00263888
8:125201118	T:C	0.2949	cg01981314	No	-5.43071	2.29e-07	0.578817	-0.014331	-0.00263888
8:125207919	A:G	0.2949	cg01981314	No	-5.43071	2.29e-07	0.578817	-0.014331	-0.00263888
8:125093867	G:A	0.394	cg01981314	No	-5.42883	2.31e-07	0.578817	-0.0125685	-0.00231515
5:28180050	G:A	0.4309	cg26612409	No	-5.42219	2.38e-07	0.865578	-0.0132873	-0.00245055
2:60103471	C:T	0.1613	cg23477967	No	-5.41908	2.42e-07	0.305131	-0.0182428	-0.0033664
11:72175408	T:TTTCTCC	0.3733	cg01872024	No	5.41399	2.47e-07	0.872778	0.0144597	0.0026708
12:9352791	A:G	0.106	cg07778315	No	-5.4143	2.47e-07	0.244301	-0.0283498	-0.0052361
10:62085337	T:C	0.2281	cg05530612	No	5.4134	2.48e-07	0.59868	0.0168557	0.00311369
10:62085781	A:G	0.2281	cg05530612	No	5.4134	2.48e-07	0.59868	0.0168557	0.00311369
1:172936636	T:C	0.1728	cg09796739	No	5.40546	2.57e-07	0.755836	0.0122062	0.00225812
1:172937387	T:A	0.1728	cg09796739	No	5.40546	2.57e-07	0.755836	0.0122062	0.00225812
18:10674598	T:C	0.212	cg03034689	No	5.40599	2.57e-07	0.34977	0.0230141	0.00425715
18:10674625	T:G	0.212	cg03034689	No	5.40599	2.57e-07	0.34977	0.0230141	0.00425715
1:234893396	T:C	0.2442	cg24809845	No	-5.3943	2.71e-07	0.755836	-0.0150414	-0.00278839
3:2435741	C:T	0.1452	cg02678159	No	5.39317	2.73e-07	0.194171	0.0160159	0.00296967
2:28663333	G:T	0.3779	cg22325332	No	-5.38266	2.86e-07	0.328438	-0.0154091	-0.00286273
2:168671309	T:C	0.1198	cg02431562	No	5.3824	2.87e-07	0.328438	0.0178407	0.00331464
8:125204721	G:C	0.2972	cg01981314	No	-5.37854	2.92e-07	0.578817	-0.0140145	-0.00260564
8:125206503	T:C	0.2972	cg01981314	No	-5.37854	2.92e-07	0.578817	-0.0140145	-0.00260564
8:125207690	T:C	0.2972	cg01981314	No	-5.37854	2.92e-07	0.578817	-0.0140145	-0.00260564
8:125207703	C:T	0.2972	cg01981314	No	-5.37854	2.92e-07	0.578817	-0.0140145	-0.00260564
20:25027331	G:A	0.212	cg01479232	No	5.37723	2.93e-07	0.525025	0.0195913	0.00364338
1:64518225	T:A	0.2304	cg15689098	No	5.3755	2.96e-07	0.755836	0.0183093	0.00340606
1:232636905	G:C	0.2097	cg13056222	No	5.36311	3.13e-07	0.755836	0.0111362	0.00207645
2:168672483	G:A	0.1175	cg02431562	No	5.36087	3.17e-07	0.328438	0.0179406	0.00334659
2:168673805	C:T	0.1175	cg02431562	No	5.36087	3.17e-07	0.328438	0.0179406	0.00334659
2:168675495	CTTAT:C	0.1175	cg02431562	No	5.36087	3.17e-07	0.328438	0.0179406	0.00334659
22:43168776	A:G	0.3203	cg02921154	No	5.3596	3.18e-07	0.0523057	0.0129615	0.00241837
8:68911650	C:T	0.2074	cg25327343	No	5.35437	3.26e-07	0.578817	0.0157392	0.00293951
1:81340931	A:C	0.1106	cg22525212	No	5.3537	3.27e-07	0.755836	0.0232026	0.00433394
19:20130238	A:G	0.3917	cg06192619	No	5.35081	3.32e-07	0.386606	0.0119369	0.00223087
2:177304392	T:C	0.3641	cg04876407	No	5.34658	3.38e-07	0.328438	0.0115235	0.00215531
17:12193072	A:G	0.07143	cg13560794	No	5.34573	3.4e-07	0.417007	0.0278515	0.00521005
4:55366260	A:C	0.424	cg23533217	No	5.34104	3.47e-07	1	0.011311	0.00211774
4:55366631	G:C	0.424	cg23533217	No	5.34104	3.47e-07	1	0.011311	0.00211774
22:43166958	C:T	0.3203	cg02921154	No	5.33271	3.61e-07	0.0523057	0.0128878	0.00241674
22:43167050	C:T	0.3203	cg02921154	No	5.33271	3.61e-07	0.0523057	0.0128878	0.00241674
22:43168036	G:C	0.318	cg02921154	No	5.33271	3.61e-07	0.0523057	0.0128878	0.00241674
22:43168173	TAGA:T	0.318	cg02921154	No	5.33271	3.61e-07	0.0523057	0.0128878	0.00241674
22:43168852	G:A	0.318	cg02921154	No	5.33271	3.61e-07	0.0523057	0.0128878	0.00241674
22:43168976	C:T	0.318	cg02921154	No	5.33271	3.61e-07	0.0523057	0.0128878	0.00241674
22:43169224	G:C	0.318	cg02921154	No	5.33271	3.61e-07	0.0523057	0.0128878	0.00241674
22:43169539	G:C	0.318	cg02921154	No	5.33271	3.61e-07	0.0523057	0.0128878	0.00241674
22:43169648	G:A	0.318	cg02921154	No	5.33271	3.61e-07	0.0523057	0.0128878	0.00241674
22:43169761	A:ATTGT	0.318	cg02921154	No	5.33271	3.61e-07	0.0523057	0.0128878	0.00241674
22:43169818	T:C	0.318	cg02921154	No	5.33271	3.61e-07	0.0523057	0.0128878	0.00241674
22:43169852	A:G	0.318	cg02921154	No	5.33271	3.61e-07	0.0523057	0.0128878	0.00241674
22:43170492	G:A	0.318	cg02921154	No	5.33271	3.61e-07	0.0523057	0.0128878	0.00241674
22:43170699	T:C	0.318	cg02921154	No	5.33271	3.61e-07	0.0523057	0.0128878	0.00241674
6:168530736	C:T	0.0576	cg05277485	No	-5.33161	3.62e-07	0.274207	-0.0543622	-0.0101962
2:29285210	C:T	0.4309	cg15114522	No	5.32674	3.71e-07	0.328438	0.0126692	0.00237841
11:36790603	T:TG	0.4631	cg03693515	No	-5.32259	3.78e-07	0.872778	-0.0110738	-0.00208053
2:29284981	T:C	0.318	cg15114522	No	-5.32208	3.79e-07	0.328438	-0.0125427	-0.00235674
2:168682811	A:G	0.1106	cg02431562	No	5.32177	3.79e-07	0.328438	0.017963	0.00337538
2:54425038	TTTATTTTATTTTA:T	0.1613	cg07913390	Yes	5.31942	3.83e-07	0.328438	0.0132978	0.00249986
6:115083675	CT:C	0.07604	cg05160320	No	-5.31887	3.84e-07	0.274207	-0.0245285	-0.00461161
18:10678438	T:A	0.2166	cg03034689	No	5.31763	3.86e-07	0.350877	0.0226878	0.00426654
7:77541673	G:A	0.2742	cg03998317	No	-5.31303	3.95e-07	0.665856	-0.0202184	-0.00380543
2:177305316	G:A	0.3594	cg04876407	No	5.30959	4.01e-07	0.328438	0.0113921	0.00214558
2:177306974	C:A	0.3594	cg04876407	No	5.30959	4.01e-07	0.328438	0.0113921	0.00214558
2:177307067	C:A	0.3594	cg04876407	No	5.30959	4.01e-07	0.328438	0.0113921	0.00214558
6:160908084	A:G	0.4724	cg02204845	No	5.30559	4.08e-07	0.274207	0.0120335	0.00226808
6:160911908	C:T	0.4724	cg02204845	No	5.30559	4.08e-07	0.274207	0.0120335	0.00226808
6:160921566	T:G	0.4724	cg02204845	No	5.30559	4.08e-07	0.274207	0.0120335	0.00226808
6:16743909	A:G	0.08525	cg10770652	No	-5.30258	4.14e-07	0.274207	-0.0216416	-0.00408135
6:16745239	T:C	0.08525	cg10770652	No	-5.30258	4.14e-07	0.274207	-0.0216416	-0.00408135
6:16751067	T:C	0.08525	cg10770652	No	-5.30258	4.14e-07	0.274207	-0.0216416	-0.00408135
6:16752793	T:C	0.08525	cg10770652	No	-5.30258	4.14e-07	0.274207	-0.0216416	-0.00408135
6:16753140	T:TAGC	0.08525	cg10770652	No	-5.30258	4.14e-07	0.274207	-0.0216416	-0.00408135
6:16753352	A:C	0.08525	cg10770652	No	-5.30258	4.14e-07	0.274207	-0.0216416	-0.00408135
6:16755893	A:G	0.08525	cg10770652	No	-5.30258	4.14e-07	0.274207	-0.0216416	-0.00408135
6:155839138	C:G	0.1244	cg00416610	No	5.29913	4.21e-07	0.274207	0.0199717	0.00376887
3:166264389	CT:C	0.2535	cg19255722	No	5.29768	4.24e-07	0.291986	0.0142447	0.00268885
3:38373370	G:GA	0.09677	cg08350797	No	-5.28469	4.5e-07	0.300227	-0.0188167	-0.00356061
1:232637088	C:T	0.2258	cg13056222	No	5.28021	4.59e-07	0.755836	0.0110585	0.00209433
2:29286193	T:C	0.4286	cg15114522	No	5.276	4.68e-07	0.373067	0.0124549	0.00236068
10:105617908	A:C	0.3134	cg00566868	No	-5.27513	4.7e-07	0.59868	-0.0155808	-0.00295364
20:25041865	G:A	0.1406	cg01479232	No	5.27387	4.72e-07	0.525025	0.020651	0.00391573
20:25079639	C:T	0.1406	cg01479232	No	5.27387	4.72e-07	0.525025	0.020651	0.00391573
16:6890906	C:A	0.3018	cg11090131	No	-5.26675	4.88e-07	0.586773	-0.0151692	-0.00288019
12:112961739	C:G	0.07834	cg06413043	No	5.26447	4.93e-07	0.441159	0.0204286	0.00388047
12:112968606	G:T	0.07834	cg06413043	No	5.26447	4.93e-07	0.441159	0.0204286	0.00388047
1:64517134	T:A	0.235	cg15689098	No	5.26167	5e-07	0.755836	0.0169996	0.00323084
2:205225459	A:G	0.4631	cg07290257	No	-5.2556	5.14e-07	0.399048	-0.0130575	-0.00248449
19:1538138	T:G	0.288	cg25976451	No	5.2548	5.15e-07	0.386606	0.0155394	0.00295718
1:242120547	G:GT	0.09677	cg14853341	No	-5.25002	5.27e-07	0.755836	-0.0243307	-0.0046344
6:160894365	T:C	0.477	cg02204845	No	5.24079	5.49e-07	0.274207	0.0120527	0.00229979
13:103997457	A:G	0.07834	cg24320398	No	-5.24028	5.51e-07	1	-0.0258728	-0.0049373
17:71002826	C:T	0.1175	cg05210287	No	-5.23888	5.54e-07	0.417007	-0.0178901	-0.00341487
17:71005023	T:A	0.1221	cg05210287	No	-5.23886	5.54e-07	0.417007	-0.0176943	-0.0033775
1:97562106	T:C	0.1728	cg10112351	Yes	5.22689	5.85e-07	0.755836	0.0142391	0.00272421
1:97558380	C:G	0.1728	cg10112351	Yes	5.22689	5.85e-07	0.755836	0.0142391	0.00272421
12:1848874	A:G	0.07143	cg27544871	No	-5.22477	5.91e-07	0.468845	-0.0258448	-0.00494659
1:242091577	C:T	0.1014	cg14853341	No	-5.22369	5.94e-07	0.755836	-0.0216282	-0.00414041
1:242093787	C:A	0.1014	cg14853341	No	-5.22369	5.94e-07	0.755836	-0.0216282	-0.00414041
3:29707927	T:C	0.1659	cg17493303	No	-5.21974	6.05e-07	0.383658	-0.0141235	-0.00270579
16:62282031	A:G	0.1912	cg05584919	No	-5.21607	6.15e-07	0.586773	-0.0141359	-0.00271008
16:62282274	C:A	0.1912	cg05584919	No	-5.21607	6.15e-07	0.586773	-0.0141359	-0.00271008
16:62283098	G:T	0.1912	cg05584919	No	-5.21607	6.15e-07	0.586773	-0.0141359	-0.00271008
14:65051985	T:G	0.2949	cg18158739	No	-5.21435	6.2e-07	0.303148	-0.0182693	-0.00350365
14:65059157	T:C	0.2949	cg18158739	No	-5.21435	6.2e-07	0.303148	-0.0182693	-0.00350365
3:2437233	C:T	0.2051	cg02678159	No	5.21326	6.23e-07	0.383658	0.0138749	0.00266146
12:40541034	C:G	0.2051	cg06189670	No	5.21287	6.24e-07	0.468845	0.0168518	0.00323274
12:40541236	C:A	0.2051	cg06189670	No	5.21287	6.24e-07	0.468845	0.0168518	0.00323274
12:40543454	G:A	0.2074	cg06189670	No	5.21287	6.24e-07	0.468845	0.0168518	0.00323274
2:54343639	G:GT	0.3134	cg21946545	No	-5.21144	6.28e-07	0.466489	-0.0186143	-0.00357181
2:29286072	G:A	0.4355	cg15114522	No	5.21035	6.31e-07	0.466489	0.0124078	0.00238138
22:43168529	T:C	0.3203	cg02921154	No	5.20042	6.6e-07	0.0639605	0.0124948	0.00240266
3:2440071	G:A	0.2028	cg02678159	No	5.20031	6.61e-07	0.383658	0.0138747	0.00266805
10:17928968	A:AAGC	0.08986	cg17628513	No	-5.19911	6.64e-07	0.59868	-0.0251524	-0.00483783
1:232636889	T:C	0.2212	cg13056222	No	5.19887	6.65e-07	0.755836	0.0109264	0.00210169
12:9351648	A:G	0.06912	cg07778315	No	-5.1989	6.65e-07	0.469356	-0.0336417	-0.00647092
1:157258129	G:A	0.3433	cg06717814	No	-5.19692	6.71e-07	0.755836	-0.0102861	-0.00197927
12:23744650	G:A	0.47	cg19711602	No	-5.19568	6.75e-07	0.469356	-0.0120052	-0.00231061
19:57085769	G:C	0.3295	cg07001793	No	5.19483	6.77e-07	0.386606	0.0118197	0.00227529
19:57095254	T:A	0.3295	cg07001793	No	5.19483	6.77e-07	0.386606	0.0118197	0.00227529
19:57096486	C:T	0.3295	cg07001793	No	5.19483	6.77e-07	0.386606	0.0118197	0.00227529
19:57096559	G:A	0.3295	cg07001793	No	5.19483	6.77e-07	0.386606	0.0118197	0.00227529
19:57097478	A:G	0.3295	cg07001793	No	5.19483	6.77e-07	0.386606	0.0118197	0.00227529
19:57098315	C:T	0.3295	cg07001793	No	5.19483	6.77e-07	0.386606	0.0118197	0.00227529
19:57098796	A:G	0.3295	cg07001793	No	5.19483	6.77e-07	0.386606	0.0118197	0.00227529
19:57098809	C:G	0.3295	cg07001793	No	5.19483	6.77e-07	0.386606	0.0118197	0.00227529
19:57098950	T:C	0.3318	cg07001793	No	5.19483	6.77e-07	0.386606	0.0118197	0.00227529
7:53566097	G:A	0.1106	cg05563450	Yes	-5.19426	6.79e-07	0.665856	-0.0260628	-0.00501762
7:53643053	A:G	0.1083	cg05563450	Yes	-5.19426	6.79e-07	0.665856	-0.0260628	-0.00501762
7:53646222	G:A	0.1083	cg05563450	Yes	-5.19426	6.79e-07	0.665856	-0.0260628	-0.00501762
7:53654357	G:C	0.1083	cg05563450	Yes	-5.19426	6.79e-07	0.665856	-0.0260628	-0.00501762
7:53656443	A:G	0.1083	cg05563450	Yes	-5.19426	6.79e-07	0.665856	-0.0260628	-0.00501762
7:53656669	T:C	0.1083	cg05563450	Yes	-5.19426	6.79e-07	0.665856	-0.0260628	-0.00501762
7:53657870	A:G	0.1083	cg05563450	Yes	-5.19426	6.79e-07	0.665856	-0.0260628	-0.00501762
7:53657896	C:T	0.1083	cg05563450	Yes	-5.19426	6.79e-07	0.665856	-0.0260628	-0.00501762
1:97518663	G:A	0.1797	cg09879526	No	5.19379	6.8e-07	0.755836	0.0143804	0.00276877
1:97521511	G:A	0.1797	cg09879526	No	5.19379	6.8e-07	0.755836	0.0143804	0.00276877
1:97532229	T:C	0.1797	cg09879526	No	5.19379	6.8e-07	0.755836	0.0143804	0.00276877
1:97538048	C:T	0.1797	cg09879526	No	5.19379	6.8e-07	0.755836	0.0143804	0.00276877
1:97540173	G:A	0.1797	cg09879526	No	5.19379	6.8e-07	0.755836	0.0143804	0.00276877
1:97540180	C:G	0.1797	cg09879526	No	5.19379	6.8e-07	0.755836	0.0143804	0.00276877
2:182211490	C:T	0.1198	cg06610795	Yes	-5.19348	6.81e-07	0.4916	-0.0167798	-0.00323093
3:2452312	G:A	0.1912	cg02678159	No	5.19323	6.82e-07	0.383658	0.014548	0.00280133
9:2049336	T:C	0.2742	cg21129639	No	5.19088	6.89e-07	0.439401	0.0134059	0.00258259
7:77557718	G:A	0.2696	cg03998317	No	-5.19045	6.91e-07	0.665856	-0.0197769	-0.00381025
10:69676547	C:CT	0.07373	cg07748379	No	-5.19044	6.91e-07	0.59868	-0.024953	-0.0048075
5:95265974	G:T	0.053	cg10067537	No	-5.19019	6.92e-07	0.865578	-0.0241411	-0.00465128
15:26915461	C:A	0.3111	cg10150467	No	5.18219	7.17e-07	0.899671	0.0112502	0.00217094
10:105635679	T:C	0.4101	cg00566868	No	-5.17645	7.36e-07	0.59868	-0.0157732	-0.00304711
20:25076599	C:A	0.1429	cg01479232	No	5.17312	7.47e-07	0.561591	0.0202171	0.0039081
2:29285575	C:T	0.4332	cg15114522	No	5.17122	7.54e-07	0.506272	0.012374	0.00239285
2:29285631	A:G	0.4332	cg15114522	No	5.17122	7.54e-07	0.506272	0.012374	0.00239285
2:29285713	C:T	0.4332	cg15114522	No	5.17122	7.54e-07	0.506272	0.012374	0.00239285
1:97562106	T:C	0.1728	cg09879526	No	5.16701	7.68e-07	0.755836	0.0144214	0.00279106
1:97558380	C:G	0.1728	cg09879526	No	5.16701	7.68e-07	0.755836	0.0144214	0.00279106
1:221989319	G:C	0.08986	cg00549909	No	5.16496	7.75e-07	0.755836	0.0239077	0.00462882
2:177307266	T:C	0.3341	cg04876407	No	5.16416	7.78e-07	0.506272	0.0115115	0.00222911
2:177302690	G:A	0.3295	cg04876407	No	5.16213	7.85e-07	0.506272	0.0111632	0.00216252
1:201103404	C:T	0.2857	cg07395930	No	-5.16155	7.87e-07	0.755836	-0.010836	-0.00209937
1:97471673	T:TTA	0.1866	cg09879526	No	5.15487	8.11e-07	0.755836	0.0139815	0.00271229
1:97473280	C:T	0.1866	cg09879526	No	5.15487	8.11e-07	0.755836	0.0139815	0.00271229
1:97473587	C:A	0.1866	cg09879526	No	5.15487	8.11e-07	0.755836	0.0139815	0.00271229
1:97490204	G:C	0.1866	cg09879526	No	5.15487	8.11e-07	0.755836	0.0139815	0.00271229
1:97511483	A:G	0.1866	cg09879526	No	5.15487	8.11e-07	0.755836	0.0139815	0.00271229
1:97514583	G:A	0.1866	cg09879526	No	5.15487	8.11e-07	0.755836	0.0139815	0.00271229
1:97514736	C:T	0.1866	cg09879526	No	5.15487	8.11e-07	0.755836	0.0139815	0.00271229
1:233622078	T:C	0.4124	cg00332070	No	-5.15167	8.23e-07	0.755836	-0.00998732	-0.00193866
22:43162106	G:C	0.318	cg02921154	No	5.1505	8.28e-07	0.0639605	0.0127149	0.00246868
12:112976957	A:C	0.053	cg06413043	No	5.15	8.29e-07	0.506544	0.0247624	0.00480824
12:112976961	A:C	0.053	cg06413043	No	5.15	8.29e-07	0.506544	0.0247624	0.00480824
2:177303635	G:A	0.3641	cg04876407	No	5.14869	8.34e-07	0.526734	0.0110682	0.00214971
6:160916336	T:C	0.4747	cg02204845	No	5.14875	8.34e-07	0.274207	0.0118115	0.00229406
1:83461181	T:C	0.4309	cg04922053	No	5.14832	8.36e-07	0.755836	0.0261765	0.00508448
20:13251970	A:G	0.2028	cg17324475	No	-5.14661	8.42e-07	0.561591	-0.0148281	-0.00288114
19:57083758	T:A	0.3387	cg07001793	No	5.14141	8.62e-07	0.386606	0.0115761	0.00225155
3:166261281	A:T	0.2488	cg19255722	No	5.14053	8.66e-07	0.383658	0.0143909	0.0027995
3:166261283	A:C	0.2488	cg19255722	No	5.14053	8.66e-07	0.383658	0.0143909	0.0027995
3:166261284	T:C	0.2488	cg19255722	No	5.14053	8.66e-07	0.383658	0.0143909	0.0027995
1:30525418	T:G	0.1959	cg15253026	No	5.14014	8.67e-07	0.755836	0.012562	0.0024439
16:6889675	T:G	0.2995	cg11090131	No	-5.13838	8.74e-07	0.586773	-0.0146426	-0.00284965
6:160937622	C:G	0.4793	cg02204845	No	5.13832	8.74e-07	0.274207	0.0118663	0.00230937
12:40555940	A:AT	0.2143	cg06189670	No	5.13819	8.75e-07	0.506544	0.016615	0.00323364
1:64498297	A:G	0.2258	cg15689098	No	5.13654	8.81e-07	0.755836	0.0177107	0.00344799
1:64500363	G:C	0.2258	cg15689098	No	5.13654	8.81e-07	0.755836	0.0177107	0.00344799
1:64501235	AG:A	0.2258	cg15689098	No	5.13654	8.81e-07	0.755836	0.0177107	0.00344799
1:64501328	A:G	0.2258	cg15689098	No	5.13654	8.81e-07	0.755836	0.0177107	0.00344799
1:64502046	T:A	0.2258	cg15689098	No	5.13654	8.81e-07	0.755836	0.0177107	0.00344799
1:64502297	T:C	0.2258	cg15689098	No	5.13654	8.81e-07	0.755836	0.0177107	0.00344799
1:64502298	G:A	0.2258	cg15689098	No	5.13654	8.81e-07	0.755836	0.0177107	0.00344799
1:64502306	A:G	0.2258	cg15689098	No	5.13654	8.81e-07	0.755836	0.0177107	0.00344799
1:64502595	A:G	0.2258	cg15689098	No	5.13654	8.81e-07	0.755836	0.0177107	0.00344799
1:64503392	G:A	0.2258	cg15689098	No	5.13654	8.81e-07	0.755836	0.0177107	0.00344799
1:64503496	T:C	0.2258	cg15689098	No	5.13654	8.81e-07	0.755836	0.0177107	0.00344799
1:64503533	T:A	0.2258	cg15689098	No	5.13654	8.81e-07	0.755836	0.0177107	0.00344799
1:64503766	A:G	0.2258	cg15689098	No	5.13654	8.81e-07	0.755836	0.0177107	0.00344799
1:64503807	A:G	0.2258	cg15689098	No	5.13654	8.81e-07	0.755836	0.0177107	0.00344799
13:108665627	T:C	0.4977	cg24320398	No	5.13585	8.84e-07	1	0.0170825	0.00332613
17:20269243	A:G	0.08065	cg17119577	No	-5.13524	8.86e-07	0.417007	-0.0187083	-0.00364313
17:20034270	T:C	0.07834	cg17119577	No	-5.13524	8.86e-07	0.417007	-0.0187083	-0.00364313
17:20034274	T:G	0.07834	cg17119577	No	-5.13524	8.86e-07	0.417007	-0.0187083	-0.00364313
17:20064072	T:C	0.07834	cg17119577	No	-5.13524	8.86e-07	0.417007	-0.0187083	-0.00364313
17:20107414	G:A	0.07834	cg17119577	No	-5.13524	8.86e-07	0.417007	-0.0187083	-0.00364313
17:20108184	C:G	0.07834	cg17119577	No	-5.13524	8.86e-07	0.417007	-0.0187083	-0.00364313
17:20115013	G:T	0.07834	cg17119577	No	-5.13524	8.86e-07	0.417007	-0.0187083	-0.00364313
17:20122251	A:T	0.07834	cg17119577	No	-5.13524	8.86e-07	0.417007	-0.0187083	-0.00364313
17:20125400	G:A	0.07834	cg17119577	No	-5.13524	8.86e-07	0.417007	-0.0187083	-0.00364313
17:20129546	A:G	0.07834	cg17119577	No	-5.13524	8.86e-07	0.417007	-0.0187083	-0.00364313
17:20279833	C:G	0.08065	cg17119577	No	-5.13524	8.86e-07	0.417007	-0.0187083	-0.00364313
17:20296552	G:A	0.07834	cg17119577	No	-5.13524	8.86e-07	0.417007	-0.0187083	-0.00364313
17:20322689	C:T	0.08065	cg17119577	No	-5.13524	8.86e-07	0.417007	-0.0187083	-0.00364313
17:20325731	A:G	0.08065	cg17119577	No	-5.13524	8.86e-07	0.417007	-0.0187083	-0.00364313
17:20329052	A:G	0.08065	cg17119577	No	-5.13524	8.86e-07	0.417007	-0.0187083	-0.00364313
17:20336849	G:A	0.08065	cg17119577	No	-5.13524	8.86e-07	0.417007	-0.0187083	-0.00364313
17:20338746	T:C	0.08065	cg17119577	No	-5.13524	8.86e-07	0.417007	-0.0187083	-0.00364313
17:20344272	G:A	0.08065	cg17119577	No	-5.13524	8.86e-07	0.417007	-0.0187083	-0.00364313
17:20362260	A:AAGAT	0.08065	cg17119577	No	-5.13524	8.86e-07	0.417007	-0.0187083	-0.00364313
17:20320449	G:A	0.08065	cg17119577	No	-5.13524	8.86e-07	0.417007	-0.0187083	-0.00364313
1:150793162	A:T	0.0576	cg26884180	Yes	5.13272	8.97e-07	0.755836	0.0199362	0.00388414
1:150803027	C:T	0.0576	cg26884180	Yes	5.13272	8.97e-07	0.755836	0.0199362	0.00388414
1:150936280	C:G	0.0553	cg26884180	Yes	5.13272	8.97e-07	0.755836	0.0199362	0.00388414
1:150944734	G:C	0.0553	cg26884180	Yes	5.13272	8.97e-07	0.755836	0.0199362	0.00388414
6:57187421	G:A	0.4885	cg15010554	No	5.13097	9.04e-07	0.274207	0.0183353	0.00357345
6:57194050	T:G	0.4885	cg15010554	No	5.13097	9.04e-07	0.274207	0.0183353	0.00357345
6:57196372	A:G	0.4908	cg15010554	No	5.13097	9.04e-07	0.274207	0.0183353	0.00357345
6:57197256	A:G	0.4908	cg15010554	No	5.13097	9.04e-07	0.274207	0.0183353	0.00357345
6:57199023	C:T	0.4885	cg15010554	No	5.13097	9.04e-07	0.274207	0.0183353	0.00357345
6:57200441	C:G	0.4885	cg15010554	No	5.13097	9.04e-07	0.274207	0.0183353	0.00357345
6:57201182	A:T	0.4885	cg15010554	No	5.13097	9.04e-07	0.274207	0.0183353	0.00357345
6:57203431	G:A	0.4885	cg15010554	No	5.13097	9.04e-07	0.274207	0.0183353	0.00357345
16:62301152	T:A	0.1567	cg05584919	No	-5.13056	9.05e-07	0.586773	-0.0153017	-0.00298245
16:62303009	A:T	0.1567	cg05584919	No	-5.13056	9.05e-07	0.586773	-0.0153017	-0.00298245
16:62303428	A:AT	0.1567	cg05584919	No	-5.13056	9.05e-07	0.586773	-0.0153017	-0.00298245
16:62304439	G:A	0.159	cg05584919	No	-5.13056	9.05e-07	0.586773	-0.0153017	-0.00298245
16:62304912	A:T	0.159	cg05584919	No	-5.13056	9.05e-07	0.586773	-0.0153017	-0.00298245
16:62308411	TG:T	0.1567	cg05584919	No	-5.13056	9.05e-07	0.586773	-0.0153017	-0.00298245
16:62304031	AAC:A	0.1567	cg05584919	No	-5.13056	9.05e-07	0.586773	-0.0153017	-0.00298245
16:62304180	C:T	0.1567	cg05584919	No	-5.13056	9.05e-07	0.586773	-0.0153017	-0.00298245
1:100153243	ACT:A	0.08525	cg26951416	No	-5.12913	9.11e-07	0.755836	-0.0270084	-0.00526569
22:43173743	T:C	0.3226	cg02921154	No	5.12914	9.11e-07	0.0639605	0.0125492	0.00244664
22:43172646	G:A	0.3226	cg02921154	No	5.12914	9.11e-07	0.0639605	0.0125492	0.00244664
22:43172806	A:G	0.3226	cg02921154	No	5.12914	9.11e-07	0.0639605	0.0125492	0.00244664
22:43170942	A:G	0.3226	cg02921154	No	5.12914	9.11e-07	0.0639605	0.0125492	0.00244664
22:43170994	T:C	0.3226	cg02921154	No	5.12914	9.11e-07	0.0639605	0.0125492	0.00244664
22:43171045	G:A	0.3226	cg02921154	No	5.12914	9.11e-07	0.0639605	0.0125492	0.00244664
22:43171673	T:C	0.3226	cg02921154	No	5.12914	9.11e-07	0.0639605	0.0125492	0.00244664
22:43171685	C:T	0.3226	cg02921154	No	5.12914	9.11e-07	0.0639605	0.0125492	0.00244664
22:43171849	C:CA	0.3226	cg02921154	No	5.12914	9.11e-07	0.0639605	0.0125492	0.00244664
22:43171857	TTCCTGTA:T	0.3226	cg02921154	No	5.12914	9.11e-07	0.0639605	0.0125492	0.00244664
22:43171896	C:T	0.3226	cg02921154	No	5.12914	9.11e-07	0.0639605	0.0125492	0.00244664
22:43175189	T:C	0.3226	cg02921154	No	5.12914	9.11e-07	0.0639605	0.0125492	0.00244664
22:43175438	C:CTT	0.3203	cg02921154	No	5.12914	9.11e-07	0.0639605	0.0125492	0.00244664
22:43175465	C:T	0.3226	cg02921154	No	5.12914	9.11e-07	0.0639605	0.0125492	0.00244664
6:102162339	T:TA	0.1982	cg05160320	No	-5.12861	9.13e-07	0.274207	-0.01486	-0.00289747
7:77449598	A:G	0.2719	cg03998317	No	-5.12617	9.23e-07	0.665856	-0.0195928	-0.00382211
7:77462498	T:C	0.2719	cg03998317	No	-5.12617	9.23e-07	0.665856	-0.0195928	-0.00382211
7:77485740	A:G	0.2719	cg03998317	No	-5.12617	9.23e-07	0.665856	-0.0195928	-0.00382211
7:77488316	C:G	0.2719	cg03998317	No	-5.12617	9.23e-07	0.665856	-0.0195928	-0.00382211
7:77493019	T:C	0.2719	cg03998317	No	-5.12617	9.23e-07	0.665856	-0.0195928	-0.00382211
7:77496555	A:G	0.2719	cg03998317	No	-5.12617	9.23e-07	0.665856	-0.0195928	-0.00382211
7:77500983	GC:G	0.2719	cg03998317	No	-5.12617	9.23e-07	0.665856	-0.0195928	-0.00382211
7:77508647	G:C	0.2719	cg03998317	No	-5.12617	9.23e-07	0.665856	-0.0195928	-0.00382211
7:77515422	A:T	0.2719	cg03998317	No	-5.12617	9.23e-07	0.665856	-0.0195928	-0.00382211
7:77521947	A:G	0.2719	cg03998317	No	-5.12617	9.23e-07	0.665856	-0.0195928	-0.00382211
7:77525387	A:C	0.2719	cg03998317	No	-5.12617	9.23e-07	0.665856	-0.0195928	-0.00382211
7:77554414	C:T	0.2719	cg03998317	No	-5.12617	9.23e-07	0.665856	-0.0195928	-0.00382211
7:77563817	A:T	0.2719	cg03998317	No	-5.12617	9.23e-07	0.665856	-0.0195928	-0.00382211
7:77572461	T:C	0.2696	cg03998317	No	-5.12617	9.23e-07	0.665856	-0.0195928	-0.00382211
7:77573156	A:G	0.2719	cg03998317	No	-5.12617	9.23e-07	0.665856	-0.0195928	-0.00382211
10:62106812	GAT:G	0.2235	cg05530612	No	5.12583	9.25e-07	0.59868	0.0158481	0.00309181
10:62108992	C:T	0.2212	cg05530612	No	5.12583	9.25e-07	0.59868	0.0158481	0.00309181
10:62112806	A:G	0.2212	cg05530612	No	5.12583	9.25e-07	0.59868	0.0158481	0.00309181
10:62115820	C:T	0.2212	cg05530612	No	5.12583	9.25e-07	0.59868	0.0158481	0.00309181
10:62117314	A:ACCTAGATCTGGC	0.2212	cg05530612	No	5.12583	9.25e-07	0.59868	0.0158481	0.00309181
18:10675911	C:T	0.1774	cg03034689	No	5.1255	9.26e-07	0.428313	0.0242967	0.00474036
18:10675905	G:T	0.1774	cg03034689	No	5.1255	9.26e-07	0.428313	0.0242967	0.00474036
1:64511852	A:G	0.2304	cg15689098	No	5.12405	9.32e-07	0.755836	0.0176243	0.00343952
1:64512037	T:G	0.2304	cg15689098	No	5.12405	9.32e-07	0.755836	0.0176243	0.00343952
18:10675916	A:G	0.1843	cg03034689	No	5.12138	9.43e-07	0.428313	0.0242024	0.00472576
12:40553223	T:G	0.2074	cg06189670	No	5.11562	9.68e-07	0.506544	0.0165991	0.00324479
12:40570385	G:A	0.2074	cg06189670	No	5.11562	9.68e-07	0.506544	0.0165991	0.00324479
3:166258465	C:T	0.2465	cg19255722	No	5.11534	9.69e-07	0.383658	0.0143414	0.0028036
3:166260739	T:C	0.2465	cg19255722	No	5.11534	9.69e-07	0.383658	0.0143414	0.0028036
3:166261278	C:CTCTGT	0.2465	cg19255722	No	5.11534	9.69e-07	0.383658	0.0143414	0.0028036
3:166261279	A:G	0.2465	cg19255722	No	5.11534	9.69e-07	0.383658	0.0143414	0.0028036
3:166271470	C:T	0.2442	cg19255722	No	5.11534	9.69e-07	0.383658	0.0143414	0.0028036
3:166281774	T:G	0.2442	cg19255722	No	5.11534	9.69e-07	0.383658	0.0143414	0.0028036
3:166284020	G:A	0.2442	cg19255722	No	5.11534	9.69e-07	0.383658	0.0143414	0.0028036
3:166285219	A:G	0.2442	cg19255722	No	5.11534	9.69e-07	0.383658	0.0143414	0.0028036
3:166285656	T:C	0.2442	cg19255722	No	5.11534	9.69e-07	0.383658	0.0143414	0.0028036
3:166291140	C:CT	0.2442	cg19255722	No	5.11534	9.69e-07	0.383658	0.0143414	0.0028036
3:166296135	G:A	0.2442	cg19255722	No	5.11534	9.69e-07	0.383658	0.0143414	0.0028036
3:166297133	C:G	0.2442	cg19255722	No	5.11534	9.69e-07	0.383658	0.0143414	0.0028036
3:166301230	G:A	0.2442	cg19255722	No	5.11534	9.69e-07	0.383658	0.0143414	0.0028036
3:166302260	T:A	0.2442	cg19255722	No	5.11534	9.69e-07	0.383658	0.0143414	0.0028036
3:166302738	T:TAGTC	0.2442	cg19255722	No	5.11534	9.69e-07	0.383658	0.0143414	0.0028036
1:97471673	T:TTA	0.1866	cg10112351	Yes	5.11386	9.76e-07	0.755836	0.013579	0.00265533
1:97473280	C:T	0.1866	cg10112351	Yes	5.11386	9.76e-07	0.755836	0.013579	0.00265533
1:97473587	C:A	0.1866	cg10112351	Yes	5.11386	9.76e-07	0.755836	0.013579	0.00265533
1:97490204	G:C	0.1866	cg10112351	Yes	5.11386	9.76e-07	0.755836	0.013579	0.00265533
1:97511483	A:G	0.1866	cg10112351	Yes	5.11386	9.76e-07	0.755836	0.013579	0.00265533
1:97514583	G:A	0.1866	cg10112351	Yes	5.11386	9.76e-07	0.755836	0.013579	0.00265533
1:97514736	C:T	0.1866	cg10112351	Yes	5.11386	9.76e-07	0.755836	0.013579	0.00265533
17:14356168	A:G	0.4171	cg07891268	No	5.11234	9.83e-07	0.44444	0.00770992	0.0015081
9:2048536	T:C	0.2696	cg21129639	No	5.11099	9.89e-07	0.439401	0.0134016	0.00262212
9:2048549	T:C	0.2696	cg21129639	No	5.11099	9.89e-07	0.439401	0.0134016	0.00262212
19:57080063	T:G	0.3318	cg07001793	No	5.10801	1e-06	0.386606	0.0114894	0.00224929
19:57084053	AG:A	0.3318	cg07001793	No	5.10801	1e-06	0.386606	0.0114894	0.00224929
19:57084156	C:T	0.3318	cg07001793	No	5.10801	1e-06	0.386606	0.0114894	0.00224929
19:57084560	C:T	0.3318	cg07001793	No	5.10801	1e-06	0.386606	0.0114894	0.00224929
19:57085224	C:T	0.3318	cg07001793	No	5.10801	1e-06	0.386606	0.0114894	0.00224929
19:57086749	C:G	0.3318	cg07001793	No	5.10801	1e-06	0.386606	0.0114894	0.00224929
19:57087951	G:A	0.3318	cg07001793	No	5.10801	1e-06	0.386606	0.0114894	0.00224929
19:57090343	A:G	0.3318	cg07001793	No	5.10801	1e-06	0.386606	0.0114894	0.00224929
19:57092308	T:G	0.3318	cg07001793	No	5.10801	1e-06	0.386606	0.0114894	0.00224929
19:57093168	T:C	0.3318	cg07001793	No	5.10801	1e-06	0.386606	0.0114894	0.00224929
19:57098091	G:C	0.3318	cg07001793	No	5.10801	1e-06	0.386606	0.0114894	0.00224929
5:38593253	C:T	0.3894	cg11910223	No	-5.10628	1.01e-06	0.865578	-0.0165709	-0.00324519
5:38593688	C:T	0.3894	cg11910223	No	-5.10628	1.01e-06	0.865578	-0.0165709	-0.00324519
5:38595760	G:A	0.3917	cg11910223	No	-5.10628	1.01e-06	0.865578	-0.0165709	-0.00324519
6:10523375	A:T	0.06452	cg22827864	No	-5.10667	1.01e-06	0.274207	-0.0333285	-0.00652647
6:10523733	G:C	0.06452	cg22827864	No	-5.10667	1.01e-06	0.274207	-0.0333285	-0.00652647
6:10527046	G:A	0.06452	cg22827864	No	-5.10667	1.01e-06	0.274207	-0.0333285	-0.00652647
6:10527950	A:ATGTGTGTGTG	0.06452	cg22827864	No	-5.10667	1.01e-06	0.274207	-0.0333285	-0.00652647
6:10528256	A:G	0.06452	cg22827864	No	-5.10667	1.01e-06	0.274207	-0.0333285	-0.00652647
6:10529087	T:C	0.06452	cg22827864	No	-5.10667	1.01e-06	0.274207	-0.0333285	-0.00652647
6:10531243	C:T	0.06452	cg22827864	No	-5.10667	1.01e-06	0.274207	-0.0333285	-0.00652647
6:10533992	C:T	0.06452	cg22827864	No	-5.10667	1.01e-06	0.274207	-0.0333285	-0.00652647
6:10534521	C:A	0.06452	cg22827864	No	-5.10667	1.01e-06	0.274207	-0.0333285	-0.00652647
6:10535242	C:T	0.06452	cg22827864	No	-5.10667	1.01e-06	0.274207	-0.0333285	-0.00652647
6:10535521	G:A	0.06452	cg22827864	No	-5.10667	1.01e-06	0.274207	-0.0333285	-0.00652647
4:55380471	G:T	0.4355	cg23533217	No	5.10349	1.02e-06	1	0.0108961	0.00213503
4:55381940	G:A	0.4355	cg23533217	No	5.10349	1.02e-06	1	0.0108961	0.00213503
4:55381984	C:T	0.4355	cg23533217	No	5.10349	1.02e-06	1	0.0108961	0.00213503
7:38207034	A:G	0.3134	cg18563899	No	5.10242	1.03e-06	0.665856	0.0166586	0.00326484
7:38208147	C:T	0.3134	cg18563899	No	5.10242	1.03e-06	0.665856	0.0166586	0.00326484
7:38210780	A:C	0.3134	cg18563899	No	5.10242	1.03e-06	0.665856	0.0166586	0.00326484
7:38211509	T:C	0.3134	cg18563899	No	5.10242	1.03e-06	0.665856	0.0166586	0.00326484
7:38213251	C:T	0.3134	cg18563899	No	5.10242	1.03e-06	0.665856	0.0166586	0.00326484
7:38214985	C:T	0.3134	cg18563899	No	5.10242	1.03e-06	0.665856	0.0166586	0.00326484
2:60049653	TA:T	0.371	cg15270150	No	-5.10272	1.03e-06	0.634473	-0.00838792	-0.00164381
6:160911682	A:G	0.4793	cg02204845	No	5.10058	1.04e-06	0.274207	0.011769	0.00230739
6:160912130	T:C	0.4793	cg02204845	No	5.10058	1.04e-06	0.274207	0.011769	0.00230739
6:160919223	T:C	0.4793	cg02204845	No	5.10058	1.04e-06	0.274207	0.011769	0.00230739
2:177289922	T:C	0.341	cg04876407	No	5.0946	1.06e-06	0.644827	0.0109641	0.0021521
10:62061257	T:C	0.2166	cg05530612	No	5.09452	1.06e-06	0.59868	0.0161228	0.00316474
13:35469729	C:G	0.1359	cg11158441	No	-5.09398	1.07e-06	1	-0.0198883	-0.00390427
10:126144179	A:C	0.3825	cg17628513	No	-5.09306	1.07e-06	0.59868	-0.015236	-0.00299152
16:5409673	C:T	0.4908	cg21979351	No	-5.0905	1.08e-06	0.586773	-0.0158558	-0.00311479
17:71001529	G:A	0.1083	cg05210287	No	-5.09178	1.08e-06	0.46931	-0.0181379	-0.00356218
11:116477692	G:A	0.09447	cg08063418	No	5.08863	1.09e-06	0.872778	0.0278594	0.00547485
14:65030186	G:C	0.2995	cg18158739	No	-5.08804	1.1e-06	0.303148	-0.0179786	-0.0035335
14:65031178	C:G	0.2995	cg18158739	No	-5.08804	1.1e-06	0.303148	-0.0179786	-0.0035335
18:22121586	T:C	0.05069	cg10950203	No	-5.08256	1.12e-06	0.436921	-0.0377036	-0.00741822
2:177300236	A:G	0.3387	cg04876407	No	5.07827	1.14e-06	0.672975	0.0110651	0.0021789
3:172141493	A:AGT	0.4263	cg17493303	No	5.07934	1.14e-06	0.442622	0.0108913	0.00214423
15:31369498	G:A	0.3295	cg01323263	Yes	5.07769	1.15e-06	0.899671	0.0141465	0.002786
14:65054252	T:C	0.2926	cg18158739	No	-5.07699	1.15e-06	0.303148	-0.017789	-0.00350385
11:39415741	A:G	0.08756	cg12121166	No	-5.07565	1.16e-06	0.872778	-0.0212482	-0.00418631
11:39417455	A:G	0.08756	cg12121166	No	-5.07565	1.16e-06	0.872778	-0.0212482	-0.00418631
19:16395826	C:A	0.3548	cg08062233	No	5.07467	1.16e-06	0.415437	0.013218	0.0026047
19:1536816	G:A	0.2949	cg25976451	No	5.07407	1.17e-06	0.415437	0.0137468	0.00270921
14:96268817	C:A	0.09677	cg04137837	No	-5.07186	1.18e-06	0.303148	-0.0245553	-0.00484148
14:96269258	A:AT	0.09677	cg04137837	No	-5.07186	1.18e-06	0.303148	-0.0245553	-0.00484148
14:96269787	C:A	0.09677	cg04137837	No	-5.07186	1.18e-06	0.303148	-0.0245553	-0.00484148
14:96273056	G:T	0.09677	cg04137837	No	-5.07186	1.18e-06	0.303148	-0.0245553	-0.00484148
14:96276439	C:T	0.09677	cg04137837	No	-5.07186	1.18e-06	0.303148	-0.0245553	-0.00484148
14:96278742	A:C	0.09677	cg04137837	No	-5.07186	1.18e-06	0.303148	-0.0245553	-0.00484148
14:96279702	C:T	0.09677	cg04137837	No	-5.07186	1.18e-06	0.303148	-0.0245553	-0.00484148
14:96280829	G:T	0.09677	cg04137837	No	-5.07186	1.18e-06	0.303148	-0.0245553	-0.00484148
17:41769732	G:A	0.1959	cg22518373	No	5.06932	1.19e-06	0.484275	0.0108695	0.00214418
17:48752890	G:A	0.3963	cg20674818	No	5.06878	1.19e-06	0.484275	0.00953601	0.00188132
1:150733649	C:G	0.0553	cg26884180	Yes	5.06731	1.2e-06	0.789567	0.0201655	0.00397952
9:3121277	G:T	0.09677	cg00691965	No	5.06801	1.2e-06	0.439401	0.0189593	0.00374099
6:115080399	T:A	0.06221	cg05160320	No	-5.06715	1.2e-06	0.274207	-0.0257608	-0.00508389
6:115080511	T:C	0.06221	cg05160320	No	-5.06715	1.2e-06	0.274207	-0.0257608	-0.00508389
6:115081203	T:C	0.06221	cg05160320	No	-5.06715	1.2e-06	0.274207	-0.0257608	-0.00508389
6:115083482	T:C	0.06221	cg05160320	No	-5.06715	1.2e-06	0.274207	-0.0257608	-0.00508389
6:115084581	T:C	0.06221	cg05160320	No	-5.06715	1.2e-06	0.274207	-0.0257608	-0.00508389
6:115085013	A:G	0.06221	cg05160320	No	-5.06715	1.2e-06	0.274207	-0.0257608	-0.00508389
6:115087005	G:T	0.06221	cg05160320	No	-5.06715	1.2e-06	0.274207	-0.0257608	-0.00508389
6:115087279	T:C	0.06221	cg05160320	No	-5.06715	1.2e-06	0.274207	-0.0257608	-0.00508389
6:115088283	A:G	0.06221	cg05160320	No	-5.06715	1.2e-06	0.274207	-0.0257608	-0.00508389
6:115092631	T:A	0.06221	cg05160320	No	-5.06715	1.2e-06	0.274207	-0.0257608	-0.00508389
6:115095944	G:T	0.06221	cg05160320	No	-5.06715	1.2e-06	0.274207	-0.0257608	-0.00508389
6:115096783	A:T	0.06221	cg05160320	No	-5.06715	1.2e-06	0.274207	-0.0257608	-0.00508389
6:115098153	G:A	0.06221	cg05160320	No	-5.06715	1.2e-06	0.274207	-0.0257608	-0.00508389
6:115098392	G:A	0.06221	cg05160320	No	-5.06715	1.2e-06	0.274207	-0.0257608	-0.00508389
6:115100126	C:T	0.06221	cg05160320	No	-5.06715	1.2e-06	0.274207	-0.0257608	-0.00508389
6:115107397	G:A	0.06221	cg05160320	No	-5.06715	1.2e-06	0.274207	-0.0257608	-0.00508389
6:115107907	A:T	0.06221	cg05160320	No	-5.06715	1.2e-06	0.274207	-0.0257608	-0.00508389
6:115109365	G:A	0.06221	cg05160320	No	-5.06715	1.2e-06	0.274207	-0.0257608	-0.00508389
6:115110314	C:T	0.06221	cg05160320	No	-5.06715	1.2e-06	0.274207	-0.0257608	-0.00508389
6:115110391	G:T	0.06221	cg05160320	No	-5.06715	1.2e-06	0.274207	-0.0257608	-0.00508389
6:115112101	GT:G	0.06221	cg05160320	No	-5.06715	1.2e-06	0.274207	-0.0257608	-0.00508389
6:115112971	G:T	0.06221	cg05160320	No	-5.06715	1.2e-06	0.274207	-0.0257608	-0.00508389
6:115123467	C:T	0.06221	cg05160320	No	-5.06715	1.2e-06	0.274207	-0.0257608	-0.00508389
6:115124158	G:A	0.06221	cg05160320	No	-5.06715	1.2e-06	0.274207	-0.0257608	-0.00508389
6:115124901	G:C	0.06221	cg05160320	No	-5.06715	1.2e-06	0.274207	-0.0257608	-0.00508389
6:115125568	G:A	0.06221	cg05160320	No	-5.06715	1.2e-06	0.274207	-0.0257608	-0.00508389
6:115126257	G:T	0.06221	cg05160320	No	-5.06715	1.2e-06	0.274207	-0.0257608	-0.00508389
6:115127743	T:C	0.06221	cg05160320	No	-5.06715	1.2e-06	0.274207	-0.0257608	-0.00508389
6:115133137	C:T	0.06221	cg05160320	No	-5.06715	1.2e-06	0.274207	-0.0257608	-0.00508389
6:115133449	G:T	0.06221	cg05160320	No	-5.06715	1.2e-06	0.274207	-0.0257608	-0.00508389
6:115133518	CTA:C	0.06221	cg05160320	No	-5.06715	1.2e-06	0.274207	-0.0257608	-0.00508389
6:115133550	G:C	0.06221	cg05160320	No	-5.06715	1.2e-06	0.274207	-0.0257608	-0.00508389
6:115134138	G:A	0.06221	cg05160320	No	-5.06715	1.2e-06	0.274207	-0.0257608	-0.00508389
6:115134283	C:T	0.06221	cg05160320	No	-5.06715	1.2e-06	0.274207	-0.0257608	-0.00508389
6:115139102	C:T	0.06221	cg05160320	No	-5.06715	1.2e-06	0.274207	-0.0257608	-0.00508389
6:115139167	C:T	0.06221	cg05160320	No	-5.06715	1.2e-06	0.274207	-0.0257608	-0.00508389
6:115141250	TGAAAA:T	0.06221	cg05160320	No	-5.06715	1.2e-06	0.274207	-0.0257608	-0.00508389
6:115143981	T:C	0.06221	cg05160320	No	-5.06715	1.2e-06	0.274207	-0.0257608	-0.00508389
6:115146234	G:A	0.06221	cg05160320	No	-5.06715	1.2e-06	0.274207	-0.0257608	-0.00508389
6:115163793	GC:G	0.06221	cg05160320	No	-5.06715	1.2e-06	0.274207	-0.0257608	-0.00508389
6:115165792	AC:A	0.06221	cg05160320	No	-5.06715	1.2e-06	0.274207	-0.0257608	-0.00508389
6:115166855	C:T	0.06221	cg05160320	No	-5.06715	1.2e-06	0.274207	-0.0257608	-0.00508389
6:115167021	T:A	0.06221	cg05160320	No	-5.06715	1.2e-06	0.274207	-0.0257608	-0.00508389
6:115167744	T:C	0.06221	cg05160320	No	-5.06715	1.2e-06	0.274207	-0.0257608	-0.00508389
6:115170546	T:G	0.06221	cg05160320	No	-5.06715	1.2e-06	0.274207	-0.0257608	-0.00508389
6:115171022	G:A	0.06221	cg05160320	No	-5.06715	1.2e-06	0.274207	-0.0257608	-0.00508389
6:115173666	TAAG:T	0.06221	cg05160320	No	-5.06715	1.2e-06	0.274207	-0.0257608	-0.00508389
6:115177363	A:G	0.06221	cg05160320	No	-5.06715	1.2e-06	0.274207	-0.0257608	-0.00508389
6:115178236	TCAAA:T	0.06221	cg05160320	No	-5.06715	1.2e-06	0.274207	-0.0257608	-0.00508389
6:115179442	C:T	0.06221	cg05160320	No	-5.06715	1.2e-06	0.274207	-0.0257608	-0.00508389
6:115180256	C:T	0.06221	cg05160320	No	-5.06715	1.2e-06	0.274207	-0.0257608	-0.00508389
6:115181494	GT:G	0.06221	cg05160320	No	-5.06715	1.2e-06	0.274207	-0.0257608	-0.00508389
6:115183508	T:C	0.06221	cg05160320	No	-5.06715	1.2e-06	0.274207	-0.0257608	-0.00508389
2:230250777	T:C	0.07373	cg04876407	No	5.06557	1.21e-06	0.672975	0.0201441	0.00397668
2:168681947	G:GGTGTGT	0.1106	cg02431562	No	5.06397	1.22e-06	0.672975	0.0174014	0.00343632
2:159990664	G:A	0.1636	cg16415815	No	5.06372	1.22e-06	0.672975	0.0161803	0.00319534
2:159999506	G:C	0.1636	cg16415815	No	5.06372	1.22e-06	0.672975	0.0161803	0.00319534
19:18652844	A:G	0.4862	cg19017185	No	5.0639	1.22e-06	0.418643	0.0148609	0.00293467
11:20156114	G:A	0.3387	cg21402242	No	-5.06094	1.24e-06	0.872778	-0.011859	-0.00234325
5:27229099	CT:C	0.1083	cg14105467	No	-5.06112	1.24e-06	0.865578	-0.0156347	-0.00308918
5:104702637	G:A	0.3295	cg14750528	No	5.05987	1.24e-06	0.865578	0.0130156	0.00257233
3:29381310	A:G	0.1175	cg19255722	No	-5.06117	1.24e-06	0.471461	-0.0205183	-0.00405407
1:64508126	A:G	0.1959	cg15689098	No	5.05806	1.25e-06	0.789567	0.0178183	0.00352275
10:62086644	T:TG	0.2258	cg05530612	No	5.05786	1.25e-06	0.59868	0.0159287	0.00314929
10:62086671	A:G	0.2258	cg05530612	No	5.05786	1.25e-06	0.59868	0.0159287	0.00314929
9:141006390	CT:C	0.4747	cg14228460	No	-5.05622	1.26e-06	0.439401	-0.0119462	-0.00236266
6:115089872	A:G	0.06452	cg05160320	No	-5.05176	1.29e-06	0.278845	-0.0253761	-0.00502321
15:67019975	A:T	0.1429	cg19882179	No	-5.04991	1.3e-06	0.899671	-0.0234411	-0.00464188
1:114733334	A:C	0.1175	cg00209676	No	5.04971	1.3e-06	0.789567	0.0190005	0.00376269
14:98695775	C:CA	0.2488	cg02814525	No	-5.04958	1.3e-06	0.303148	-0.0161857	-0.00320536
6:170439874	T:C	0.4124	cg17023271	No	-5.04922	1.3e-06	0.278845	-0.0169042	-0.00334789
6:170440137	A:T	0.4124	cg17023271	No	-5.04922	1.3e-06	0.278845	-0.0169042	-0.00334789
6:170441262	A:G	0.4124	cg17023271	No	-5.04922	1.3e-06	0.278845	-0.0169042	-0.00334789
6:170441395	G:A	0.4124	cg17023271	No	-5.04922	1.3e-06	0.278845	-0.0169042	-0.00334789
6:170441855	C:T	0.4124	cg17023271	No	-5.04922	1.3e-06	0.278845	-0.0169042	-0.00334789
1:64502933	T:G	0.1843	cg15689098	No	5.04839	1.31e-06	0.789567	0.0179023	0.00354615
20:25088047	G:A	0.1406	cg01479232	No	5.04662	1.32e-06	0.732528	0.0198721	0.0039377
1:4363552	G:A	0.1751	cg26951416	No	-5.04424	1.33e-06	0.789567	-0.01742	-0.00345345
11:60773125	T:C	0.09447	cg09347923	No	5.04276	1.34e-06	0.872778	0.0161544	0.00320348
11:60773327	T:C	0.09447	cg09347923	No	5.04276	1.34e-06	0.872778	0.0161544	0.00320348
17:37272571	T:C	0.053	cg12251943	No	5.04268	1.34e-06	0.492677	0.0250592	0.00496943
17:70711345	G:A	0.1797	cg17119577	No	5.04138	1.35e-06	0.492677	0.0120839	0.00239694
17:70711366	T:C	0.1797	cg17119577	No	5.04138	1.35e-06	0.492677	0.0120839	0.00239694
7:38280224	A:C	0.4309	cg18563899	No	5.03798	1.37e-06	0.861011	0.0158444	0.00314499
2:182067581	G:A	0.08525	cg06610795	Yes	-5.03866	1.37e-06	0.710066	-0.0184025	-0.00365226
2:177301375	C:T	0.341	cg04876407	No	5.03592	1.38e-06	0.710066	0.011002	0.00218471
2:177303043	A:G	0.341	cg04876407	No	5.03592	1.38e-06	0.710066	0.011002	0.00218471
2:177303047	T:A	0.341	cg04876407	No	5.03592	1.38e-06	0.710066	0.011002	0.00218471
17:14362059	CTTT:C	0.4816	cg07891268	No	5.03592	1.38e-06	0.492677	0.00754937	0.0014991
6:150407036	CAA:C	0.3756	cg13943460	No	5.03666	1.38e-06	0.291894	0.00905386	0.00179759
11:87368521	T:A	0.3479	cg06494775	No	5.0342	1.39e-06	0.872778	0.0114399	0.00227244
1:212843008	G:T	0.4747	cg17417004	No	5.03478	1.39e-06	0.789567	0.0149638	0.00297207
11:20156256	G:C	0.3594	cg21402242	No	-5.03267	1.4e-06	0.872778	-0.0119189	-0.00236829
1:64509114	A:C	0.1866	cg15689098	No	5.03229	1.4e-06	0.789567	0.017791	0.00353536
1:64511042	C:T	0.1866	cg15689098	No	5.03229	1.4e-06	0.789567	0.017791	0.00353536
1:64515379	C:T	0.1866	cg15689098	No	5.03229	1.4e-06	0.789567	0.017791	0.00353536
5:28177142	T:C	0.4194	cg26612409	No	-5.02913	1.42e-06	0.865578	-0.0124441	-0.0024744
5:28178494	T:A	0.4194	cg26612409	No	-5.02913	1.42e-06	0.865578	-0.0124441	-0.0024744
16:2269960	G:A	0.3894	cg16663142	No	5.02967	1.42e-06	0.586773	0.0122486	0.00243526
16:6888201	C:T	0.3341	cg11090131	No	-5.02663	1.44e-06	0.586773	-0.0139422	-0.00277368
16:6889232	C:T	0.3341	cg11090131	No	-5.02663	1.44e-06	0.586773	-0.0139422	-0.00277368
16:6889555	C:A	0.3341	cg11090131	No	-5.02663	1.44e-06	0.586773	-0.0139422	-0.00277368
16:6889684	A:G	0.3341	cg11090131	No	-5.02663	1.44e-06	0.586773	-0.0139422	-0.00277368
1:29295487	CA:C	0.07143	cg16355431	No	5.02534	1.45e-06	0.789567	0.0209489	0.00416865
19:829824	C:T	0.2258	cg24687287	No	-5.02484	1.45e-06	0.480361	-0.0118507	-0.00235843
12:115551631	G:GT	0.182	cg22852191	No	5.02419	1.46e-06	0.506544	0.0147486	0.00293552
4:20326974	CA:C	0.06912	cg10109565	No	5.0223	1.47e-06	1	0.0237172	0.00472238
11:7678868	C:T	0.3825	cg05768047	No	5.02282	1.47e-06	0.872778	0.0106089	0.00211215
9:2054409	C:T	0.2535	cg21129639	No	5.01895	1.49e-06	0.439401	0.013706	0.00273085
6:102110607	A:G	0.1498	cg05160320	No	-5.01936	1.49e-06	0.312064	-0.0168448	-0.00335597
7:38265035	G:C	0.3157	cg18563899	No	5.01779	1.5e-06	0.863332	0.0166719	0.00332256
7:38266350	C:G	0.3157	cg18563899	No	5.01779	1.5e-06	0.863332	0.0166719	0.00332256
7:38267057	C:T	0.3157	cg18563899	No	5.01779	1.5e-06	0.863332	0.0166719	0.00332256
1:97518663	G:A	0.1797	cg10112351	Yes	5.01655	1.51e-06	0.789567	0.013653	0.00272159
1:97521511	G:A	0.1797	cg10112351	Yes	5.01655	1.51e-06	0.789567	0.013653	0.00272159
1:97532229	T:C	0.1797	cg10112351	Yes	5.01655	1.51e-06	0.789567	0.013653	0.00272159
1:97538048	C:T	0.1797	cg10112351	Yes	5.01655	1.51e-06	0.789567	0.013653	0.00272159
1:97540173	G:A	0.1797	cg10112351	Yes	5.01655	1.51e-06	0.789567	0.013653	0.00272159
1:97540180	C:G	0.1797	cg10112351	Yes	5.01655	1.51e-06	0.789567	0.013653	0.00272159
12:68149823	G:GTAA	0.2627	cg04053571	No	-5.01264	1.53e-06	0.506544	-0.0113911	-0.00227248
6:90749743	C:CT	0.2604	cg17868052	No	5.01381	1.53e-06	0.316669	0.013366	0.00266583
2:230250876	G:A	0.07143	cg04876407	No	5.01133	1.54e-06	0.77879	0.0203464	0.00406009
12:112958713	G:A	0.07373	cg06413043	No	5.01118	1.54e-06	0.506544	0.0213688	0.00426422
12:112963560	A:G	0.07373	cg06413043	No	5.01118	1.54e-06	0.506544	0.0213688	0.00426422
12:112964880	TA:T	0.07373	cg06413043	No	5.01118	1.54e-06	0.506544	0.0213688	0.00426422
12:112965295	T:C	0.07373	cg06413043	No	5.01118	1.54e-06	0.506544	0.0213688	0.00426422
14:95811544	C:T	0.3226	cg26203845	No	5.01109	1.54e-06	0.303148	0.0184465	0.00368114
6:160916234	AT:A	0.477	cg02204845	No	5.01005	1.55e-06	0.318838	0.0114825	0.00229189
10:53975154	CA:C	0.265	cg07788469	No	5.00732	1.57e-06	0.59868	0.0140701	0.00280991
3:175101775	T:C	0.4724	cg18776766	No	-5.00666	1.57e-06	0.590198	-0.0199479	-0.00398426
16:57732423	A:AC	0.06912	cg02407493	Yes	-5.00702	1.57e-06	0.586773	-0.0261567	-0.00522402
12:112957595	G:A	0.07604	cg06413043	No	5.00784	1.57e-06	0.506544	0.0209922	0.00419186
12:112959529	G:A	0.07604	cg06413043	No	5.00784	1.57e-06	0.506544	0.0209922	0.00419186
12:112966923	T:C	0.07604	cg06413043	No	5.00784	1.57e-06	0.506544	0.0209922	0.00419186
12:110083578	T:A	0.3341	cg19711602	No	-5.00726	1.57e-06	0.506544	-0.0146191	-0.00291959
11:87368436	CCTT:C	0.2143	cg06494775	No	5.00532	1.58e-06	0.872778	0.0131469	0.00262659
11:87370642	A:T	0.2143	cg06494775	No	5.00532	1.58e-06	0.872778	0.0131469	0.00262659
11:87372012	A:G	0.2143	cg06494775	No	5.00532	1.58e-06	0.872778	0.0131469	0.00262659
11:87378183	T:A	0.2143	cg06494775	No	5.00532	1.58e-06	0.872778	0.0131469	0.00262659
5:76678226	A:G	0.2742	cg00523068	No	-5.00587	1.58e-06	0.865578	-0.0164263	-0.00328141
5:76680556	CAT:C	0.2742	cg00523068	No	-5.00587	1.58e-06	0.865578	-0.0164263	-0.00328141
5:88747297	C:T	0.1083	cg22975801	No	5.00543	1.58e-06	0.865578	0.0181471	0.00362548
5:88747683	A:C	0.1083	cg22975801	No	5.00543	1.58e-06	0.865578	0.0181471	0.00362548
18:10678397	G:A	0.182	cg03034689	No	5.00436	1.59e-06	0.445845	0.0236883	0.00473353
19:55193414	A:G	0.3687	cg20038346	No	-5.00341	1.6e-06	0.510025	-0.0100063	-0.00199989
8:588863	G:A	0.1728	cg09552631	No	4.99965	1.62e-06	1	0.0145663	0.00291346
3:2457802	AAT:A	0.2189	cg02678159	No	4.99981	1.62e-06	0.595676	0.0130436	0.00260882
11:36790603	T:TG	0.4631	cg16657815	No	4.99885	1.63e-06	0.872778	0.0134377	0.00268815
18:22123184	G:C	0.053	cg10950203	No	-4.99815	1.63e-06	0.445845	-0.0360092	-0.0072045
1:246165822	A:G	0.1866	cg08753999	No	-4.99758	1.64e-06	0.789567	-0.0133647	-0.00267423
10:118368884	G:C	0.1659	cg22510215	No	-4.99795	1.64e-06	0.59868	-0.045388	-0.00908132
3:131161835	CT:C	0.3479	cg26752993	No	-4.99679	1.64e-06	0.595676	-0.0108915	-0.00217971
11:87375119	A:G	0.2235	cg06494775	No	4.99504	1.66e-06	0.872778	0.0128647	0.0025755
1:231933634	A:T	0.159	cg13056222	No	4.99496	1.66e-06	0.789567	0.0104691	0.00209594
17:14380757	T:C	0.3986	cg07891268	No	4.99496	1.66e-06	0.496586	0.00755959	0.00151344
1:117569673	G:T	0.05991	cg24809845	No	4.99304	1.67e-06	0.789567	0.0239122	0.00478912
15:41880933	G:C	0.09217	cg26301185	No	-4.9923	1.68e-06	0.899671	-0.0162613	-0.00325727
10:3331201	T:C	0.1889	cg19642494	No	-4.99188	1.68e-06	0.59868	-0.0135981	-0.00272404
10:3331318	A:G	0.1889	cg19642494	No	-4.99188	1.68e-06	0.59868	-0.0135981	-0.00272404
6:9218570	T:A	0.4032	cg13689386	No	4.99196	1.68e-06	0.342074	0.0142993	0.00286447
12:126874180	A:C	0.288	cg27544871	No	4.99052	1.69e-06	0.506544	0.0135489	0.00271492
12:126874623	A:C	0.288	cg27544871	No	4.99052	1.69e-06	0.506544	0.0135489	0.00271492
12:126878062	A:G	0.288	cg27544871	No	4.99052	1.69e-06	0.506544	0.0135489	0.00271492
12:126881318	T:C	0.288	cg27544871	No	4.99052	1.69e-06	0.506544	0.0135489	0.00271492
12:126881527	CAA:C	0.288	cg27544871	No	4.99052	1.69e-06	0.506544	0.0135489	0.00271492
12:126882444	A:ATTAT	0.2903	cg27544871	No	4.99052	1.69e-06	0.506544	0.0135489	0.00271492
12:126884415	C:G	0.2903	cg27544871	No	4.99052	1.69e-06	0.506544	0.0135489	0.00271492
12:126886911	C:T	0.288	cg27544871	No	4.99052	1.69e-06	0.506544	0.0135489	0.00271492
12:126878310	C:T	0.288	cg27544871	No	4.99052	1.69e-06	0.506544	0.0135489	0.00271492
1:56342281	T:C	0.08525	cg26369180	No	4.98916	1.7e-06	0.789567	0.0183642	0.00368082
1:56342363	A:G	0.08525	cg26369180	No	4.98916	1.7e-06	0.789567	0.0183642	0.00368082
1:56342609	C:CAG	0.08525	cg26369180	No	4.98916	1.7e-06	0.789567	0.0183642	0.00368082
1:56342625	T:G	0.08525	cg26369180	No	4.98916	1.7e-06	0.789567	0.0183642	0.00368082
1:242112323	C:A	0.1221	cg14853341	No	-4.98872	1.7e-06	0.789567	-0.020698	-0.00414896
1:242113223	G:C	0.1221	cg14853341	No	-4.98872	1.7e-06	0.789567	-0.020698	-0.00414896
1:242113258	C:T	0.1221	cg14853341	No	-4.98872	1.7e-06	0.789567	-0.020698	-0.00414896
1:242113590	A:G	0.1221	cg14853341	No	-4.98872	1.7e-06	0.789567	-0.020698	-0.00414896
1:242115335	T:G	0.1244	cg14853341	No	-4.98872	1.7e-06	0.789567	-0.020698	-0.00414896
1:242115950	G:A	0.1244	cg14853341	No	-4.98872	1.7e-06	0.789567	-0.020698	-0.00414896
1:242116228	C:T	0.1244	cg14853341	No	-4.98872	1.7e-06	0.789567	-0.020698	-0.00414896
10:81925797	C:T	0.3894	cg26789365	No	4.98876	1.7e-06	0.59868	0.0119175	0.00238886
14:29679003	G:C	0.394	cg24032156	No	-4.9893	1.7e-06	0.303148	-0.0146247	-0.00293122
1:114725619	A:G	0.09677	cg00209676	No	4.9881	1.71e-06	0.789567	0.0200955	0.00402869
1:114725747	G:C	0.09677	cg00209676	No	4.9881	1.71e-06	0.789567	0.0200955	0.00402869
1:114726664	C:T	0.09677	cg00209676	No	4.9881	1.71e-06	0.789567	0.0200955	0.00402869
1:114725894	A:G	0.09677	cg00209676	No	4.9881	1.71e-06	0.789567	0.0200955	0.00402869
1:157258747	TGGACGGCTCCCTAA:T	0.3387	cg06717814	No	-4.9866	1.72e-06	0.789567	-0.00987997	-0.00198131
1:157258956	G:C	0.3387	cg06717814	No	-4.9866	1.72e-06	0.789567	-0.00987997	-0.00198131
1:157259119	G:A	0.3387	cg06717814	No	-4.9866	1.72e-06	0.789567	-0.00987997	-0.00198131
3:166261888	T:C	0.2673	cg19255722	No	4.98719	1.72e-06	0.611125	0.0138128	0.00276966
16:78571750	G:A	0.1336	cg10455603	No	-4.98677	1.72e-06	0.586773	-0.0151368	-0.00303539
16:78572609	A:G	0.1336	cg10455603	No	-4.98677	1.72e-06	0.586773	-0.0151368	-0.00303539
16:78573304	A:G	0.1336	cg10455603	No	-4.98677	1.72e-06	0.586773	-0.0151368	-0.00303539
16:2263516	A:G	0.3871	cg16663142	No	4.98625	1.72e-06	0.586773	0.012301	0.00246698
13:69771831	C:T	0.07373	cg15086873	No	-4.98368	1.74e-06	1	-0.0283984	-0.00569828
1:4364407	G:A	0.1797	cg26951416	No	-4.98235	1.75e-06	0.789567	-0.0168815	-0.00338826
19:16404854	A:G	0.3733	cg08062233	No	4.98245	1.75e-06	0.540908	0.012692	0.00254734
12:115545874	CT:C	0.1866	cg22852191	No	4.98312	1.75e-06	0.506544	0.0146249	0.00293488
12:115547540	T:TCGTAGCTGGGAAGAGG	0.1866	cg22852191	No	4.98312	1.75e-06	0.506544	0.0146249	0.00293488
2:168676315	G:C	0.09908	cg02431562	No	4.98157	1.76e-06	0.873815	0.0175791	0.00352882
6:170435881	T:C	0.4101	cg17023271	No	-4.98177	1.76e-06	0.351008	-0.0165642	-0.00332496
6:170436967	T:G	0.4101	cg17023271	No	-4.98177	1.76e-06	0.351008	-0.0165642	-0.00332496
4:185765895	C:CT	0.4908	cg18221175	No	-4.98069	1.77e-06	1	-0.0107067	-0.00214964
1:233621844	G:A	0.3756	cg00332070	No	-4.98062	1.77e-06	0.789567	-0.00995962	-0.00199967
17:14367930	A:C	0.4032	cg07891268	No	4.97971	1.77e-06	0.496586	0.00747129	0.00150034
17:14370087	A:G	0.4032	cg07891268	No	4.97971	1.77e-06	0.496586	0.00747129	0.00150034
17:14372839	C:CAA	0.4032	cg07891268	No	4.97971	1.77e-06	0.496586	0.00747129	0.00150034
17:14373008	T:C	0.4032	cg07891268	No	4.97971	1.77e-06	0.496586	0.00747129	0.00150034
17:14373905	A:G	0.4032	cg07891268	No	4.97971	1.77e-06	0.496586	0.00747129	0.00150034
17:14374705	G:A	0.4032	cg07891268	No	4.97971	1.77e-06	0.496586	0.00747129	0.00150034
17:14375335	A:C	0.4032	cg07891268	No	4.97971	1.77e-06	0.496586	0.00747129	0.00150034
17:14376469	A:C	0.4009	cg07891268	No	4.97971	1.77e-06	0.496586	0.00747129	0.00150034
10:81949363	C:T	0.4101	cg26789365	No	4.97637	1.8e-06	0.59868	0.0120243	0.00241627
12:112935553	C:T	0.07604	cg06413043	No	4.97597	1.8e-06	0.506544	0.0197291	0.00396488
18:22110045	C:CA	0.0553	cg10950203	No	-4.97628	1.8e-06	0.445845	-0.0356222	-0.0071584
18:22113835	G:A	0.0553	cg10950203	No	-4.97628	1.8e-06	0.445845	-0.0356222	-0.0071584
3:126911923	G:A	0.08065	cg01888306	Yes	-4.97425	1.82e-06	0.63646	-0.0205846	-0.00413823
12:93945005	C:T	0.265	cg24850139	No	4.97275	1.83e-06	0.506544	0.0123623	0.002486
12:93947119	G:A	0.265	cg24850139	No	4.97275	1.83e-06	0.506544	0.0123623	0.002486
12:93947449	T:C	0.265	cg24850139	No	4.97275	1.83e-06	0.506544	0.0123623	0.002486
11:7679509	A:C	0.3594	cg05768047	No	4.9715	1.84e-06	0.872778	0.010908	0.0021941
11:7679510	G:A	0.3594	cg05768047	No	4.9715	1.84e-06	0.872778	0.010908	0.0021941
1:211084899	TA:T	0.05991	cg19552548	No	-4.97171	1.84e-06	0.789567	-0.0388875	-0.00782175
5:3272229	A:G	0.2235	cg11527301	No	4.97033	1.85e-06	0.865578	0.0129495	0.00260536
10:53291461	A:G	0.2028	cg15049964	No	4.96855	1.86e-06	0.59868	0.0141954	0.00285705
12:9335416	A:T	0.1083	cg07778315	No	-4.96943	1.86e-06	0.506544	-0.0248441	-0.00499939
12:9335752	A:G	0.1083	cg07778315	No	-4.96943	1.86e-06	0.506544	-0.0248441	-0.00499939
1:150573104	C:T	0.0553	cg26884180	Yes	4.96794	1.87e-06	0.789567	0.0198309	0.00399178
22:43166822	T:C	0.3341	cg02921154	No	4.96657	1.88e-06	0.127803	0.0123558	0.0024878
3:36477515	T:C	0.4539	cg20381140	No	-4.96365	1.9e-06	0.645738	-0.0104093	-0.0020971
3:25609011	G:A	0.2627	cg08350797	No	-4.96365	1.9e-06	0.645738	-0.0117179	-0.00236075
13:69776031	C:A	0.06682	cg15086873	No	-4.96327	1.91e-06	1	-0.0295649	-0.00595674
4:139377987	G:A	0.1521	cg09371344	No	4.96279	1.91e-06	1	0.0134783	0.00271588
10:62081152	G:A	0.2719	cg05530612	No	4.96219	1.92e-06	0.59868	0.014202	0.00286204
1:114725364	A:G	0.1083	cg00209676	No	4.9606	1.93e-06	0.789567	0.0188317	0.00379624
10:27987093	G:C	0.4816	cg12200270	No	4.9605	1.93e-06	0.59868	0.0147967	0.00298291
12:77476883	AT:A	0.106	cg09900984	No	-4.95905	1.94e-06	0.506544	-0.0227661	-0.00459082
12:77476885	AC:A	0.106	cg09900984	No	-4.95905	1.94e-06	0.506544	-0.0227661	-0.00459082
4:141001859	TTA:T	0.318	cg21048735	No	-4.95864	1.95e-06	1	-0.0167537	-0.00337869
20:25026066	G:A	0.1175	cg01479232	No	4.95541	1.97e-06	0.879934	0.022598	0.00456026
1:167141762	C:T	0.3157	cg11917182	No	4.95618	1.97e-06	0.789567	0.00957718	0.00193237
14:33429988	C:G	0.06452	cg12752128	No	4.95561	1.97e-06	0.303148	0.0195619	0.00394743
3:175100182	A:T	0.4908	cg18776766	No	-4.9531	1.99e-06	0.665885	-0.0191108	-0.00385835
1:221994039	C:T	0.08756	cg00549909	No	4.95116	2.01e-06	0.789567	0.023319	0.0047098
14:29681133	G:T	0.4194	cg24032156	No	-4.95173	2.01e-06	0.303148	-0.0138991	-0.00280691
19:18635389	G:A	0.4263	cg19017185	No	-4.94921	2.03e-06	0.552562	-0.0146196	-0.00295393
19:18635457	G:C	0.4263	cg19017185	No	-4.94921	2.03e-06	0.552562	-0.0146196	-0.00295393
19:18637194	G:C	0.4263	cg19017185	No	-4.94921	2.03e-06	0.552562	-0.0146196	-0.00295393
19:18636645	A:G	0.4263	cg19017185	No	-4.94921	2.03e-06	0.552562	-0.0146196	-0.00295393
5:104747267	G:A	0.3825	cg14750528	No	4.94789	2.04e-06	0.865578	0.012449	0.00251603
6:15455824	G:A	0.06682	cg05338912	No	4.94748	2.04e-06	0.382734	0.0245526	0.00496265
1:157238716	C:A	0.3802	cg06717814	No	-4.94621	2.06e-06	0.789567	-0.00936907	-0.00189419
1:157239282	A:AT	0.3802	cg06717814	No	-4.94621	2.06e-06	0.789567	-0.00936907	-0.00189419
1:242116916	G:C	0.1267	cg14853341	No	-4.94614	2.06e-06	0.789567	-0.0198626	-0.00401577
6:68542224	G:A	0.1152	cg23071690	Yes	-4.94535	2.06e-06	0.382734	-0.0175718	-0.0035532
6:68543237	A:G	0.1152	cg23071690	Yes	-4.94535	2.06e-06	0.382734	-0.0175718	-0.0035532
5:118045723	G:C	0.341	cg03977237	No	-4.94485	2.07e-06	0.865578	-0.0157219	-0.00317944
5:118045725	A:C	0.341	cg03977237	No	-4.94485	2.07e-06	0.865578	-0.0157219	-0.00317944
1:14311374	T:C	0.2097	cg16599817	No	-4.94456	2.07e-06	0.789567	-0.0169463	-0.00342726
3:108958873	CA:C	0.2972	cg27135645	No	-4.94459	2.07e-06	0.680637	-0.0227571	-0.00460242
6:170440705	C:T	0.4101	cg17023271	No	-4.94497	2.07e-06	0.382734	-0.0167566	-0.00338861
14:96670548	A:AG	0.07604	cg26203845	No	-4.94468	2.07e-06	0.303148	-0.0303616	-0.00614025
13:46412753	T:C	0.1267	cg11158441	No	4.94112	2.1e-06	1	0.02335	0.00472564
15:29510057	G:A	0.3594	cg12268992	No	4.94105	2.1e-06	0.899671	0.0150477	0.00304544
15:29510874	C:T	0.3594	cg12268992	No	4.94105	2.1e-06	0.899671	0.0150477	0.00304544
15:29506237	GAAAC:G	0.3594	cg12268992	No	4.94105	2.1e-06	0.899671	0.0150477	0.00304544
15:29506894	T:TAA	0.3594	cg12268992	No	4.94105	2.1e-06	0.899671	0.0150477	0.00304544
15:29508655	G:A	0.3594	cg12268992	No	4.94105	2.1e-06	0.899671	0.0150477	0.00304544
15:29511316	GA:G	0.3594	cg12268992	No	4.94105	2.1e-06	0.899671	0.0150477	0.00304544
15:29511631	G:C	0.3594	cg12268992	No	4.94105	2.1e-06	0.899671	0.0150477	0.00304544
15:29512061	C:A	0.3594	cg12268992	No	4.94105	2.1e-06	0.899671	0.0150477	0.00304544
6:115074510	A:ACT	0.06221	cg05160320	No	-4.94163	2.1e-06	0.382734	-0.0247215	-0.00500271
6:115075231	A:C	0.06221	cg05160320	No	-4.94163	2.1e-06	0.382734	-0.0247215	-0.00500271
6:115076831	T:C	0.06221	cg05160320	No	-4.94163	2.1e-06	0.382734	-0.0247215	-0.00500271
6:115077239	A:G	0.06221	cg05160320	No	-4.94163	2.1e-06	0.382734	-0.0247215	-0.00500271
10:62078203	T:C	0.2235	cg05530612	No	4.93892	2.12e-06	0.59868	0.0156332	0.00316531
10:62081085	A:G	0.2235	cg05530612	No	4.93892	2.12e-06	0.59868	0.0156332	0.00316531
10:62085693	G:A	0.2235	cg05530612	No	4.93892	2.12e-06	0.59868	0.0156332	0.00316531
16:78586531	T:C	0.1313	cg10455603	No	-4.93962	2.12e-06	0.586773	-0.0150676	-0.00305037
16:73726871	C:A	0.09677	cg11943988	No	-4.9391	2.12e-06	0.586773	-0.0227854	-0.00461327
6:4190619	A:C	0.1198	cg17023271	No	-4.9395	2.12e-06	0.382734	-0.0261163	-0.00528724
6:4196771	A:G	0.1198	cg17023271	No	-4.9395	2.12e-06	0.382734	-0.0261163	-0.00528724
6:4202123	T:C	0.1198	cg17023271	No	-4.9395	2.12e-06	0.382734	-0.0261163	-0.00528724
14:64977321	A:G	0.3088	cg18158739	No	-4.93878	2.12e-06	0.303148	-0.0168348	-0.00340869
7:38217555	G:A	0.3157	cg18563899	No	4.93732	2.14e-06	1	0.0163891	0.00331942
1:180065537	C:CA	0.4493	cg00549909	No	4.9375	2.14e-06	0.789567	0.0152435	0.0030873
7:92333408	A:G	0.09447	cg17527969	No	4.93601	2.15e-06	1	0.0267856	0.00542658
11:87382931	G:A	0.3433	cg06494775	No	4.93616	2.15e-06	0.872778	0.0113748	0.00230439
11:87362190	A:G	0.3456	cg06494775	No	4.93616	2.15e-06	0.872778	0.0113748	0.00230439
11:87362378	G:A	0.3456	cg06494775	No	4.93616	2.15e-06	0.872778	0.0113748	0.00230439
11:87363561	G:A	0.3456	cg06494775	No	4.93616	2.15e-06	0.872778	0.0113748	0.00230439
11:87364483	C:T	0.3456	cg06494775	No	4.93616	2.15e-06	0.872778	0.0113748	0.00230439
11:87364711	G:C	0.3456	cg06494775	No	4.93616	2.15e-06	0.872778	0.0113748	0.00230439
11:87364954	C:T	0.3456	cg06494775	No	4.93616	2.15e-06	0.872778	0.0113748	0.00230439
11:87369187	T:C	0.3456	cg06494775	No	4.93616	2.15e-06	0.872778	0.0113748	0.00230439
11:87380962	G:A	0.3433	cg06494775	No	4.93616	2.15e-06	0.872778	0.0113748	0.00230439
11:87381365	T:A	0.3433	cg06494775	No	4.93616	2.15e-06	0.872778	0.0113748	0.00230439
11:87382389	C:T	0.3433	cg06494775	No	4.93616	2.15e-06	0.872778	0.0113748	0.00230439
11:87383002	T:G	0.3433	cg06494775	No	4.93616	2.15e-06	0.872778	0.0113748	0.00230439
5:178001631	C:G	0.3479	cg15035871	No	4.93628	2.15e-06	0.865578	0.0110412	0.00223675
1:64502095	A:G	0.2189	cg15689098	No	4.93584	2.15e-06	0.789567	0.0172213	0.00348903
11:78029415	CAAA:C	0.1959	cg05246110	Yes	-4.93533	2.16e-06	0.872778	-0.0180874	-0.00366489
11:70733468	A:AT	0.1014	cg14449251	No	-4.93457	2.16e-06	0.872778	-0.0312983	-0.00634265
5:39479284	C:T	0.2765	cg12182153	No	-4.93494	2.16e-06	0.865578	-0.0246708	-0.0049992
5:39480322	G:A	0.2765	cg12182153	No	-4.93494	2.16e-06	0.865578	-0.0246708	-0.0049992
1:30130580	TAAA:T	0.424	cg26295681	No	4.93524	2.16e-06	0.789567	0.0122057	0.00247318
3:46123968	CT:C	0.4816	cg26752993	No	4.93535	2.16e-06	0.688401	0.0098239	0.00199051
3:148553480	G:A	0.341	cg00904548	No	-4.9351	2.16e-06	0.688401	-0.0107261	-0.00217344
22:43178851	GT:G	0.3272	cg02921154	No	4.9328	2.18e-06	0.143776	0.0120637	0.0024456
11:87358649	AT:A	0.212	cg06494775	No	4.93068	2.2e-06	0.872778	0.0132361	0.00268443
11:87362385	T:C	0.212	cg06494775	No	4.93068	2.2e-06	0.872778	0.0132361	0.00268443
11:87363697	C:T	0.212	cg06494775	No	4.93068	2.2e-06	0.872778	0.0132361	0.00268443
11:87363822	G:A	0.212	cg06494775	No	4.93068	2.2e-06	0.872778	0.0132361	0.00268443
11:87369552	C:G	0.212	cg06494775	No	4.93068	2.2e-06	0.872778	0.0132361	0.00268443
11:87379241	T:TA	0.212	cg06494775	No	4.93068	2.2e-06	0.872778	0.0132361	0.00268443
11:87381683	A:G	0.212	cg06494775	No	4.93068	2.2e-06	0.872778	0.0132361	0.00268443
6:160948403	T:G	0.4862	cg02204845	No	4.93087	2.2e-06	0.394107	0.0112459	0.0022807
12:77464863	C:T	0.09447	cg09900984	No	-4.92783	2.23e-06	0.506544	-0.023975	-0.00486521
6:151486826	C:T	0.3111	cg07845011	No	4.92615	2.24e-06	0.398939	0.0120866	0.00245357
10:28033592	T:C	0.4747	cg12200270	No	4.92488	2.26e-06	0.59868	0.0148968	0.0030248
17:20221392	A:G	0.07604	cg17119577	No	-4.92269	2.28e-06	0.507704	-0.0193584	-0.00393248
17:20221400	A:G	0.07604	cg17119577	No	-4.92269	2.28e-06	0.507704	-0.0193584	-0.00393248
17:20237261	G:A	0.07604	cg17119577	No	-4.92269	2.28e-06	0.507704	-0.0193584	-0.00393248
7:92295417	C:G	0.09447	cg17527969	No	4.92042	2.3e-06	1	0.0267179	0.00543
7:92301040	C:T	0.09447	cg17527969	No	4.92042	2.3e-06	1	0.0267179	0.00543
7:92303196	A:G	0.09447	cg17527969	No	4.92042	2.3e-06	1	0.0267179	0.00543
7:92303554	A:G	0.09447	cg17527969	No	4.92042	2.3e-06	1	0.0267179	0.00543
7:92305515	A:T	0.09447	cg17527969	No	4.92042	2.3e-06	1	0.0267179	0.00543
19:57098564	C:CT	0.3295	cg07001793	No	4.91971	2.31e-06	0.597641	0.0112457	0.00228584
12:40551875	TG:T	0.4217	cg06189670	No	4.91912	2.31e-06	0.506544	0.0124206	0.00252496
9:2055892	A:C	0.2926	cg21129639	No	4.91916	2.31e-06	0.439401	0.0129178	0.00262601
9:2056563	G:A	0.2926	cg21129639	No	4.91916	2.31e-06	0.439401	0.0129178	0.00262601
14:65023215	C:T	0.2903	cg18158739	No	-4.9192	2.31e-06	0.303148	-0.0174047	-0.00353811
11:87368955	C:A	0.2212	cg06494775	No	4.91836	2.32e-06	0.872778	0.0129342	0.00262977
11:87369427	G:A	0.2212	cg06494775	No	4.91836	2.32e-06	0.872778	0.0129342	0.00262977
11:122640764	A:C	0.1014	cg11285322	No	4.91721	2.33e-06	0.872778	0.0216451	0.0044019
16:2259191	T:C	0.3917	cg16663142	No	4.91782	2.33e-06	0.586773	0.0118631	0.00241226
12:1911388	T:C	0.1037	cg27544871	No	-4.91763	2.33e-06	0.506544	-0.0218699	-0.00444724
1:105131237	T:C	0.06452	cg05627004	No	4.91551	2.35e-06	0.789567	0.02471	0.00502694
1:105162861	G:A	0.06452	cg05627004	No	4.91551	2.35e-06	0.789567	0.02471	0.00502694
11:20148723	G:C	0.371	cg21402242	No	-4.91496	2.36e-06	0.872778	-0.0111245	-0.00226339
3:55187864	TA:T	0.1521	cg06285596	No	-4.91515	2.36e-06	0.740278	-0.0302109	-0.00614649
16:62280720	C:T	0.1567	cg05584919	No	-4.91404	2.37e-06	0.586773	-0.0148245	-0.00301676
16:62280786	T:A	0.1567	cg05584919	No	-4.91404	2.37e-06	0.586773	-0.0148245	-0.00301676
16:62280949	G:A	0.1567	cg05584919	No	-4.91404	2.37e-06	0.586773	-0.0148245	-0.00301676
16:62283495	G:A	0.1567	cg05584919	No	-4.91404	2.37e-06	0.586773	-0.0148245	-0.00301676
16:62283683	C:T	0.1567	cg05584919	No	-4.91404	2.37e-06	0.586773	-0.0148245	-0.00301676
16:62285730	TCTTGAAAAGAGATCTGGTC:T	0.1544	cg05584919	No	-4.91404	2.37e-06	0.586773	-0.0148245	-0.00301676
16:62287327	C:T	0.1544	cg05584919	No	-4.91404	2.37e-06	0.586773	-0.0148245	-0.00301676
16:62287330	A:G	0.1567	cg05584919	No	-4.91404	2.37e-06	0.586773	-0.0148245	-0.00301676
16:62289237	C:T	0.1544	cg05584919	No	-4.91404	2.37e-06	0.586773	-0.0148245	-0.00301676
16:62290510	C:A	0.1567	cg05584919	No	-4.91404	2.37e-06	0.586773	-0.0148245	-0.00301676
16:62292417	C:T	0.1544	cg05584919	No	-4.91404	2.37e-06	0.586773	-0.0148245	-0.00301676
16:62295269	C:T	0.1544	cg05584919	No	-4.91404	2.37e-06	0.586773	-0.0148245	-0.00301676
16:62296308	CTAGAA:C	0.1544	cg05584919	No	-4.91404	2.37e-06	0.586773	-0.0148245	-0.00301676
16:62296542	C:T	0.1544	cg05584919	No	-4.91404	2.37e-06	0.586773	-0.0148245	-0.00301676
16:62297186	G:A	0.1544	cg05584919	No	-4.91404	2.37e-06	0.586773	-0.0148245	-0.00301676
16:62297266	T:C	0.1567	cg05584919	No	-4.91404	2.37e-06	0.586773	-0.0148245	-0.00301676
16:62299072	A:G	0.1544	cg05584919	No	-4.91404	2.37e-06	0.586773	-0.0148245	-0.00301676
16:62299356	C:T	0.1544	cg05584919	No	-4.91404	2.37e-06	0.586773	-0.0148245	-0.00301676
16:62299921	C:T	0.1544	cg05584919	No	-4.91404	2.37e-06	0.586773	-0.0148245	-0.00301676
16:62300292	G:C	0.1544	cg05584919	No	-4.91404	2.37e-06	0.586773	-0.0148245	-0.00301676
16:62300474	A:G	0.1544	cg05584919	No	-4.91404	2.37e-06	0.586773	-0.0148245	-0.00301676
15:67022021	C:G	0.1313	cg19882179	No	-4.91191	2.39e-06	0.899671	-0.0242547	-0.00493794
10:62092090	A:G	0.2212	cg05530612	No	4.91219	2.39e-06	0.59868	0.0155814	0.00317199
10:62094738	A:G	0.2212	cg05530612	No	4.91219	2.39e-06	0.59868	0.0155814	0.00317199
10:62094752	T:G	0.2212	cg05530612	No	4.91219	2.39e-06	0.59868	0.0155814	0.00317199
10:62094914	G:C	0.2212	cg05530612	No	4.91219	2.39e-06	0.59868	0.0155814	0.00317199
10:62094925	G:A	0.2212	cg05530612	No	4.91219	2.39e-06	0.59868	0.0155814	0.00317199
2:54474664	T:G	0.2281	cg07913390	Yes	4.91132	2.4e-06	1	0.0112121	0.00228291
9:2048548	G:A	0.2788	cg21129639	No	4.90998	2.41e-06	0.439401	0.0127894	0.00260477
10:119171671	A:C	0.09447	cg14857526	No	4.90865	2.42e-06	0.59868	0.019082	0.00388742
10:62085999	A:C	0.2373	cg05530612	No	4.90817	2.43e-06	0.59868	0.0152583	0.00310876
16:8593314	C:T	0.1498	cg23610147	No	-4.90784	2.43e-06	0.586773	-0.0177217	-0.00361091
16:8594008	A:G	0.1498	cg23610147	No	-4.90784	2.43e-06	0.586773	-0.0177217	-0.00361091
16:8594056	C:A	0.1498	cg23610147	No	-4.90784	2.43e-06	0.586773	-0.0177217	-0.00361091
12:1904197	A:G	0.1129	cg27544871	No	-4.90691	2.44e-06	0.506544	-0.0202948	-0.00413597
2:34131463	T:C	0.4677	cg07290257	No	4.90539	2.46e-06	1	0.0115184	0.0023481
2:34133360	G:C	0.47	cg07290257	No	4.90539	2.46e-06	1	0.0115184	0.0023481
1:119182153	C:T	0.3525	cg04561731	No	4.90499	2.46e-06	0.789567	0.0111644	0.00227612
1:119182154	A:G	0.3525	cg04561731	No	4.90499	2.46e-06	0.789567	0.0111644	0.00227612
1:119182155	T:G	0.3525	cg04561731	No	4.90499	2.46e-06	0.789567	0.0111644	0.00227612
10:3331460	T:C	0.1912	cg19642494	No	-4.90531	2.46e-06	0.59868	-0.0130573	-0.00266188
10:3331471	C:G	0.1912	cg19642494	No	-4.90531	2.46e-06	0.59868	-0.0130573	-0.00266188
4:55350468	C:T	0.3733	cg23533217	No	4.90343	2.48e-06	1	0.0106213	0.00216609
4:55351159	G:C	0.3733	cg23533217	No	4.90343	2.48e-06	1	0.0106213	0.00216609
4:55351696	T:G	0.3733	cg23533217	No	4.90343	2.48e-06	1	0.0106213	0.00216609
4:55352225	G:A	0.3733	cg23533217	No	4.90343	2.48e-06	1	0.0106213	0.00216609
4:55353291	T:C	0.3733	cg23533217	No	4.90343	2.48e-06	1	0.0106213	0.00216609
4:55353358	G:T	0.3733	cg23533217	No	4.90343	2.48e-06	1	0.0106213	0.00216609
4:55353631	C:T	0.3733	cg23533217	No	4.90343	2.48e-06	1	0.0106213	0.00216609
4:55353737	T:C	0.3733	cg23533217	No	4.90343	2.48e-06	1	0.0106213	0.00216609
4:55354337	T:A	0.3733	cg23533217	No	4.90343	2.48e-06	1	0.0106213	0.00216609
4:55356187	T:C	0.3733	cg23533217	No	4.90343	2.48e-06	1	0.0106213	0.00216609
4:55357329	G:A	0.3733	cg23533217	No	4.90343	2.48e-06	1	0.0106213	0.00216609
4:55357990	T:C	0.3733	cg23533217	No	4.90343	2.48e-06	1	0.0106213	0.00216609
4:55358177	C:T	0.3733	cg23533217	No	4.90343	2.48e-06	1	0.0106213	0.00216609
16:5409937	GT:G	0.4954	cg21979351	No	-4.90307	2.48e-06	0.587032	-0.0154253	-0.00314604
18:22095911	C:T	0.05069	cg10950203	No	-4.90276	2.49e-06	0.546267	-0.0350773	-0.0071546
15:26922745	A:C	0.2258	cg10150467	No	4.90108	2.51e-06	0.899671	0.0112532	0.00229606
6:41656342	G:GGA	0.3548	cg01702407	No	-4.90103	2.51e-06	0.439003	-0.0148611	-0.00303223
#VALUE!	:	0.3203	cg24320398	No	-4.89934	2.52e-06	1	-0.0169164	-0.00345279
11:68950524	GTATT:G	0.3295	cg17980507	No	-4.89978	2.52e-06	0.872778	-0.0141691	-0.00289178
10:62065131	T:C	0.2235	cg05530612	No	4.89963	2.52e-06	0.59868	0.015564	0.00317656
10:62065257	C:A	0.2235	cg05530612	No	4.89963	2.52e-06	0.59868	0.015564	0.00317656
10:62065993	C:T	0.2235	cg05530612	No	4.89963	2.52e-06	0.59868	0.015564	0.00317656
10:62077056	A:C	0.2212	cg05530612	No	4.89963	2.52e-06	0.59868	0.015564	0.00317656
10:62062686	C:T	0.2235	cg05530612	No	4.89963	2.52e-06	0.59868	0.015564	0.00317656
19:16392976	A:G	0.3364	cg08062233	No	4.89856	2.53e-06	0.597641	0.0131153	0.00267738
14:65021121	G:A	0.2972	cg18158739	No	-4.89797	2.54e-06	0.303148	-0.0174251	-0.00355761
1:190633589	T:C	0.1175	cg20267283	No	4.89703	2.55e-06	0.789567	0.0214081	0.00437164
1:190640765	G:A	0.1175	cg20267283	No	4.89703	2.55e-06	0.789567	0.0214081	0.00437164
1:247569739	A:G	0.2903	cg14791193	No	-4.89589	2.56e-06	0.789567	-0.0132295	-0.00270217
17:79024163	C:T	0.3894	cg05523839	No	-4.89616	2.56e-06	0.507704	-0.0119274	-0.00243607
13:86684329	ATTT:A	0.159	cg08616129	No	-4.89513	2.57e-06	1	-0.0157977	-0.00322722
11:87384818	T:C	0.1982	cg06494775	No	4.89472	2.58e-06	0.872778	0.0130211	0.00266023
11:87311935	TA:T	0.2212	cg06494775	No	4.89451	2.58e-06	0.872778	0.0128579	0.002627
1:190663355	A:C	0.1175	cg20267283	No	4.89472	2.58e-06	0.789567	0.0212855	0.00434867
1:190662221	T:A	0.1175	cg20267283	No	4.89472	2.58e-06	0.789567	0.0212855	0.00434867
10:105671248	C:A	0.3594	cg00566868	No	-4.89405	2.58e-06	0.59868	-0.0148669	-0.00303775
14:105541302	G:A	0.06682	cg16096487	No	4.89301	2.59e-06	0.303148	0.0278273	0.00568716
6:94013286	C:T	0.1037	cg17023271	No	-4.89294	2.6e-06	0.439003	-0.0252841	-0.00516746
6:94020794	A:G	0.1037	cg17023271	No	-4.89294	2.6e-06	0.439003	-0.0252841	-0.00516746
6:94025471	T:C	0.1037	cg17023271	No	-4.89294	2.6e-06	0.439003	-0.0252841	-0.00516746
6:94025716	T:C	0.1037	cg17023271	No	-4.89294	2.6e-06	0.439003	-0.0252841	-0.00516746
6:94028821	A:G	0.1037	cg17023271	No	-4.89294	2.6e-06	0.439003	-0.0252841	-0.00516746
3:725655	AT:A	0.07373	cg10173350	No	4.89207	2.61e-06	0.793928	0.0223777	0.00457428
10:33445501	CT:C	0.106	cg05734675	No	4.89074	2.62e-06	0.59868	0.0180895	0.00369872
16:2248229	C:A	0.3986	cg16663142	No	4.89077	2.62e-06	0.587032	0.0119443	0.0024422
16:2248888	T:C	0.3986	cg16663142	No	4.89077	2.62e-06	0.587032	0.0119443	0.0024422
16:2249376	T:A	0.3986	cg16663142	No	4.89077	2.62e-06	0.587032	0.0119443	0.0024422
3:175095032	C:T	0.4724	cg18776766	No	-4.88986	2.63e-06	0.793928	-0.019286	-0.00394408
14:29678676	A:G	0.3963	cg24032156	No	-4.88987	2.63e-06	0.303148	-0.0144239	-0.00294975
14:29678620	A:G	0.3963	cg24032156	No	-4.88987	2.63e-06	0.303148	-0.0144239	-0.00294975
14:29678660	C:A	0.3963	cg24032156	No	-4.88987	2.63e-06	0.303148	-0.0144239	-0.00294975
3:151779284	A:G	0.3226	cg06285596	No	4.88926	2.64e-06	0.793928	0.0224877	0.0045994
17:48754253	G:T	0.4378	cg20674818	No	4.88932	2.64e-06	0.507704	0.00940776	0.00192415
12:112954281	T:C	0.07143	cg06413043	No	4.8878	2.65e-06	0.506544	0.0213507	0.00436816
12:112955775	C:T	0.07143	cg06413043	No	4.8878	2.65e-06	0.506544	0.0213507	0.00436816
12:112956772	A:G	0.07143	cg06413043	No	4.8878	2.65e-06	0.506544	0.0213507	0.00436816
12:112957957	C:T	0.07143	cg06413043	No	4.8878	2.65e-06	0.506544	0.0213507	0.00436816
12:112958245	T:C	0.07143	cg06413043	No	4.8878	2.65e-06	0.506544	0.0213507	0.00436816
12:112958774	GTTT:G	0.07143	cg06413043	No	4.8878	2.65e-06	0.506544	0.0213507	0.00436816
12:112958934	G:A	0.07143	cg06413043	No	4.8878	2.65e-06	0.506544	0.0213507	0.00436816
12:112964070	T:G	0.07143	cg06413043	No	4.8878	2.65e-06	0.506544	0.0213507	0.00436816
12:112964168	T:G	0.06912	cg06413043	No	4.8878	2.65e-06	0.506544	0.0213507	0.00436816
12:112965142	A:G	0.07143	cg06413043	No	4.8878	2.65e-06	0.506544	0.0213507	0.00436816
12:112966092	A:G	0.06912	cg06413043	No	4.8878	2.65e-06	0.506544	0.0213507	0.00436816
12:112966115	T:C	0.06912	cg06413043	No	4.8878	2.65e-06	0.506544	0.0213507	0.00436816
12:112966158	T:C	0.06912	cg06413043	No	4.8878	2.65e-06	0.506544	0.0213507	0.00436816
12:112966671	TTTTTTG:T	0.06912	cg06413043	No	4.8878	2.65e-06	0.506544	0.0213507	0.00436816
12:112967623	C:A	0.06912	cg06413043	No	4.8878	2.65e-06	0.506544	0.0213507	0.00436816
12:112969569	A:AT	0.06912	cg06413043	No	4.8878	2.65e-06	0.506544	0.0213507	0.00436816
12:112972732	A:G	0.06912	cg06413043	No	4.8878	2.65e-06	0.506544	0.0213507	0.00436816
12:112973229	A:G	0.06912	cg06413043	No	4.8878	2.65e-06	0.506544	0.0213507	0.00436816
12:112975287	A:C	0.06912	cg06413043	No	4.8878	2.65e-06	0.506544	0.0213507	0.00436816
12:112977777	T:C	0.06912	cg06413043	No	4.8878	2.65e-06	0.506544	0.0213507	0.00436816
12:112979072	G:T	0.06912	cg06413043	No	4.8878	2.65e-06	0.506544	0.0213507	0.00436816
12:112981327	G:C	0.06912	cg06413043	No	4.8878	2.65e-06	0.506544	0.0213507	0.00436816
12:112982243	A:G	0.06912	cg06413043	No	4.8878	2.65e-06	0.506544	0.0213507	0.00436816
12:112982546	C:T	0.06912	cg06413043	No	4.8878	2.65e-06	0.506544	0.0213507	0.00436816
12:112983114	A:T	0.06912	cg06413043	No	4.8878	2.65e-06	0.506544	0.0213507	0.00436816
12:112983489	C:T	0.06912	cg06413043	No	4.8878	2.65e-06	0.506544	0.0213507	0.00436816
12:112986885	T:C	0.06912	cg06413043	No	4.8878	2.65e-06	0.506544	0.0213507	0.00436816
6:90760493	A:AT	0.2673	cg17868052	No	4.88855	2.65e-06	0.443817	0.0133799	0.00273699
2:34119265	T:A	0.4677	cg07290257	No	4.88678	2.67e-06	1	0.0115556	0.00236466
7:38216372	C:T	0.3134	cg18563899	No	4.88626	2.67e-06	1	0.0162483	0.0033253
7:38217295	A:G	0.3134	cg18563899	No	4.88626	2.67e-06	1	0.0162483	0.0033253
2:53818007	G:C	0.05991	cg02657048	No	4.88621	2.67e-06	1	0.0212238	0.00434362
11:44695412	G:A	0.2442	cg14809912	No	4.88673	2.67e-06	0.872778	0.0189959	0.00388724
19:2599063	G:T	0.0576	cg00294892	No	-4.88657	2.67e-06	0.597641	-0.0247178	-0.00505832
6:87415307	T:A	0.09908	cg21903715	No	4.88677	2.67e-06	0.443817	0.0146637	0.00300069
2:81804572	CTGTT:C	0.06221	cg21552081	No	-4.88538	2.68e-06	1	-0.0279981	-0.005731
7:77489783	T:C	0.2627	cg03998317	No	-4.88396	2.7e-06	1	-0.0187653	-0.00384224
5:36068115	A:ATT	0.4562	cg10767223	No	-4.88187	2.72e-06	0.865578	-0.0117741	-0.00241179
10:30837277	G:C	0.1797	cg02905666	No	-4.88247	2.72e-06	0.59868	-0.0162147	-0.00332101
22:43163640	A:AT	0.3226	cg02921154	No	4.88118	2.73e-06	0.174883	0.0119891	0.00245618
4:109113323	A:C	0.07373	cg01939195	No	-4.87959	2.75e-06	1	-0.0191277	-0.00391994
15:29501406	T:A	0.3641	cg12268992	No	4.87993	2.75e-06	0.899671	0.0147844	0.00302963
15:29502957	T:C	0.3641	cg12268992	No	4.87993	2.75e-06	0.899671	0.0147844	0.00302963
15:29504437	G:A	0.3641	cg12268992	No	4.87993	2.75e-06	0.899671	0.0147844	0.00302963
15:29505689	G:C	0.3641	cg12268992	No	4.87993	2.75e-06	0.899671	0.0147844	0.00302963
15:29509449	G:C	0.3641	cg12268992	No	4.87993	2.75e-06	0.899671	0.0147844	0.00302963
7:126566801	C:G	0.0553	cg13727277	No	-4.8786	2.76e-06	1	-0.0243601	-0.00499326
1:91238263	A:C	0.08295	cg15678685	No	-4.87921	2.76e-06	0.789567	-0.0431107	-0.00883559
1:117570442	G:A	0.06912	cg24809845	No	4.87915	2.76e-06	0.789567	0.0216461	0.00443644
1:180108092	GTA:G	0.3088	cg06061125	No	4.87769	2.77e-06	0.789567	0.0151815	0.00311244
17:12312915	C:T	0.07143	cg11763337	No	4.87582	2.8e-06	0.507704	0.0238434	0.00489013
3:36432081	C:T	0.4424	cg20381140	No	-4.87449	2.81e-06	0.834984	-0.0100653	-0.0020649
14:27860368	T:C	0.08525	cg04162497	No	4.87462	2.81e-06	0.303148	0.0244415	0.00501404
12:40550324	G:A	0.424	cg06189670	No	4.87301	2.83e-06	0.506544	0.012216	0.00250688
12:40553687	C:A	0.424	cg06189670	No	4.87301	2.83e-06	0.506544	0.012216	0.00250688
12:40554659	G:A	0.424	cg06189670	No	4.87301	2.83e-06	0.506544	0.012216	0.00250688
12:40554724	C:A	0.424	cg06189670	No	4.87301	2.83e-06	0.506544	0.012216	0.00250688
12:40554892	C:T	0.424	cg06189670	No	4.87301	2.83e-06	0.506544	0.012216	0.00250688
12:40555429	A:C	0.424	cg06189670	No	4.87301	2.83e-06	0.506544	0.012216	0.00250688
12:40555609	C:G	0.424	cg06189670	No	4.87301	2.83e-06	0.506544	0.012216	0.00250688
12:40555632	A:G	0.424	cg06189670	No	4.87301	2.83e-06	0.506544	0.012216	0.00250688
12:40556163	T:C	0.424	cg06189670	No	4.87301	2.83e-06	0.506544	0.012216	0.00250688
12:40557795	C:G	0.424	cg06189670	No	4.87301	2.83e-06	0.506544	0.012216	0.00250688
12:40562331	TG:T	0.424	cg06189670	No	4.87301	2.83e-06	0.506544	0.012216	0.00250688
12:40562372	C:G	0.424	cg06189670	No	4.87301	2.83e-06	0.506544	0.012216	0.00250688
12:40564232	G:A	0.424	cg06189670	No	4.87301	2.83e-06	0.506544	0.012216	0.00250688
4:55379750	T:C	0.4516	cg23533217	No	4.87153	2.85e-06	1	0.0105359	0.00216276
4:55379802	A:C	0.4516	cg23533217	No	4.87153	2.85e-06	1	0.0105359	0.00216276
17:40434859	A:G	0.3226	cg25985227	No	-4.87165	2.85e-06	0.507704	-0.0119692	-0.00245691
8:16758938	A:G	0.106	cg09552631	No	-4.86986	2.87e-06	1	-0.0178308	-0.00366145
12:63310705	C:CT	0.3272	cg18841122	Yes	4.87001	2.87e-06	0.508372	0.0125522	0.00257746
1:189943711	T:A	0.2719	cg12187160	No	-4.86935	2.88e-06	0.789567	-0.0117483	-0.00241269
1:189944052	C:T	0.2719	cg12187160	No	-4.86935	2.88e-06	0.789567	-0.0117483	-0.00241269
1:189944143	G:A	0.2719	cg12187160	No	-4.86935	2.88e-06	0.789567	-0.0117483	-0.00241269
1:189946302	G:A	0.2719	cg12187160	No	-4.86935	2.88e-06	0.789567	-0.0117483	-0.00241269
1:189947018	G:A	0.2719	cg12187160	No	-4.86935	2.88e-06	0.789567	-0.0117483	-0.00241269
1:189947636	G:A	0.2719	cg12187160	No	-4.86935	2.88e-06	0.789567	-0.0117483	-0.00241269
1:189951042	C:T	0.2719	cg12187160	No	-4.86935	2.88e-06	0.789567	-0.0117483	-0.00241269
1:189951950	C:T	0.2719	cg12187160	No	-4.86935	2.88e-06	0.789567	-0.0117483	-0.00241269
1:189952356	A:T	0.2719	cg12187160	No	-4.86935	2.88e-06	0.789567	-0.0117483	-0.00241269
1:189954263	G:C	0.2719	cg12187160	No	-4.86935	2.88e-06	0.789567	-0.0117483	-0.00241269
1:189954674	C:T	0.2719	cg12187160	No	-4.86935	2.88e-06	0.789567	-0.0117483	-0.00241269
1:189955878	T:C	0.2719	cg12187160	No	-4.86935	2.88e-06	0.789567	-0.0117483	-0.00241269
1:189956702	T:A	0.2719	cg12187160	No	-4.86935	2.88e-06	0.789567	-0.0117483	-0.00241269
1:189958874	T:C	0.2719	cg12187160	No	-4.86935	2.88e-06	0.789567	-0.0117483	-0.00241269
1:189959106	G:T	0.2719	cg12187160	No	-4.86935	2.88e-06	0.789567	-0.0117483	-0.00241269
7:92313733	A:G	0.09217	cg17527969	No	4.86851	2.89e-06	1	0.0268931	0.00552389
7:92319488	A:C	0.09217	cg17527969	No	4.86851	2.89e-06	1	0.0268931	0.00552389
7:92320169	T:C	0.09217	cg17527969	No	4.86851	2.89e-06	1	0.0268931	0.00552389
7:92331695	T:C	0.09217	cg17527969	No	4.86851	2.89e-06	1	0.0268931	0.00552389
11:349213	ATTAT:A	0.2995	cg06843955	No	-4.86731	2.9e-06	0.872778	-0.0131644	-0.00270465
16:78567308	TA:T	0.1452	cg10455603	No	-4.86645	2.91e-06	0.641189	-0.0147584	-0.00303268
10:105664459	A:T	0.3618	cg00566868	No	-4.86672	2.91e-06	0.59868	-0.0146277	-0.00300566
10:105634589	CTGTG:C	0.3641	cg00566868	No	-4.86672	2.91e-06	0.59868	-0.0146277	-0.00300566
10:105634895	G:A	0.3641	cg00566868	No	-4.86672	2.91e-06	0.59868	-0.0146277	-0.00300566
10:105634896	A:T	0.3641	cg00566868	No	-4.86672	2.91e-06	0.59868	-0.0146277	-0.00300566
10:105644275	A:T	0.3641	cg00566868	No	-4.86672	2.91e-06	0.59868	-0.0146277	-0.00300566
10:105651657	G:T	0.3641	cg00566868	No	-4.86672	2.91e-06	0.59868	-0.0146277	-0.00300566
10:105656874	G:A	0.3618	cg00566868	No	-4.86672	2.91e-06	0.59868	-0.0146277	-0.00300566
10:105660445	ATCTC:A	0.3641	cg00566868	No	-4.86672	2.91e-06	0.59868	-0.0146277	-0.00300566
10:105660651	G:A	0.3641	cg00566868	No	-4.86672	2.91e-06	0.59868	-0.0146277	-0.00300566
10:105669290	A:G	0.3641	cg00566868	No	-4.86672	2.91e-06	0.59868	-0.0146277	-0.00300566
10:105669304	A:ATG	0.3641	cg00566868	No	-4.86672	2.91e-06	0.59868	-0.0146277	-0.00300566
10:105642803	A:C	0.3641	cg00566868	No	-4.86672	2.91e-06	0.59868	-0.0146277	-0.00300566
10:105666745	G:A	0.3641	cg00566868	No	-4.86672	2.91e-06	0.59868	-0.0146277	-0.00300566
2:12160275	A:C	0.318	cg05570654	Yes	4.86529	2.93e-06	1	0.011618	0.00238794
2:12169257	A:G	0.318	cg05570654	Yes	4.86529	2.93e-06	1	0.011618	0.00238794
1:97619529	CA:C	0.3433	cg13682626	No	4.86502	2.93e-06	0.789567	0.0102462	0.00210609
1:56339683	A:AT	0.07143	cg26369180	No	4.86497	2.93e-06	0.789567	0.0196013	0.00402907
1:86906359	A:G	0.1613	cg01101459	No	-4.86476	2.93e-06	0.789567	-0.0193622	-0.0039801
2:177317933	A:G	0.4101	cg04876407	No	4.86434	2.94e-06	1	0.0102347	0.00210403
2:177317937	A:G	0.4101	cg04876407	No	4.86434	2.94e-06	1	0.0102347	0.00210403
15:79039237	C:T	0.06912	cg17174275	No	-4.86334	2.95e-06	0.899671	-0.0252447	-0.00519082
15:79039274	C:A	0.06912	cg17174275	No	-4.86334	2.95e-06	0.899671	-0.0252447	-0.00519082
17:771286	A:G	0.2097	cg05523839	No	-4.86308	2.96e-06	0.507704	-0.0146968	-0.00302211
19:36047098	G:A	0.3041	cg23641093	No	-4.86203	2.97e-06	0.597641	-0.0113953	-0.00234372
15:92506614	C:A	0.4194	cg03350493	No	-4.86139	2.98e-06	0.899671	-0.0138651	-0.00285209
1:218951748	C:CA	0.3917	cg26404223	No	4.86136	2.98e-06	0.789567	0.012689	0.00261017
5:165082859	A:G	0.0553	cg12182153	No	4.86078	2.99e-06	0.865578	0.0445625	0.00916776
1:17417958	C:T	0.3848	cg21803791	No	-4.86047	2.99e-06	0.789567	-0.0128718	-0.00264827
1:189943510	G:A	0.2742	cg12187160	No	-4.86001	3e-06	0.789567	-0.011739	-0.00241544
1:180115091	G:A	0.3111	cg06061125	No	4.85898	3.01e-06	0.789567	0.0152001	0.00312824
17:1370720	C:T	0.4147	cg14909582	No	-4.85838	3.02e-06	0.507704	-0.0107779	-0.00221841
2:34124153	A:G	0.4631	cg07290257	No	4.85751	3.03e-06	1	0.0114979	0.00236704
2:34124781	T:C	0.4631	cg07290257	No	4.85751	3.03e-06	1	0.0114979	0.00236704
2:34125660	G:A	0.4631	cg07290257	No	4.85751	3.03e-06	1	0.0114979	0.00236704
2:34126466	T:C	0.4654	cg07290257	No	4.85751	3.03e-06	1	0.0114979	0.00236704
2:34126471	A:AT	0.4654	cg07290257	No	4.85751	3.03e-06	1	0.0114979	0.00236704
2:34126637	T:C	0.4654	cg07290257	No	4.85751	3.03e-06	1	0.0114979	0.00236704
2:34126772	A:G	0.4654	cg07290257	No	4.85751	3.03e-06	1	0.0114979	0.00236704
2:34127390	G:C	0.4654	cg07290257	No	4.85751	3.03e-06	1	0.0114979	0.00236704
2:34128723	G:A	0.4654	cg07290257	No	4.85751	3.03e-06	1	0.0114979	0.00236704
2:34128942	G:T	0.4654	cg07290257	No	4.85751	3.03e-06	1	0.0114979	0.00236704
2:34132207	T:A	0.4654	cg07290257	No	4.85751	3.03e-06	1	0.0114979	0.00236704
3:711276	G:T	0.05991	cg10173350	No	4.85711	3.03e-06	0.84206	0.0222422	0.0045793
3:722554	C:T	0.05991	cg10173350	No	4.85711	3.03e-06	0.84206	0.0222422	0.0045793
3:722613	T:G	0.0576	cg10173350	No	4.85711	3.03e-06	0.84206	0.0222422	0.0045793
3:731058	C:T	0.06452	cg10173350	No	4.85711	3.03e-06	0.84206	0.0222422	0.0045793
3:728497	A:G	0.06452	cg10173350	No	4.85711	3.03e-06	0.84206	0.0222422	0.0045793
10:128293946	G:A	0.06221	cg07748379	No	-4.85766	3.03e-06	0.59868	-0.0263914	-0.00543294
6:68536835	A:C	0.1175	cg23071690	Yes	-4.85757	3.03e-06	0.49375	-0.0167052	-0.00343902
6:68538704	T:G	0.1175	cg23071690	Yes	-4.85757	3.03e-06	0.49375	-0.0167052	-0.00343902
20:25072121	G:A	0.1659	cg01479232	No	4.85699	3.04e-06	0.879934	0.0183812	0.00378448
20:25075698	C:A	0.1659	cg01479232	No	4.85699	3.04e-06	0.879934	0.0183812	0.00378448
20:25079467	G:A	0.1659	cg01479232	No	4.85699	3.04e-06	0.879934	0.0183812	0.00378448
1:114733239	G:T	0.106	cg00209676	No	4.85673	3.04e-06	0.789567	0.0195125	0.00401763
14:62514384	TGA:T	0.2166	cg04162497	No	-4.85681	3.04e-06	0.303148	-0.0160008	-0.00329451
14:34826327	G:A	0.1567	cg02931191	No	4.85654	3.04e-06	0.303148	0.0199678	0.00411153
11:109938758	G:A	0.4608	cg05753282	No	-4.85588	3.05e-06	0.872778	-0.0160941	-0.00331436
11:87365937	T:C	0.3433	cg06494775	No	4.85516	3.06e-06	0.872778	0.011185	0.00230373
22:43177559	A:C	0.3272	cg02921154	No	4.85368	3.08e-06	0.191483	0.0119479	0.00246161
19:20121875	C:T	0.4032	cg06192619	No	4.8525	3.1e-06	0.597641	0.0110541	0.00227802
2:197024035	GT:G	0.3479	cg05570654	Yes	4.85032	3.12e-06	1	0.0113179	0.00233344
1:90132270	T:C	0.3364	cg21803791	No	-4.85097	3.12e-06	0.789567	-0.0117438	-0.00242092
1:90132582	T:C	0.3364	cg21803791	No	-4.85097	3.12e-06	0.789567	-0.0117438	-0.00242092
1:90139008	G:C	0.3364	cg21803791	No	-4.85097	3.12e-06	0.789567	-0.0117438	-0.00242092
1:90139260	A:T	0.3364	cg21803791	No	-4.85097	3.12e-06	0.789567	-0.0117438	-0.00242092
1:90140517	A:G	0.3364	cg21803791	No	-4.85097	3.12e-06	0.789567	-0.0117438	-0.00242092
1:90142472	T:C	0.3364	cg21803791	No	-4.85097	3.12e-06	0.789567	-0.0117438	-0.00242092
1:90142688	A:G	0.3364	cg21803791	No	-4.85097	3.12e-06	0.789567	-0.0117438	-0.00242092
1:90143228	A:G	0.3364	cg21803791	No	-4.85097	3.12e-06	0.789567	-0.0117438	-0.00242092
1:90144110	T:C	0.3364	cg21803791	No	-4.85097	3.12e-06	0.789567	-0.0117438	-0.00242092
1:90144275	G:A	0.3364	cg21803791	No	-4.85097	3.12e-06	0.789567	-0.0117438	-0.00242092
1:90144838	T:C	0.3364	cg21803791	No	-4.85097	3.12e-06	0.789567	-0.0117438	-0.00242092
4:55349439	A:T	0.3756	cg23533217	No	4.84966	3.13e-06	1	0.0104668	0.00215825
1:153757224	CTT:C	0.06452	cg26951416	No	-4.85018	3.13e-06	0.789567	-0.0269655	-0.0055597
12:40543121	C:T	0.4263	cg06189670	No	4.84821	3.15e-06	0.548523	0.0122173	0.00251996
12:40543693	C:T	0.4263	cg06189670	No	4.84821	3.15e-06	0.548523	0.0122173	0.00251996
6:100664368	A:T	0.1152	cg20193323	No	4.84832	3.15e-06	0.49375	0.0228071	0.00470412
6:100667597	G:T	0.1152	cg20193323	No	4.84832	3.15e-06	0.49375	0.0228071	0.00470412
6:100668277	G:A	0.1152	cg20193323	No	4.84832	3.15e-06	0.49375	0.0228071	0.00470412
6:100668943	C:G	0.1152	cg20193323	No	4.84832	3.15e-06	0.49375	0.0228071	0.00470412
6:100671714	A:T	0.1152	cg20193323	No	4.84832	3.15e-06	0.49375	0.0228071	0.00470412
15:92159736	C:T	0.1544	cg17174275	No	-4.84773	3.16e-06	0.917972	-0.0187099	-0.00385953
10:62121239	G:C	0.2304	cg05530612	No	4.84676	3.17e-06	0.59868	0.0150739	0.00311009
2:177281955	G:A	0.3134	cg04876407	No	4.84647	3.18e-06	1	0.0108792	0.00224476
11:36123625	C:A	0.2097	cg01872024	No	-4.84647	3.18e-06	0.872778	-0.0160137	-0.0033042
11:36124049	CCT:C	0.2097	cg01872024	No	-4.84647	3.18e-06	0.872778	-0.0160137	-0.0033042
1:114726794	G:A	0.106	cg00209676	No	4.84621	3.18e-06	0.789567	0.0196416	0.00405298
1:114726954	G:A	0.106	cg00209676	No	4.84621	3.18e-06	0.789567	0.0196416	0.00405298
1:114727711	C:T	0.106	cg00209676	No	4.84621	3.18e-06	0.789567	0.0196416	0.00405298
1:114729835	T:C	0.106	cg00209676	No	4.84621	3.18e-06	0.789567	0.0196416	0.00405298
1:114730060	T:A	0.106	cg00209676	No	4.84621	3.18e-06	0.789567	0.0196416	0.00405298
1:114730064	C:A	0.106	cg00209676	No	4.84621	3.18e-06	0.789567	0.0196416	0.00405298
1:56339845	A:AT	0.07834	cg26369180	No	4.84489	3.2e-06	0.789567	0.0188298	0.00388652
19:16404660	T:A	0.3571	cg08062233	No	4.84512	3.2e-06	0.597641	0.0126574	0.0026124
5:3271650	A:T	0.2212	cg11527301	No	4.84328	3.22e-06	0.865578	0.0126808	0.00261822
5:3272039	G:A	0.2212	cg11527301	No	4.84328	3.22e-06	0.865578	0.0126808	0.00261822
5:3272464	G:C	0.2212	cg11527301	No	4.84328	3.22e-06	0.865578	0.0126808	0.00261822
5:3272955	G:A	0.2212	cg11527301	No	4.84328	3.22e-06	0.865578	0.0126808	0.00261822
6:170438843	G:A	0.394	cg17023271	No	-4.84352	3.22e-06	0.49375	-0.0162354	-0.00335199
18:22128407	T:A	0.053	cg10950203	No	-4.84195	3.24e-06	0.546267	-0.0349367	-0.00721543
6:102118346	A:G	0.1475	cg05160320	No	-4.84106	3.25e-06	0.49375	-0.0168355	-0.00347764
19:16398369	T:C	0.3318	cg08062233	No	4.84014	3.27e-06	0.597641	0.0131415	0.00271511
6:4181035	A:G	0.1175	cg17023271	No	-4.83967	3.27e-06	0.49375	-0.0256568	-0.00530137
6:4183001	T:G	0.1175	cg17023271	No	-4.83967	3.27e-06	0.49375	-0.0256568	-0.00530137
6:4183993	T:C	0.1175	cg17023271	No	-4.83967	3.27e-06	0.49375	-0.0256568	-0.00530137
6:4187067	A:G	0.1175	cg17023271	No	-4.83967	3.27e-06	0.49375	-0.0256568	-0.00530137
1:233623988	C:G	0.4078	cg00332070	No	-4.83764	3.3e-06	0.789567	-0.00955147	-0.00197441
10:62122120	C:T	0.2765	cg05530612	No	4.83759	3.3e-06	0.59868	0.0135453	0.0028
19:1536230	G:A	0.2235	cg25976451	No	4.83763	3.3e-06	0.597641	0.0145912	0.00301619
14:23566143	A:G	0.0576	cg18505837	No	-4.83775	3.3e-06	0.303148	-0.0262859	-0.00543351
14:23566474	A:T	0.0576	cg18505837	No	-4.83775	3.3e-06	0.303148	-0.0262859	-0.00543351
1:214094291	A:G	0.394	cg26369180	No	-4.83733	3.31e-06	0.789567	-0.0111624	-0.00230755
16:2238273	G:A	0.3664	cg16663142	No	4.83726	3.31e-06	0.715272	0.0119694	0.00247442
10:89817936	A:C	0.1336	cg05734675	No	4.83638	3.32e-06	0.59868	0.016523	0.00341639
10:89818986	G:A	0.1336	cg05734675	No	4.83638	3.32e-06	0.59868	0.016523	0.00341639
1:218247515	C:A	0.07604	cg06724305	No	-4.83546	3.33e-06	0.789567	-0.0169258	-0.00350034
1:218247648	AC:A	0.07604	cg06724305	No	-4.83546	3.33e-06	0.789567	-0.0169258	-0.00350034
1:157268198	G:T	0.394	cg06717814	No	-4.83543	3.33e-06	0.789567	-0.00907154	-0.00187606
2:168683690	A:G	0.1014	cg02431562	No	4.8341	3.35e-06	1	0.0168852	0.00349294
1:221982925	G:A	0.318	cg01101459	No	4.83404	3.35e-06	0.789567	0.0138987	0.00287517
2:130458851	G:A	0.4147	cg00822396	No	-4.83335	3.36e-06	1	-0.0116794	-0.00241642
3:197227416	CA:C	0.07143	cg05306305	No	-4.83355	3.36e-06	0.913979	-0.0245566	-0.00508045
1:247802923	T:G	0.2903	cg16355431	No	-4.8333	3.36e-06	0.789567	-0.0124143	-0.0025685
4:137427148	T:C	0.1866	cg07473822	No	4.83311	3.37e-06	1	0.0125991	0.00260683
4:137427737	GTA:G	0.1866	cg07473822	No	4.83311	3.37e-06	1	0.0125991	0.00260683
4:137429980	G:A	0.1866	cg07473822	No	4.83311	3.37e-06	1	0.0125991	0.00260683
4:137434277	A:C	0.1866	cg07473822	No	4.83311	3.37e-06	1	0.0125991	0.00260683
3:44613838	TTG:T	0.2281	cg16060651	No	-4.8323	3.38e-06	0.913979	-0.012152	-0.00251474
1:119161408	G:A	0.3295	cg04561731	No	4.83119	3.39e-06	0.789567	0.0115524	0.00239121
1:119163197	A:G	0.3295	cg04561731	No	4.83119	3.39e-06	0.789567	0.0115524	0.00239121
1:119168313	T:A	0.3295	cg04561731	No	4.83119	3.39e-06	0.789567	0.0115524	0.00239121
1:119171856	T:G	0.3295	cg04561731	No	4.83119	3.39e-06	0.789567	0.0115524	0.00239121
1:119172440	G:T	0.3295	cg04561731	No	4.83119	3.39e-06	0.789567	0.0115524	0.00239121
1:119172464	G:T	0.3295	cg04561731	No	4.83119	3.39e-06	0.789567	0.0115524	0.00239121
1:119174720	A:C	0.3295	cg04561731	No	4.83119	3.39e-06	0.789567	0.0115524	0.00239121
1:119175211	T:TG	0.3295	cg04561731	No	4.83119	3.39e-06	0.789567	0.0115524	0.00239121
1:119177068	C:CT	0.3295	cg04561731	No	4.83119	3.39e-06	0.789567	0.0115524	0.00239121
1:31681488	G:T	0.4585	cg26295681	No	-4.83001	3.41e-06	0.789567	-0.0126337	-0.00261567
9:22618477	G:A	0.1336	cg14426371	No	4.83012	3.41e-06	0.439401	0.0184489	0.00381955
9:22619647	G:A	0.1336	cg14426371	No	4.83012	3.41e-06	0.439401	0.0184489	0.00381955
9:22619664	C:T	0.1336	cg14426371	No	4.83012	3.41e-06	0.439401	0.0184489	0.00381955
19:35737942	T:A	0.1152	cg19522688	No	4.82949	3.42e-06	0.597641	0.0207585	0.00429829
19:35739466	C:G	0.1152	cg19522688	No	4.82949	3.42e-06	0.597641	0.0207585	0.00429829
19:35739702	G:A	0.1152	cg19522688	No	4.82949	3.42e-06	0.597641	0.0207585	0.00429829
19:35742886	C:T	0.1152	cg19522688	No	4.82949	3.42e-06	0.597641	0.0207585	0.00429829
19:35743263	T:C	0.1152	cg19522688	No	4.82949	3.42e-06	0.597641	0.0207585	0.00429829
19:35743922	TTGAAA:T	0.1129	cg19522688	No	4.82949	3.42e-06	0.597641	0.0207585	0.00429829
19:35744083	C:T	0.1129	cg19522688	No	4.82949	3.42e-06	0.597641	0.0207585	0.00429829
19:35744886	TC:T	0.1129	cg19522688	No	4.82949	3.42e-06	0.597641	0.0207585	0.00429829
19:35747640	A:T	0.1129	cg19522688	No	4.82949	3.42e-06	0.597641	0.0207585	0.00429829
19:35751308	C:T	0.1129	cg19522688	No	4.82949	3.42e-06	0.597641	0.0207585	0.00429829
19:35752428	C:T	0.1129	cg19522688	No	4.82949	3.42e-06	0.597641	0.0207585	0.00429829
17:20205817	A:G	0.05991	cg17119577	No	-4.82937	3.42e-06	0.507704	-0.0213845	-0.004428
5:3269986	G:A	0.2419	cg11527301	No	4.82829	3.44e-06	0.865578	0.0117224	0.00242786
6:102120448	G:GT	0.1521	cg05160320	No	-4.82829	3.44e-06	0.514983	-0.0167204	-0.00346301
5:146433737	C:T	0.1659	cg12182153	No	4.82638	3.47e-06	0.865578	0.0289561	0.00599955
17:41744649	A:G	0.2051	cg22518373	No	4.82616	3.47e-06	0.507704	0.0102002	0.00211352
18:10675926	C:T	0.2258	cg03034689	No	4.82461	3.49e-06	0.546267	0.0212908	0.00441296
5:173149570	C:T	0.06682	cg13018715	No	-4.82438	3.5e-06	0.865578	-0.0181807	-0.00376851
5:173149607	T:C	0.06682	cg13018715	No	-4.82438	3.5e-06	0.865578	-0.0181807	-0.00376851
5:173149799	T:C	0.06682	cg13018715	No	-4.82438	3.5e-06	0.865578	-0.0181807	-0.00376851
5:173150035	G:A	0.06682	cg13018715	No	-4.82438	3.5e-06	0.865578	-0.0181807	-0.00376851
5:173150457	T:C	0.06682	cg13018715	No	-4.82438	3.5e-06	0.865578	-0.0181807	-0.00376851
5:173151171	C:T	0.06682	cg13018715	No	-4.82438	3.5e-06	0.865578	-0.0181807	-0.00376851
5:173151301	C:A	0.06682	cg13018715	No	-4.82438	3.5e-06	0.865578	-0.0181807	-0.00376851
5:173154658	G:A	0.06682	cg13018715	No	-4.82438	3.5e-06	0.865578	-0.0181807	-0.00376851
5:173154780	G:A	0.06682	cg13018715	No	-4.82438	3.5e-06	0.865578	-0.0181807	-0.00376851
5:173156069	C:T	0.06682	cg13018715	No	-4.82438	3.5e-06	0.865578	-0.0181807	-0.00376851
5:173158780	A:C	0.06682	cg13018715	No	-4.82438	3.5e-06	0.865578	-0.0181807	-0.00376851
5:173159313	G:A	0.06682	cg13018715	No	-4.82438	3.5e-06	0.865578	-0.0181807	-0.00376851
4:96304413	TACACACACACAC:T	0.4424	cg21048735	No	4.82349	3.51e-06	1	0.015193	0.00314978
14:24485585	A:G	0.0553	cg04137837	No	-4.82299	3.52e-06	0.303148	-0.0314477	-0.00652037
3:87922285	G:C	0.1198	cg05298866	No	-4.82135	3.54e-06	0.941295	-0.0222297	-0.00461068
5:38605357	G:A	0.4124	cg11910223	No	-4.82171	3.54e-06	0.865578	-0.0154074	-0.00319541
17:20231456	A:G	0.0576	cg17119577	No	-4.82174	3.54e-06	0.507704	-0.0219791	-0.00455834
17:20231461	G:C	0.0576	cg17119577	No	-4.82174	3.54e-06	0.507704	-0.0219791	-0.00455834
15:26922278	A:G	0.2281	cg10150467	No	4.82084	3.55e-06	0.961799	0.0109792	0.00227744
5:1870177	T:TGTGA	0.1152	cg15590787	Yes	-4.81997	3.56e-06	0.865578	-0.017431	-0.00361642
21:42710175	T:C	0.2926	cg12783942	No	4.81957	3.57e-06	0.830661	0.0343001	0.00711683
21:42711456	G:A	0.2903	cg12783942	No	4.81957	3.57e-06	0.830661	0.0343001	0.00711683
21:42711936	T:C	0.2903	cg12783942	No	4.81957	3.57e-06	0.830661	0.0343001	0.00711683
12:109856992	TAC:T	0.2719	cg19711602	No	-4.81965	3.57e-06	0.61322	-0.0137084	-0.00284427
12:77472935	C:A	0.1014	cg09900984	No	-4.81823	3.59e-06	0.61322	-0.022801	-0.00473224
14:64953580	T:A	0.3134	cg18158739	No	-4.81847	3.59e-06	0.303148	-0.0167647	-0.00347926
14:64928995	G:GCT	0.3134	cg18158739	No	-4.81847	3.59e-06	0.303148	-0.0167647	-0.00347926
14:64929658	T:C	0.3134	cg18158739	No	-4.81847	3.59e-06	0.303148	-0.0167647	-0.00347926
14:64930345	C:CA	0.3134	cg18158739	No	-4.81847	3.59e-06	0.303148	-0.0167647	-0.00347926
14:64937033	G:C	0.3134	cg18158739	No	-4.81847	3.59e-06	0.303148	-0.0167647	-0.00347926
14:64937352	A:G	0.3134	cg18158739	No	-4.81847	3.59e-06	0.303148	-0.0167647	-0.00347926
14:64937704	C:T	0.3134	cg18158739	No	-4.81847	3.59e-06	0.303148	-0.0167647	-0.00347926
14:64941591	C:T	0.3134	cg18158739	No	-4.81847	3.59e-06	0.303148	-0.0167647	-0.00347926
14:64942189	TAA:T	0.3134	cg18158739	No	-4.81847	3.59e-06	0.303148	-0.0167647	-0.00347926
14:64943220	TA:T	0.3134	cg18158739	No	-4.81847	3.59e-06	0.303148	-0.0167647	-0.00347926
14:64944273	C:G	0.3134	cg18158739	No	-4.81847	3.59e-06	0.303148	-0.0167647	-0.00347926
14:64945089	A:G	0.3134	cg18158739	No	-4.81847	3.59e-06	0.303148	-0.0167647	-0.00347926
14:64946397	T:C	0.3134	cg18158739	No	-4.81847	3.59e-06	0.303148	-0.0167647	-0.00347926
14:64948489	T:A	0.3134	cg18158739	No	-4.81847	3.59e-06	0.303148	-0.0167647	-0.00347926
14:64948953	A:G	0.3134	cg18158739	No	-4.81847	3.59e-06	0.303148	-0.0167647	-0.00347926
14:64949691	T:A	0.3134	cg18158739	No	-4.81847	3.59e-06	0.303148	-0.0167647	-0.00347926
14:64949801	A:G	0.3134	cg18158739	No	-4.81847	3.59e-06	0.303148	-0.0167647	-0.00347926
14:64949864	G:A	0.3134	cg18158739	No	-4.81847	3.59e-06	0.303148	-0.0167647	-0.00347926
14:64949924	C:T	0.3134	cg18158739	No	-4.81847	3.59e-06	0.303148	-0.0167647	-0.00347926
14:64950081	T:C	0.3134	cg18158739	No	-4.81847	3.59e-06	0.303148	-0.0167647	-0.00347926
14:64950121	G:C	0.3134	cg18158739	No	-4.81847	3.59e-06	0.303148	-0.0167647	-0.00347926
14:64950958	G:C	0.3134	cg18158739	No	-4.81847	3.59e-06	0.303148	-0.0167647	-0.00347926
14:64950973	C:T	0.3134	cg18158739	No	-4.81847	3.59e-06	0.303148	-0.0167647	-0.00347926
14:64952225	C:A	0.3134	cg18158739	No	-4.81847	3.59e-06	0.303148	-0.0167647	-0.00347926
14:64952303	G:A	0.3134	cg18158739	No	-4.81847	3.59e-06	0.303148	-0.0167647	-0.00347926
14:64952933	TG:T	0.3134	cg18158739	No	-4.81847	3.59e-06	0.303148	-0.0167647	-0.00347926
14:64953259	G:A	0.3134	cg18158739	No	-4.81847	3.59e-06	0.303148	-0.0167647	-0.00347926
14:64953591	C:T	0.3134	cg18158739	No	-4.81847	3.59e-06	0.303148	-0.0167647	-0.00347926
14:64955671	C:T	0.3134	cg18158739	No	-4.81847	3.59e-06	0.303148	-0.0167647	-0.00347926
14:64955692	C:T	0.3134	cg18158739	No	-4.81847	3.59e-06	0.303148	-0.0167647	-0.00347926
14:64955859	G:A	0.3134	cg18158739	No	-4.81847	3.59e-06	0.303148	-0.0167647	-0.00347926
14:64956017	AC:A	0.3134	cg18158739	No	-4.81847	3.59e-06	0.303148	-0.0167647	-0.00347926
14:64956346	T:C	0.3111	cg18158739	No	-4.81847	3.59e-06	0.303148	-0.0167647	-0.00347926
14:64956645	G:T	0.3111	cg18158739	No	-4.81847	3.59e-06	0.303148	-0.0167647	-0.00347926
14:64958106	A:C	0.3111	cg18158739	No	-4.81847	3.59e-06	0.303148	-0.0167647	-0.00347926
14:64958935	ATTAT:A	0.3111	cg18158739	No	-4.81847	3.59e-06	0.303148	-0.0167647	-0.00347926
15:38937081	A:AG	0.4101	cg03350493	No	4.81752	3.6e-06	0.961799	0.0126562	0.00262713
5:76681662	G:A	0.2696	cg00523068	No	-4.81768	3.6e-06	0.865578	-0.0158697	-0.00329405
5:76684504	C:T	0.2696	cg00523068	No	-4.81768	3.6e-06	0.865578	-0.0158697	-0.00329405
6:160812262	T:C	0.2281	cg02204845	No	4.81762	3.6e-06	0.533193	0.0119496	0.00248039
11:87345390	A:G	0.3364	cg06494775	No	4.81714	3.61e-06	0.872778	0.011145	0.00231361
18:22094830	G:A	0.0576	cg10950203	No	-4.81699	3.61e-06	0.546267	-0.0336944	-0.0069949
18:22095261	A:G	0.0576	cg10950203	No	-4.81699	3.61e-06	0.546267	-0.0336944	-0.0069949
18:22101168	C:A	0.0576	cg10950203	No	-4.81699	3.61e-06	0.546267	-0.0336944	-0.0069949
18:22104649	T:A	0.0576	cg10950203	No	-4.81699	3.61e-06	0.546267	-0.0336944	-0.0069949
1:159360156	C:G	0.3041	cg04922053	No	4.81642	3.62e-06	0.789567	0.0293764	0.00609922
17:759038	T:C	0.2189	cg05523839	No	-4.81605	3.62e-06	0.507704	-0.0144554	-0.0030015
4:66166280	T:C	0.07143	cg01634386	No	-4.8151	3.64e-06	1	-0.0224111	-0.00465433
3:146037826	TG:T	0.05069	cg26752993	No	4.81533	3.64e-06	0.941295	0.024847	0.00515997
1:97622247	C:T	0.3825	cg13682626	No	4.81523	3.64e-06	0.789567	0.00993338	0.00206291
6:134765381	C:T	0.2926	cg12947261	No	-4.81486	3.64e-06	0.533193	-0.0189237	-0.00393028
7:92296829	C:T	0.09217	cg17527969	No	4.8147	3.65e-06	1	0.0265865	0.00552194
7:92305899	T:C	0.09217	cg17527969	No	4.8147	3.65e-06	1	0.0265865	0.00552194
11:19488267	A:G	0.3756	cg26339396	No	-4.81368	3.66e-06	0.872778	-0.0114764	-0.00238412
5:16889324	G:A	0.08756	cg09444426	No	4.81403	3.66e-06	0.865578	0.0255565	0.00530874
12:132882823	C:T	0.3548	cg06413043	No	4.81237	3.68e-06	0.623268	0.0108349	0.00225147
7:149760434	G:A	0.1935	cg09270763	No	4.81218	3.69e-06	1	0.0238608	0.00495841
13:107749458	G:A	0.1982	cg08133476	No	4.81191	3.69e-06	1	0.014761	0.00306759
15:70330410	T:C	0.09217	cg05469396	No	-4.81172	3.69e-06	0.961799	-0.0184058	-0.00382519
3:25381072	G:GT	0.2788	cg10173350	No	-4.81186	3.69e-06	0.941295	-0.0106229	-0.00220765
1:73351791	T:C	0.3802	cg11776562	No	4.81175	3.69e-06	0.789567	0.0123002	0.00255629
1:73492303	T:G	0.3779	cg11776562	No	4.81175	3.69e-06	0.789567	0.0123002	0.00255629
1:73505739	C:A	0.3779	cg11776562	No	4.81175	3.69e-06	0.789567	0.0123002	0.00255629
16:2247644	C:T	0.394	cg16663142	No	4.81183	3.69e-06	0.733166	0.0118251	0.00245751
16:2248133	G:A	0.394	cg16663142	No	4.81183	3.69e-06	0.733166	0.0118251	0.00245751
16:2250975	TTTTTC:T	0.394	cg16663142	No	4.81183	3.69e-06	0.733166	0.0118251	0.00245751
16:2251405	T:C	0.394	cg16663142	No	4.81183	3.69e-06	0.733166	0.0118251	0.00245751
16:2253918	C:T	0.394	cg16663142	No	4.81183	3.69e-06	0.733166	0.0118251	0.00245751
11:18205605	T:C	0.3134	cg22212839	No	4.81061	3.71e-06	0.872778	0.0113738	0.00236431
1:209039378	T:C	0.06452	cg16894819	No	-4.81053	3.71e-06	0.789567	-0.0276048	-0.0057384
1:201246227	C:T	0.4055	cg16599817	No	4.81044	3.71e-06	0.789567	0.0135646	0.00281982
13:39565704	CTT:C	0.1152	cg11158441	No	4.80973	3.72e-06	1	0.021197	0.0044071
11:39413932	C:CAT	0.08295	cg12121166	No	-4.80929	3.73e-06	0.872778	-0.0218122	-0.00453542
6:160939162	T:C	0.4862	cg02204845	No	4.80912	3.73e-06	0.533193	0.0112496	0.00233922
4:144800885	C:T	0.235	cg06505089	No	4.80883	3.74e-06	1	0.0107363	0.00223263
10:30847007	T:C	0.1912	cg09392168	No	-4.80903	3.74e-06	0.59868	-0.0149769	-0.00311434
6:16722942	C:T	0.08986	cg10770652	No	-4.80896	3.74e-06	0.533193	-0.019217	-0.00399608
6:16731200	A:G	0.08986	cg10770652	No	-4.80896	3.74e-06	0.533193	-0.019217	-0.00399608
6:16742118	T:C	0.08986	cg10770652	No	-4.80896	3.74e-06	0.533193	-0.019217	-0.00399608
6:16730614	C:T	0.08986	cg10770652	No	-4.80896	3.74e-06	0.533193	-0.019217	-0.00399608
2:34154118	G:A	0.4631	cg07290257	No	4.80733	3.76e-06	1	0.0113918	0.00236968
5:38604514	C:T	0.4171	cg11910223	No	-4.80727	3.76e-06	0.865578	-0.0152956	-0.00318177
9:37873464	G:A	0.1336	cg14426371	No	4.80773	3.76e-06	0.439401	0.0176698	0.00367529
9:37873563	G:A	0.1336	cg14426371	No	4.80773	3.76e-06	0.439401	0.0176698	0.00367529
9:37873813	A:C	0.1336	cg14426371	No	4.80773	3.76e-06	0.439401	0.0176698	0.00367529
9:37874090	C:T	0.1336	cg14426371	No	4.80773	3.76e-06	0.439401	0.0176698	0.00367529
9:37874425	T:C	0.1336	cg14426371	No	4.80773	3.76e-06	0.439401	0.0176698	0.00367529
9:37874465	G:A	0.1336	cg14426371	No	4.80773	3.76e-06	0.439401	0.0176698	0.00367529
9:37875170	G:A	0.1336	cg14426371	No	4.80773	3.76e-06	0.439401	0.0176698	0.00367529
9:37876036	A:G	0.1336	cg14426371	No	4.80773	3.76e-06	0.439401	0.0176698	0.00367529
9:37876230	CA:C	0.1336	cg14426371	No	4.80773	3.76e-06	0.439401	0.0176698	0.00367529
9:37876559	C:T	0.1336	cg14426371	No	4.80773	3.76e-06	0.439401	0.0176698	0.00367529
9:37876995	G:C	0.1336	cg14426371	No	4.80773	3.76e-06	0.439401	0.0176698	0.00367529
9:37877065	T:C	0.1336	cg14426371	No	4.80773	3.76e-06	0.439401	0.0176698	0.00367529
9:37877241	A:G	0.1336	cg14426371	No	4.80773	3.76e-06	0.439401	0.0176698	0.00367529
9:37878080	G:A	0.1336	cg14426371	No	4.80773	3.76e-06	0.439401	0.0176698	0.00367529
9:37878088	T:C	0.1336	cg14426371	No	4.80773	3.76e-06	0.439401	0.0176698	0.00367529
9:37878186	A:G	0.1336	cg14426371	No	4.80773	3.76e-06	0.439401	0.0176698	0.00367529
9:37878968	G:A	0.1336	cg14426371	No	4.80773	3.76e-06	0.439401	0.0176698	0.00367529
9:37879705	T:C	0.1336	cg14426371	No	4.80773	3.76e-06	0.439401	0.0176698	0.00367529
9:37879757	A:C	0.1336	cg14426371	No	4.80773	3.76e-06	0.439401	0.0176698	0.00367529
9:37880222	G:A	0.1336	cg14426371	No	4.80773	3.76e-06	0.439401	0.0176698	0.00367529
9:37880406	C:G	0.1336	cg14426371	No	4.80773	3.76e-06	0.439401	0.0176698	0.00367529
9:37880416	T:C	0.1336	cg14426371	No	4.80773	3.76e-06	0.439401	0.0176698	0.00367529
9:37883773	A:G	0.1336	cg14426371	No	4.80773	3.76e-06	0.439401	0.0176698	0.00367529
9:37884237	A:G	0.1336	cg14426371	No	4.80773	3.76e-06	0.439401	0.0176698	0.00367529
9:37886511	A:G	0.1336	cg14426371	No	4.80773	3.76e-06	0.439401	0.0176698	0.00367529
1:233623658	T:C	0.4124	cg00332070	No	-4.80669	3.77e-06	0.789567	-0.00932759	-0.00194054
1:233623694	T:G	0.4124	cg00332070	No	-4.80669	3.77e-06	0.789567	-0.00932759	-0.00194054
4:3091761	T:A	0.08986	cg23533217	No	-4.80663	3.78e-06	1	-0.0184695	-0.0038425
16:85394576	T:C	0.4124	cg10455603	No	4.8063	3.78e-06	0.733166	0.00967906	0.00201383
9:91274521	T:C	0.4562	cg07768610	No	4.80642	3.78e-06	0.439401	0.0101361	0.00210887
9:91274522	G:A	0.4562	cg07768610	No	4.80642	3.78e-06	0.439401	0.0101361	0.00210887
14:34828236	G:T	0.1843	cg02931191	No	4.8064	3.78e-06	0.303148	0.0194749	0.00405187
14:34828239	G:T	0.1843	cg02931191	No	4.8064	3.78e-06	0.303148	0.0194749	0.00405187
1:15048049	G:A	0.4839	cg03001176	Yes	4.80559	3.79e-06	0.789567	0.0110601	0.00230152
16:2243021	T:C	0.3963	cg16663142	No	4.80519	3.8e-06	0.733166	0.0118656	0.00246934
8:139778612	C:G	0.09677	cg23286514	No	-4.80406	3.82e-06	1	-0.0188287	-0.00391934
8:139778849	C:T	0.09677	cg23286514	No	-4.80406	3.82e-06	1	-0.0188287	-0.00391934
2:29293241	A:C	0.4516	cg15114522	No	4.80364	3.82e-06	1	0.0111409	0.00231926
14:87278458	T:C	0.1544	cg04323153	No	4.80377	3.82e-06	0.303148	0.0165172	0.00343839
6:151493593	A:G	0.2535	cg07845011	No	4.8031	3.83e-06	0.543155	0.0134081	0.00279154
2:177300040	T:G	0.3203	cg04876407	No	4.80239	3.84e-06	1	0.0106303	0.00221354
10:62195846	C:CA	0.2604	cg05530612	No	4.80194	3.85e-06	0.59868	0.0149245	0.00310801
11:26553503	A:G	0.4516	cg15995365	No	4.80138	3.86e-06	0.872778	0.0105576	0.00219886
7:93340580	C:T	0.4124	cg09762269	No	4.80097	3.87e-06	1	0.015751	0.00328079
2:34122410	T:TA	0.4654	cg07290257	No	4.80048	3.88e-06	1	0.011148	0.00232226
6:87355693	G:A	0.07373	cg21903715	No	4.80017	3.88e-06	0.545734	0.0172177	0.0035869
11:25822258	T:G	0.053	cg13084154	No	-4.79968	3.89e-06	0.872778	-0.0228497	-0.00476067
19:52018540	C:T	0.2005	cg09356124	No	4.79958	3.89e-06	0.667466	0.0148451	0.00309299
6:115089112	A:T	0.06682	cg05160320	No	-4.79871	3.91e-06	0.545734	-0.0240808	-0.00501818
1:221964992	G:A	0.07143	cg23274619	No	-4.79818	3.92e-06	0.789567	-0.0217544	-0.00453387
1:64517135	AAAAT:A	0.1866	cg15689098	No	4.79748	3.93e-06	0.789567	0.017146	0.00357395
6:102100900	T:C	0.2696	cg05160320	No	-4.79734	3.93e-06	0.545734	-0.0125127	-0.00260827
11:87384786	CG:C	0.2028	cg06494775	No	4.79551	3.96e-06	0.872778	0.0129812	0.00270695
5:54459614	A:G	0.09677	cg08934147	No	-4.79562	3.96e-06	0.865578	-0.0179139	-0.00373547
5:54460596	A:G	0.09677	cg08934147	No	-4.79562	3.96e-06	0.865578	-0.0179139	-0.00373547
5:54464616	T:C	0.09677	cg08934147	No	-4.79562	3.96e-06	0.865578	-0.0179139	-0.00373547
5:54465484	G:T	0.09677	cg08934147	No	-4.79562	3.96e-06	0.865578	-0.0179139	-0.00373547
5:54465509	A:T	0.09677	cg08934147	No	-4.79562	3.96e-06	0.865578	-0.0179139	-0.00373547
5:54467003	G:T	0.09677	cg08934147	No	-4.79562	3.96e-06	0.865578	-0.0179139	-0.00373547
5:54467882	C:G	0.09677	cg08934147	No	-4.79562	3.96e-06	0.865578	-0.0179139	-0.00373547
11:87363909	T:C	0.3387	cg06494775	No	4.7942	3.98e-06	0.872778	0.0114861	0.00239583
11:61322832	G:C	0.09908	cg09784365	No	-4.79383	3.99e-06	0.872778	-0.0190843	-0.00398102
11:96643584	A:G	0.1037	cg05127217	No	-4.79382	3.99e-06	0.872778	-0.0252098	-0.00525881
5:106352129	C:A	0.05069	cg05497240	No	4.79388	3.99e-06	0.865578	0.0239611	0.00499827
5:76681257	A:AT	0.318	cg00523068	No	-4.79283	4.01e-06	0.865578	-0.0151244	-0.00315562
17:12310929	C:CGT	0.06452	cg11763337	No	4.79263	4.01e-06	0.507704	0.0240564	0.00501947
17:12308338	C:G	0.06452	cg11763337	No	4.79263	4.01e-06	0.507704	0.0240564	0.00501947
17:12308405	GC:G	0.06452	cg11763337	No	4.79263	4.01e-06	0.507704	0.0240564	0.00501947
17:12308435	G:A	0.06452	cg11763337	No	4.79263	4.01e-06	0.507704	0.0240564	0.00501947
17:12308546	A:G	0.06452	cg11763337	No	4.79263	4.01e-06	0.507704	0.0240564	0.00501947
17:12308764	C:CT	0.06452	cg11763337	No	4.79263	4.01e-06	0.507704	0.0240564	0.00501947
17:12308936	G:A	0.06452	cg11763337	No	4.79263	4.01e-06	0.507704	0.0240564	0.00501947
17:12308977	G:A	0.06452	cg11763337	No	4.79263	4.01e-06	0.507704	0.0240564	0.00501947
17:12309114	T:C	0.06452	cg11763337	No	4.79263	4.01e-06	0.507704	0.0240564	0.00501947
17:12309153	C:T	0.06452	cg11763337	No	4.79263	4.01e-06	0.507704	0.0240564	0.00501947
17:12309159	C:T	0.06452	cg11763337	No	4.79263	4.01e-06	0.507704	0.0240564	0.00501947
17:12309204	A:G	0.06452	cg11763337	No	4.79263	4.01e-06	0.507704	0.0240564	0.00501947
17:12309232	C:T	0.06452	cg11763337	No	4.79263	4.01e-06	0.507704	0.0240564	0.00501947
17:12309569	A:G	0.06452	cg11763337	No	4.79263	4.01e-06	0.507704	0.0240564	0.00501947
17:12309806	T:G	0.06452	cg11763337	No	4.79263	4.01e-06	0.507704	0.0240564	0.00501947
17:12309845	T:C	0.06452	cg11763337	No	4.79263	4.01e-06	0.507704	0.0240564	0.00501947
17:12309919	G:T	0.06452	cg11763337	No	4.79263	4.01e-06	0.507704	0.0240564	0.00501947
17:12310230	G:A	0.06452	cg11763337	No	4.79263	4.01e-06	0.507704	0.0240564	0.00501947
17:12310437	G:A	0.06452	cg11763337	No	4.79263	4.01e-06	0.507704	0.0240564	0.00501947
17:12310544	C:T	0.06452	cg11763337	No	4.79263	4.01e-06	0.507704	0.0240564	0.00501947
17:12310875	G:T	0.06452	cg11763337	No	4.79263	4.01e-06	0.507704	0.0240564	0.00501947
17:12310956	CTA:C	0.06452	cg11763337	No	4.79263	4.01e-06	0.507704	0.0240564	0.00501947
17:12311063	C:T	0.06452	cg11763337	No	4.79263	4.01e-06	0.507704	0.0240564	0.00501947
17:12311563	T:C	0.06452	cg11763337	No	4.79263	4.01e-06	0.507704	0.0240564	0.00501947
17:12312112	C:T	0.06452	cg11763337	No	4.79263	4.01e-06	0.507704	0.0240564	0.00501947
17:12312350	A:G	0.06452	cg11763337	No	4.79263	4.01e-06	0.507704	0.0240564	0.00501947
17:10912329	T:C	0.2949	cg04299274	No	4.79211	4.02e-06	0.507704	0.0105244	0.0021962
17:10912997	C:T	0.2949	cg04299274	No	4.79211	4.02e-06	0.507704	0.0105244	0.0021962
1:230227208	C:G	0.1959	cg17417004	No	-4.79148	4.03e-06	0.789567	-0.0164464	-0.00343243
12:68148870	G:T	0.288	cg04053571	No	-4.79085	4.04e-06	0.671769	-0.010566	-0.00220546
12:68150174	A:G	0.288	cg04053571	No	-4.79085	4.04e-06	0.671769	-0.010566	-0.00220546
6:134747322	C:T	0.106	cg12947261	No	-4.79106	4.04e-06	0.550542	-0.0306634	-0.00640012
6:16731696	T:C	0.06221	cg10770652	No	-4.79104	4.04e-06	0.550542	-0.0258079	-0.0053867
6:160970963	G:A	0.4977	cg02204845	No	4.79074	4.04e-06	0.550542	0.0108441	0.00226355
1:224408373	CT:C	0.4931	cg26819549	No	-4.79058	4.05e-06	0.789567	-0.0107128	-0.00223622
22:19598420	T:C	0.05991	cg02921154	No	4.79029	4.05e-06	0.231968	0.0229892	0.00479911
22:19598694	T:C	0.05991	cg02921154	No	4.79029	4.05e-06	0.231968	0.0229892	0.00479911
22:19602512	G:A	0.05991	cg02921154	No	4.79029	4.05e-06	0.231968	0.0229892	0.00479911
1:201175274	A:G	0.4747	cg05340048	No	4.78913	4.07e-06	0.789567	0.0107404	0.00224266
16:5410615	A:T	0.4908	cg21979351	No	4.78927	4.07e-06	0.773337	0.0150628	0.00314511
10:126145924	T:C	0.371	cg17628513	No	-4.78883	4.08e-06	0.59868	-0.0138857	-0.00289959
17:55363421	G:C	0.1912	cg07891268	No	4.78879	4.08e-06	0.507704	0.01034	0.00215922
12:45600455	C:CTATATATA	0.0553	cg25626298	Yes	-4.78814	4.09e-06	0.673686	-0.0267214	-0.00558075
2:35846522	A:G	0.2051	cg05570654	Yes	-4.78725	4.1e-06	1	-0.0125147	-0.00261417
2:35845117	G:T	0.2051	cg05570654	Yes	-4.78725	4.1e-06	1	-0.0125147	-0.00261417
11:109945676	A:G	0.4608	cg05753282	No	-4.78663	4.11e-06	0.872778	-0.0159814	-0.00333876
11:109946116	G:A	0.4608	cg05753282	No	-4.78663	4.11e-06	0.872778	-0.0159814	-0.00333876
1:119202788	TA:T	0.3318	cg04561731	No	4.78648	4.12e-06	0.789567	0.0111734	0.00233436
10:6226216	A:G	0.2189	cg09268449	No	4.78594	4.13e-06	0.59868	0.0133236	0.0027839
10:6226271	T:C	0.2189	cg09268449	No	4.78594	4.13e-06	0.59868	0.0133236	0.0027839
11:20154539	C:T	0.341	cg21402242	No	-4.78541	4.14e-06	0.872778	-0.0111774	-0.00233573
1:221991428	G:A	0.2857	cg00549909	No	-4.78543	4.14e-06	0.789567	-0.0146892	-0.00306958
1:221993024	TAA:T	0.2857	cg00549909	No	-4.78543	4.14e-06	0.789567	-0.0146892	-0.00306958
10:30845038	G:A	0.2028	cg02905666	No	-4.78454	4.15e-06	0.59868	-0.015085	-0.00315287
12:129391848	CTTTT:C	0.3387	cg23922804	No	4.78363	4.17e-06	0.680809	0.0106159	0.00221921
9:22608036	G:A	0.1336	cg14426371	No	4.78362	4.17e-06	0.439401	0.0189537	0.0039622
9:22608382	AT:A	0.1336	cg14426371	No	4.78362	4.17e-06	0.439401	0.0189537	0.0039622
9:22610366	C:T	0.1313	cg14426371	No	4.78362	4.17e-06	0.439401	0.0189537	0.0039622
1:119199250	C:T	0.3318	cg04561731	No	4.78269	4.19e-06	0.789567	0.0111069	0.00232231
1:119199251	C:T	0.3318	cg04561731	No	4.78269	4.19e-06	0.789567	0.0111069	0.00232231
1:119177997	G:C	0.3318	cg04561731	No	4.78269	4.19e-06	0.789567	0.0111069	0.00232231
1:119178903	T:G	0.3318	cg04561731	No	4.78269	4.19e-06	0.789567	0.0111069	0.00232231
1:119179924	G:A	0.3318	cg04561731	No	4.78269	4.19e-06	0.789567	0.0111069	0.00232231
1:119179980	G:C	0.3318	cg04561731	No	4.78269	4.19e-06	0.789567	0.0111069	0.00232231
1:119180288	C:T	0.3318	cg04561731	No	4.78269	4.19e-06	0.789567	0.0111069	0.00232231
1:119180532	C:T	0.3318	cg04561731	No	4.78269	4.19e-06	0.789567	0.0111069	0.00232231
1:119180537	T:C	0.3318	cg04561731	No	4.78269	4.19e-06	0.789567	0.0111069	0.00232231
1:119180538	G:A	0.3318	cg04561731	No	4.78269	4.19e-06	0.789567	0.0111069	0.00232231
1:119180542	G:A	0.3318	cg04561731	No	4.78269	4.19e-06	0.789567	0.0111069	0.00232231
1:119180599	T:C	0.3318	cg04561731	No	4.78269	4.19e-06	0.789567	0.0111069	0.00232231
1:119180672	G:A	0.3318	cg04561731	No	4.78269	4.19e-06	0.789567	0.0111069	0.00232231
1:119180803	A:G	0.3318	cg04561731	No	4.78269	4.19e-06	0.789567	0.0111069	0.00232231
1:119180828	T:C	0.3318	cg04561731	No	4.78269	4.19e-06	0.789567	0.0111069	0.00232231
1:119181508	T:C	0.3318	cg04561731	No	4.78269	4.19e-06	0.789567	0.0111069	0.00232231
1:119182084	G:A	0.3318	cg04561731	No	4.78269	4.19e-06	0.789567	0.0111069	0.00232231
1:119182385	A:G	0.3318	cg04561731	No	4.78269	4.19e-06	0.789567	0.0111069	0.00232231
1:119182774	T:A	0.3318	cg04561731	No	4.78269	4.19e-06	0.789567	0.0111069	0.00232231
1:119184056	C:G	0.3318	cg04561731	No	4.78269	4.19e-06	0.789567	0.0111069	0.00232231
1:119184878	A:T	0.3318	cg04561731	No	4.78269	4.19e-06	0.789567	0.0111069	0.00232231
1:119185221	A:G	0.3318	cg04561731	No	4.78269	4.19e-06	0.789567	0.0111069	0.00232231
1:119185381	T:G	0.3318	cg04561731	No	4.78269	4.19e-06	0.789567	0.0111069	0.00232231
1:119185824	G:A	0.3318	cg04561731	No	4.78269	4.19e-06	0.789567	0.0111069	0.00232231
1:119186286	T:C	0.3318	cg04561731	No	4.78269	4.19e-06	0.789567	0.0111069	0.00232231
1:119186365	A:G	0.3318	cg04561731	No	4.78269	4.19e-06	0.789567	0.0111069	0.00232231
1:119189377	A:G	0.3318	cg04561731	No	4.78269	4.19e-06	0.789567	0.0111069	0.00232231
1:119193998	A:T	0.3318	cg04561731	No	4.78269	4.19e-06	0.789567	0.0111069	0.00232231
1:119196233	C:T	0.3318	cg04561731	No	4.78269	4.19e-06	0.789567	0.0111069	0.00232231
1:119197105	G:A	0.3318	cg04561731	No	4.78269	4.19e-06	0.789567	0.0111069	0.00232231
1:119197125	T:A	0.3318	cg04561731	No	4.78269	4.19e-06	0.789567	0.0111069	0.00232231
1:119197787	C:T	0.3318	cg04561731	No	4.78269	4.19e-06	0.789567	0.0111069	0.00232231
1:119199696	C:T	0.3318	cg04561731	No	4.78269	4.19e-06	0.789567	0.0111069	0.00232231
1:119201781	C:A	0.3318	cg04561731	No	4.78269	4.19e-06	0.789567	0.0111069	0.00232231
1:119202269	T:C	0.3318	cg04561731	No	4.78269	4.19e-06	0.789567	0.0111069	0.00232231
1:119203720	T:C	0.3318	cg04561731	No	4.78269	4.19e-06	0.789567	0.0111069	0.00232231
1:119203789	T:C	0.3318	cg04561731	No	4.78269	4.19e-06	0.789567	0.0111069	0.00232231
1:119204578	C:T	0.3318	cg04561731	No	4.78269	4.19e-06	0.789567	0.0111069	0.00232231
1:119205151	G:A	0.3318	cg04561731	No	4.78269	4.19e-06	0.789567	0.0111069	0.00232231
1:119205555	A:G	0.3318	cg04561731	No	4.78269	4.19e-06	0.789567	0.0111069	0.00232231
1:119212726	C:G	0.3318	cg04561731	No	4.78269	4.19e-06	0.789567	0.0111069	0.00232231
1:119217758	A:G	0.3318	cg04561731	No	4.78269	4.19e-06	0.789567	0.0111069	0.00232231
1:119219144	A:G	0.3318	cg04561731	No	4.78269	4.19e-06	0.789567	0.0111069	0.00232231
1:119219323	G:GA	0.3318	cg04561731	No	4.78269	4.19e-06	0.789567	0.0111069	0.00232231
1:119219518	AAGC:A	0.3318	cg04561731	No	4.78269	4.19e-06	0.789567	0.0111069	0.00232231
1:119221269	C:A	0.3318	cg04561731	No	4.78269	4.19e-06	0.789567	0.0111069	0.00232231
1:119221525	C:T	0.3318	cg04561731	No	4.78269	4.19e-06	0.789567	0.0111069	0.00232231
1:119221536	C:T	0.3318	cg04561731	No	4.78269	4.19e-06	0.789567	0.0111069	0.00232231
1:119221977	G:T	0.3318	cg04561731	No	4.78269	4.19e-06	0.789567	0.0111069	0.00232231
1:119222444	C:G	0.3318	cg04561731	No	4.78269	4.19e-06	0.789567	0.0111069	0.00232231
1:119224821	TTA:T	0.3318	cg04561731	No	4.78269	4.19e-06	0.789567	0.0111069	0.00232231
1:15046245	G:A	0.4908	cg03001176	Yes	4.78204	4.2e-06	0.789567	0.0109622	0.00229237
18:12390446	G:C	0.07604	cg13224710	No	4.78144	4.21e-06	0.59987	0.0205662	0.00430125
5:38592758	CAA:C	0.4009	cg11910223	No	-4.77958	4.24e-06	0.865578	-0.0156352	-0.00327124
12:90793033	C:T	0.4355	cg22852191	No	-4.77973	4.24e-06	0.680809	-0.0101312	-0.00211961
11:115144046	C:T	0.1129	cg16941568	No	4.77919	4.25e-06	0.872778	0.0160256	0.00335321
11:19493284	A:C	0.3065	cg26339396	No	-4.77911	4.25e-06	0.872778	-0.0125651	-0.00262917
13:100890196	T:TC	0.1705	cg15086873	No	-4.7785	4.26e-06	1	-0.0186895	-0.00391117
1:30970542	A:G	0.2143	cg14791193	No	4.77873	4.26e-06	0.789567	0.0149595	0.00313044
9:5318770	C:A	0.4355	cg09843295	No	4.7785	4.26e-06	0.439401	0.0122681	0.00256736
12:11185965	AAAAACAAAAC:A	0.2673	cg06189670	No	-4.77682	4.29e-06	0.680809	-0.0138455	-0.00289849
10:128308625	C:A	0.106	cg07748379	No	-4.77628	4.3e-06	0.59868	-0.0191489	-0.00400916
13:103997504	T:A	0.05069	cg24320398	No	-4.77479	4.33e-06	1	-0.0327421	-0.00685728
9:9053770	T:A	0.3318	cg21129639	No	4.77482	4.33e-06	0.439401	0.0133207	0.00278979
1:233604239	C:T	0.3664	cg00332070	No	-4.7741	4.34e-06	0.789567	-0.0096426	-0.00201978
1:233605920	C:T	0.3687	cg00332070	No	-4.7741	4.34e-06	0.789567	-0.0096426	-0.00201978
1:233611676	C:G	0.3664	cg00332070	No	-4.7741	4.34e-06	0.789567	-0.0096426	-0.00201978
3:36466050	G:A	0.447	cg20381140	No	-4.77309	4.36e-06	0.941295	-0.00986309	-0.0020664
3:36468359	G:GACA	0.447	cg20381140	No	-4.77309	4.36e-06	0.941295	-0.00986309	-0.0020664
19:20125423	CA:C	0.3986	cg06192619	No	4.77273	4.37e-06	0.7353	0.0108606	0.00227555
14:64923166	G:T	0.3111	cg18158739	No	-4.7727	4.37e-06	0.303148	-0.0165861	-0.0034752
14:64923977	G:A	0.3111	cg18158739	No	-4.7727	4.37e-06	0.303148	-0.0165861	-0.0034752
11:126009500	T:C	0.1959	cg23856257	No	4.77215	4.38e-06	0.872778	0.0163199	0.00341982
10:81917708	A:G	0.4954	cg07748379	No	-4.77144	4.39e-06	0.59868	-0.0120098	-0.00251702
9:141011771	A:G	0.4724	cg14228460	No	-4.77178	4.39e-06	0.439401	-0.0111782	-0.00234256
8:37985563	C:CA	0.0553	cg14561361	No	4.77101	4.4e-06	1	0.0274398	0.00575135
11:87336361	C:T	0.212	cg06494775	No	4.77034	4.41e-06	0.872778	0.0125777	0.00263666
11:87336350	A:G	0.212	cg06494775	No	4.77034	4.41e-06	0.872778	0.0125777	0.00263666
11:87343102	C:G	0.212	cg06494775	No	4.77034	4.41e-06	0.872778	0.0125777	0.00263666
11:87326574	G:A	0.212	cg06494775	No	4.77034	4.41e-06	0.872778	0.0125777	0.00263666
11:87326862	A:G	0.212	cg06494775	No	4.77034	4.41e-06	0.872778	0.0125777	0.00263666
11:87327530	G:T	0.212	cg06494775	No	4.77034	4.41e-06	0.872778	0.0125777	0.00263666
11:87327531	G:C	0.212	cg06494775	No	4.77034	4.41e-06	0.872778	0.0125777	0.00263666
11:87328298	T:C	0.212	cg06494775	No	4.77034	4.41e-06	0.872778	0.0125777	0.00263666
11:87328530	GAA:G	0.2143	cg06494775	No	4.77034	4.41e-06	0.872778	0.0125777	0.00263666
11:87328566	T:C	0.212	cg06494775	No	4.77034	4.41e-06	0.872778	0.0125777	0.00263666
11:87329003	A:G	0.212	cg06494775	No	4.77034	4.41e-06	0.872778	0.0125777	0.00263666
11:87329298	T:G	0.212	cg06494775	No	4.77034	4.41e-06	0.872778	0.0125777	0.00263666
11:87330621	A:G	0.212	cg06494775	No	4.77034	4.41e-06	0.872778	0.0125777	0.00263666
11:87330654	T:C	0.212	cg06494775	No	4.77034	4.41e-06	0.872778	0.0125777	0.00263666
11:87332138	T:C	0.212	cg06494775	No	4.77034	4.41e-06	0.872778	0.0125777	0.00263666
11:87332462	C:G	0.212	cg06494775	No	4.77034	4.41e-06	0.872778	0.0125777	0.00263666
11:87332629	G:A	0.212	cg06494775	No	4.77034	4.41e-06	0.872778	0.0125777	0.00263666
11:87333000	A:T	0.212	cg06494775	No	4.77034	4.41e-06	0.872778	0.0125777	0.00263666
11:87333912	G:C	0.212	cg06494775	No	4.77034	4.41e-06	0.872778	0.0125777	0.00263666
11:87334408	G:C	0.212	cg06494775	No	4.77034	4.41e-06	0.872778	0.0125777	0.00263666
11:87334429	T:C	0.212	cg06494775	No	4.77034	4.41e-06	0.872778	0.0125777	0.00263666
11:87334470	A:C	0.212	cg06494775	No	4.77034	4.41e-06	0.872778	0.0125777	0.00263666
11:87334877	A:G	0.212	cg06494775	No	4.77034	4.41e-06	0.872778	0.0125777	0.00263666
11:87334899	G:A	0.212	cg06494775	No	4.77034	4.41e-06	0.872778	0.0125777	0.00263666
11:87335104	C:T	0.212	cg06494775	No	4.77034	4.41e-06	0.872778	0.0125777	0.00263666
11:87336065	G:A	0.212	cg06494775	No	4.77034	4.41e-06	0.872778	0.0125777	0.00263666
11:87337101	TG:T	0.212	cg06494775	No	4.77034	4.41e-06	0.872778	0.0125777	0.00263666
11:87337210	G:A	0.212	cg06494775	No	4.77034	4.41e-06	0.872778	0.0125777	0.00263666
11:87337306	A:G	0.212	cg06494775	No	4.77034	4.41e-06	0.872778	0.0125777	0.00263666
11:87337896	C:T	0.212	cg06494775	No	4.77034	4.41e-06	0.872778	0.0125777	0.00263666
11:87338080	C:T	0.212	cg06494775	No	4.77034	4.41e-06	0.872778	0.0125777	0.00263666
11:87338167	G:T	0.212	cg06494775	No	4.77034	4.41e-06	0.872778	0.0125777	0.00263666
11:87338240	C:G	0.212	cg06494775	No	4.77034	4.41e-06	0.872778	0.0125777	0.00263666
11:87338268	G:A	0.212	cg06494775	No	4.77034	4.41e-06	0.872778	0.0125777	0.00263666
11:87338303	C:T	0.212	cg06494775	No	4.77034	4.41e-06	0.872778	0.0125777	0.00263666
11:87339684	A:T	0.212	cg06494775	No	4.77034	4.41e-06	0.872778	0.0125777	0.00263666
11:87340862	A:G	0.212	cg06494775	No	4.77034	4.41e-06	0.872778	0.0125777	0.00263666
11:87342892	C:T	0.212	cg06494775	No	4.77034	4.41e-06	0.872778	0.0125777	0.00263666
11:87342959	A:C	0.212	cg06494775	No	4.77034	4.41e-06	0.872778	0.0125777	0.00263666
11:87343930	G:A	0.212	cg06494775	No	4.77034	4.41e-06	0.872778	0.0125777	0.00263666
11:87344083	C:A	0.212	cg06494775	No	4.77034	4.41e-06	0.872778	0.0125777	0.00263666
11:87345252	A:G	0.212	cg06494775	No	4.77034	4.41e-06	0.872778	0.0125777	0.00263666
11:87345911	C:T	0.212	cg06494775	No	4.77034	4.41e-06	0.872778	0.0125777	0.00263666
11:87346419	A:C	0.212	cg06494775	No	4.77034	4.41e-06	0.872778	0.0125777	0.00263666
11:87355879	C:T	0.212	cg06494775	No	4.77034	4.41e-06	0.872778	0.0125777	0.00263666
11:87357325	TC:T	0.212	cg06494775	No	4.77034	4.41e-06	0.872778	0.0125777	0.00263666
11:87358189	T:C	0.212	cg06494775	No	4.77034	4.41e-06	0.872778	0.0125777	0.00263666
2:207840476	A:C	0.2373	cg21559747	No	4.76927	4.43e-06	1	0.0154595	0.00324147
12:108614064	C:T	0.2719	cg04609264	No	-4.76917	4.44e-06	0.680809	-0.0114995	-0.00241121
11:87325323	G:A	0.2212	cg06494775	No	4.76779	4.46e-06	0.872778	0.0123309	0.0025863
1:15054739	G:T	0.3917	cg13247117	No	4.76796	4.46e-06	0.789567	0.0087946	0.00184452
4:55361104	C:T	0.3802	cg23533217	No	4.76712	4.47e-06	1	0.0103358	0.00216814
4:55361334	C:CT	0.3802	cg23533217	No	4.76712	4.47e-06	1	0.0103358	0.00216814
8:96959819	T:C	0.2235	cg01205653	No	4.76695	4.48e-06	1	0.0217706	0.00456699
10:38818141	T:G	0.447	cg05785747	No	4.7668	4.48e-06	0.59868	0.0155022	0.00325211
10:38818153	T:A	0.447	cg05785747	No	4.7668	4.48e-06	0.59868	0.0155022	0.00325211
10:38818434	C:T	0.447	cg05785747	No	4.7668	4.48e-06	0.59868	0.0155022	0.00325211
17:70711142	C:T	0.1659	cg17119577	No	4.76553	4.51e-06	0.507704	0.0120558	0.00252979
2:8024225	CT:C	0.09677	cg26265774	No	4.76424	4.53e-06	1	0.0251504	0.00527899
19:3335574	T:C	0.4977	cg15228983	No	-4.76449	4.53e-06	0.7353	-0.0101755	-0.0021357
19:3336080	A:AG	0.4977	cg15228983	No	-4.76449	4.53e-06	0.7353	-0.0101755	-0.0021357
7:92308798	A:G	0.08986	cg17527969	No	4.76376	4.54e-06	1	0.0267787	0.00562133
7:92317887	C:T	0.08986	cg17527969	No	4.76376	4.54e-06	1	0.0267787	0.00562133
7:92324050	C:T	0.08986	cg17527969	No	4.76376	4.54e-06	1	0.0267787	0.00562133
5:39499492	G:A	0.2719	cg12182153	No	-4.76367	4.54e-06	0.865578	-0.0239265	-0.00502269
5:39503551	A:G	0.2719	cg12182153	No	-4.76367	4.54e-06	0.865578	-0.0239265	-0.00502269
5:39503634	G:C	0.2719	cg12182153	No	-4.76367	4.54e-06	0.865578	-0.0239265	-0.00502269
5:39505580	T:C	0.2719	cg12182153	No	-4.76367	4.54e-06	0.865578	-0.0239265	-0.00502269
5:39509174	A:G	0.2719	cg12182153	No	-4.76367	4.54e-06	0.865578	-0.0239265	-0.00502269
5:39509293	C:T	0.2719	cg12182153	No	-4.76367	4.54e-06	0.865578	-0.0239265	-0.00502269
10:53975769	A:G	0.265	cg07788469	No	4.76387	4.54e-06	0.59868	0.0128958	0.002707
10:81921918	T:C	0.4101	cg26789365	No	4.76314	4.55e-06	0.59868	0.0116008	0.00243554
10:81923961	G:A	0.4101	cg26789365	No	4.76314	4.55e-06	0.59868	0.0116008	0.00243554
10:81926702	G:A	0.4101	cg26789365	No	4.76314	4.55e-06	0.59868	0.0116008	0.00243554
10:81932790	T:C	0.4101	cg26789365	No	4.76314	4.55e-06	0.59868	0.0116008	0.00243554
10:81934324	T:C	0.4101	cg26789365	No	4.76314	4.55e-06	0.59868	0.0116008	0.00243554
10:81937889	G:A	0.4101	cg26789365	No	4.76314	4.55e-06	0.59868	0.0116008	0.00243554
10:81938204	G:T	0.4101	cg26789365	No	4.76314	4.55e-06	0.59868	0.0116008	0.00243554
10:81939813	T:C	0.4101	cg26789365	No	4.76314	4.55e-06	0.59868	0.0116008	0.00243554
10:81940917	C:A	0.4124	cg26789365	No	4.76314	4.55e-06	0.59868	0.0116008	0.00243554
10:81941007	C:G	0.4124	cg26789365	No	4.76314	4.55e-06	0.59868	0.0116008	0.00243554
10:81946840	C:T	0.4124	cg26789365	No	4.76314	4.55e-06	0.59868	0.0116008	0.00243554
10:81947757	T:C	0.4124	cg26789365	No	4.76314	4.55e-06	0.59868	0.0116008	0.00243554
10:81950444	T:C	0.4124	cg26789365	No	4.76314	4.55e-06	0.59868	0.0116008	0.00243554
10:81951366	C:T	0.4124	cg26789365	No	4.76314	4.55e-06	0.59868	0.0116008	0.00243554
10:81951635	G:A	0.4124	cg26789365	No	4.76314	4.55e-06	0.59868	0.0116008	0.00243554
10:81953266	C:T	0.4124	cg26789365	No	4.76314	4.55e-06	0.59868	0.0116008	0.00243554
10:81953371	A:G	0.4124	cg26789365	No	4.76314	4.55e-06	0.59868	0.0116008	0.00243554
10:81953451	G:T	0.4124	cg26789365	No	4.76314	4.55e-06	0.59868	0.0116008	0.00243554
10:81954208	C:G	0.4124	cg26789365	No	4.76314	4.55e-06	0.59868	0.0116008	0.00243554
10:81954280	CG:C	0.4124	cg26789365	No	4.76314	4.55e-06	0.59868	0.0116008	0.00243554
15:42326114	C:A	0.1521	cg11340707	No	-4.76273	4.56e-06	1	-0.0204736	-0.0042987
1:228898782	A:G	0.47	cg26884180	Yes	4.76282	4.56e-06	0.789567	0.00927796	0.001948
1:157225224	A:C	0.3687	cg06717814	No	-4.76281	4.56e-06	0.789567	-0.00908506	-0.0019075
1:157226899	T:C	0.3687	cg06717814	No	-4.76281	4.56e-06	0.789567	-0.00908506	-0.0019075
1:157227934	G:T	0.3687	cg06717814	No	-4.76281	4.56e-06	0.789567	-0.00908506	-0.0019075
1:157230108	T:C	0.3687	cg06717814	No	-4.76281	4.56e-06	0.789567	-0.00908506	-0.0019075
1:157232534	T:C	0.3687	cg06717814	No	-4.76281	4.56e-06	0.789567	-0.00908506	-0.0019075
1:81295501	GAC:G	0.08986	cg22525212	No	4.76255	4.56e-06	0.789567	0.021323	0.00447723
17:20207594	T:A	0.06221	cg17119577	No	-4.76104	4.59e-06	0.507704	-0.0205715	-0.0043208
17:20213306	A:AT	0.06221	cg17119577	No	-4.76104	4.59e-06	0.507704	-0.0205715	-0.0043208
17:20214565	T:C	0.06221	cg17119577	No	-4.76104	4.59e-06	0.507704	-0.0205715	-0.0043208
3:175098546	T:C	0.4885	cg18776766	No	4.75989	4.62e-06	0.941295	0.0181585	0.00381491
2:34120396	G:A	0.4677	cg07290257	No	4.7594	4.63e-06	1	0.011261	0.00236606
2:34112522	C:T	0.4677	cg07290257	No	4.7594	4.63e-06	1	0.011261	0.00236606
5:115718008	G:GA	0.08986	cg13018715	No	-4.75905	4.63e-06	0.865578	-0.0169181	-0.00355493
1:71124483	G:T	0.05069	cg04922053	No	-4.75913	4.63e-06	0.789567	-0.0667552	-0.0140268
2:34134854	G:A	0.4724	cg07290257	No	4.75859	4.64e-06	1	0.0113484	0.00238483
2:34142335	T:G	0.4747	cg07290257	No	4.75859	4.64e-06	1	0.0113484	0.00238483
2:34143568	T:C	0.4747	cg07290257	No	4.75859	4.64e-06	1	0.0113484	0.00238483
2:34144622	T:C	0.4747	cg07290257	No	4.75859	4.64e-06	1	0.0113484	0.00238483
16:73519051	T:C	0.1244	cg05584919	No	-4.75797	4.65e-06	0.853687	-0.0159671	-0.00335587
16:73519412	T:C	0.1244	cg05584919	No	-4.75797	4.65e-06	0.853687	-0.0159671	-0.00335587
6:151494179	C:CT	0.3295	cg07845011	No	4.75817	4.65e-06	0.581494	0.0123115	0.00258745
1:224942850	A:G	0.1567	cg11894440	No	4.75743	4.66e-06	0.789567	0.0144152	0.00303004
7:22104664	T:C	0.1982	cg04945557	No	4.75687	4.68e-06	1	0.0158049	0.00332255
4:37758827	T:G	0.06452	cg17695145	No	-4.75686	4.68e-06	1	-0.0196589	-0.00413275
6:170434768	T:G	0.4078	cg17023271	No	-4.75661	4.68e-06	0.581494	-0.0160313	-0.00337031
9:141042131	G:T	0.4977	cg00322993	Yes	4.75647	4.68e-06	0.439401	0.014146	0.00297404
10:105599770	T:G	0.3687	cg00566868	No	-4.75615	4.69e-06	0.59868	-0.0142324	-0.00299242
10:105606084	ACT:A	0.3687	cg00566868	No	-4.75615	4.69e-06	0.59868	-0.0142324	-0.00299242
10:105608824	C:T	0.3687	cg00566868	No	-4.75615	4.69e-06	0.59868	-0.0142324	-0.00299242
10:105610326	G:A	0.3687	cg00566868	No	-4.75615	4.69e-06	0.59868	-0.0142324	-0.00299242
10:105614452	G:T	0.3687	cg00566868	No	-4.75615	4.69e-06	0.59868	-0.0142324	-0.00299242
10:105615074	C:T	0.3687	cg00566868	No	-4.75615	4.69e-06	0.59868	-0.0142324	-0.00299242
10:105615462	C:CG	0.3687	cg00566868	No	-4.75615	4.69e-06	0.59868	-0.0142324	-0.00299242
10:105616482	A:T	0.3687	cg00566868	No	-4.75615	4.69e-06	0.59868	-0.0142324	-0.00299242
10:105619678	G:A	0.3687	cg00566868	No	-4.75615	4.69e-06	0.59868	-0.0142324	-0.00299242
10:105627444	C:T	0.3687	cg00566868	No	-4.75615	4.69e-06	0.59868	-0.0142324	-0.00299242
10:105601210	C:T	0.3687	cg00566868	No	-4.75615	4.69e-06	0.59868	-0.0142324	-0.00299242
14:62516102	T:C	0.2074	cg04162497	No	-4.75616	4.69e-06	0.303148	-0.0156034	-0.00328067
2:77993865	G:T	0.1636	cg21552081	No	-4.75585	4.7e-06	1	-0.0185677	-0.00390417
2:168676915	T:C	0.2442	cg02431562	No	4.75544	4.7e-06	1	0.0122868	0.00258373
1:68761544	A:G	0.1244	cg22525212	No	4.75573	4.7e-06	0.789567	0.0188275	0.0039589
4:137425112	A:G	0.182	cg07473822	No	4.75502	4.71e-06	1	0.012488	0.00262627
1:112241564	C:CT	0.371	cg04561731	No	4.75529	4.71e-06	0.789567	0.0111915	0.00235349
17:10926478	T:A	0.3018	cg04299274	No	4.75477	4.72e-06	0.507704	0.0102979	0.0021658
1:231935495	G:T	0.1567	cg13056222	No	4.75408	4.73e-06	0.789567	0.010308	0.00216825
1:231936547	C:T	0.1567	cg13056222	No	4.75408	4.73e-06	0.789567	0.010308	0.00216825
1:231937032	AAAG:A	0.1567	cg13056222	No	4.75408	4.73e-06	0.789567	0.010308	0.00216825
1:231942408	C:CCTCT	0.1567	cg13056222	No	4.75408	4.73e-06	0.789567	0.010308	0.00216825
1:231942960	G:A	0.1567	cg13056222	No	4.75408	4.73e-06	0.789567	0.010308	0.00216825
2:127546874	T:G	0.4309	cg17771674	No	4.75371	4.74e-06	1	0.013065	0.00274838
1:90798226	TAG:T	0.09908	cg03460121	No	4.75392	4.74e-06	0.789567	0.0253654	0.00533568
11:19735987	A:G	0.4654	cg11143966	No	-4.75339	4.75e-06	0.872778	-0.0128199	-0.002697
11:124699871	A:C	0.0576	cg22212839	No	4.75299	4.75e-06	0.872778	0.0231854	0.00487806
11:124698585	G:A	0.0576	cg22212839	No	4.75299	4.75e-06	0.872778	0.0231854	0.00487806
[truncated: 1,856 more rows]

## Sheet: Table S7
Supplementary Table 7: Co-localization of mQTLS corresponding to CpGs in the darkgreen module and GWAS signals for related traits. Taking the significant cis and trans mQTLs corresponding to the darkgreen module (shown in Supplementary Tables 5 and 6, respectively), we used the coloc R package to identify common SNPs shared between these mQTLs and summary statistics for GWAS for related traits (s…
[truncated: 10 more rows]

[truncated: 1 more sheets: Table S8]
